# Supplementary material for: A di-nuclear μ-oxido rhenium(vi) complex: from deep purple to catalytic applications
Source: Dalton Trans. 2026 Feb 27;55(11):4547–59. doi: 10.1039/d6dt00039h (PMC12947235; doi:10.1039/d6dt00039h)
Supplement: DT-055-D6DT00039H-s002 [file DT-055-D6DT00039H-s002.cif]

# Supplementary Information (SI) for Dalton Transactions.
# This journal is © The Royal Society of Chemistry 2026

####################################################################### 
# 
# This file contains crystal structure data downloaded from the 
# Cambridge Structural Database (CSD) hosted by the Cambridge 
# Crystallographic Data Centre (CCDC).
# 
# Full information about CCDC data access policies and citation 
# guidelines are available at http://www.ccdc.cam.ac.uk/access/V1 
# 
# Audit and citation data items may have been added by the CCDC. 
# Please retain this information to preserve the provenance of 
# this file and to allow appropriate attribution of the data. 
# 
#######################################################################

data_JS79D
_database_code_depnum_ccdc_archive 'CCDC 1913784'
loop_
_audit_author_name
_audit_author_address
'Ferdinand Belaj'
;University of Graz
Austria
;
_audit_update_record             
;
2019-05-03 deposited with the CCDC.	2026-02-11 downloaded from the CCDC.
;
_audit_creation_method           'manual edited SHELXL-2014/6.cif file'

_chemical_compound_source        'synthetical product'

_chemical_name_systematic        
; (mu2-oxo)-bis[dichloro-bis(dimethyl sulfide)-oxo-rhenium(V)]
;
_chemical_name_common            
; (mu2-oxo)-bis[dichloro-bis(dimethyl sulfide)-oxo-rhenium(V)]
;
_chemical_melting_point          ?
_chemical_formula_moiety         'C8 H24 Cl4 O3 Re2 S4'
_chemical_formula_sum            'C8 H24 Cl4 O3 Re2 S4'
_chemical_formula_weight         810.71

loop_
_atom_type_symbol
_atom_type_description
_atom_type_scat_dispersion_real
_atom_type_scat_dispersion_imag
_atom_type_scat_source
C C 0.0033 0.0016 'International Tables Vol C Tables 4.2.6.8 and 6.1.1.4'
H H 0.0000 0.0000 'International Tables Vol C Tables 4.2.6.8 and 6.1.1.4'
Cl Cl 0.1484 0.1585 'International Tables Vol C Tables 4.2.6.8 and 6.1.1.4'
O O 0.0106 0.0060 'International Tables Vol C Tables 4.2.6.8 and 6.1.1.4'
Re Re -1.0185 7.2310 'International Tables Vol C Tables 4.2.6.8 and 6.1.1.4'
S S 0.1246 0.1234 'International Tables Vol C Tables 4.2.6.8 and 6.1.1.4'

_space_group_crystal_system      monoclinic
_space_group_IT_number           15
_space_group_name_H-M_alt        'C 2/c'
_space_group_name_Hall           '-C 2yc'

_shelx_space_group_comment       
;
The symmetry employed for this shelxl refinement is uniquely defined
by the following loop, which should always be used as a source of
symmetry information in preference to the above space-group names.
They are only intended as comments.
;

loop_
_space_group_symop_operation_xyz
'x, y, z'
'-x, y, -z+1/2'
'x+1/2, y+1/2, z'
'-x+1/2, y+1/2, -z+1/2'
'-x, -y, -z'
'x, -y, z-1/2'
'-x+1/2, -y+1/2, -z'
'x+1/2, -y+1/2, z-1/2'

_cell_length_a                   17.0471(11)
_cell_length_b                   8.4619(5)
_cell_length_c                   16.6401(9)
_cell_angle_alpha                90
_cell_angle_beta                 116.328(5)
_cell_angle_gamma                90
_cell_volume                     2151.4(2)
_cell_formula_units_Z            4
_cell_measurement_temperature    100(2)
_cell_measurement_reflns_used    8600
_cell_measurement_theta_min      2.67
_cell_measurement_theta_max      35.79

_exptl_crystal_description       plate
_exptl_crystal_colour            green
_exptl_crystal_density_meas      ?
_exptl_crystal_density_method    ?
_exptl_crystal_density_diffrn    2.503
_exptl_crystal_F_000             1512
_exptl_transmission_factor_min   ?
_exptl_transmission_factor_max   ?
_exptl_crystal_size_max          0.240
_exptl_crystal_size_mid          0.130
_exptl_crystal_size_min          0.050
_exptl_absorpt_coefficient_mu    12.131
_shelx_estimated_absorpt_T_min   0.159
_shelx_estimated_absorpt_T_max   0.582
_exptl_absorpt_correction_type   multi-scan
_exptl_absorpt_correction_T_min  0.513
_exptl_absorpt_correction_T_max  1.000
_exptl_absorpt_process_details   
'Bruker (2001). SADABS. Bruker AXS Inc., Madison, Wisconsin, USA.'

_diffrn_ambient_temperature      100(2)
_diffrn_radiation_source         'Incoatec microfocus sealed tube'
_diffrn_radiation_type           MoK\a
_diffrn_radiation_monochromator  'multilayer monochromator'
_diffrn_radiation_wavelength     0.71073
_diffrn_measurement_device_type  'Bruker APEX-II CCD'
_diffrn_measurement_method       '\f and \w scans'
_diffrn_detector_area_resol_mean ?
_diffrn_reflns_number            24902
_diffrn_reflns_av_unetI/netI     0.0606
_diffrn_reflns_av_R_equivalents  0.0666
_diffrn_reflns_limit_h_min       -26
_diffrn_reflns_limit_h_max       27
_diffrn_reflns_limit_k_min       -13
_diffrn_reflns_limit_k_max       13
_diffrn_reflns_limit_l_min       -26
_diffrn_reflns_limit_l_max       26
_diffrn_reflns_theta_min         2.67
_diffrn_reflns_theta_max         35.00
_diffrn_reflns_theta_full        35.00
_diffrn_measured_fraction_theta_max 1.000
_diffrn_measured_fraction_theta_full 1.000
_diffrn_reflns_Laue_measured_fraction_max 1.000
_diffrn_reflns_Laue_measured_fraction_full 1.000
_diffrn_reflns_point_group_measured_fraction_max 1.000
_diffrn_reflns_point_group_measured_fraction_full 1.000
_reflns_number_total             4744
_reflns_number_gt                3316
_reflns_threshold_expression     'I > 2\s(I)'
_reflns_Friedel_coverage         0.000
_reflns_Friedel_fraction_max     ?
_reflns_Friedel_fraction_full    ?

_reflns_special_details          
;
 Reflections were merged by SHELXL according to the crystal
 class for the calculation of statistics and refinement.
 
 _reflns_Friedel_fraction is defined as the number of unique
 Friedel pairs measured divided by the number that would be
 possible theoretically, ignoring centric projections and
 systematic absences.
;

_computing_data_collection       'Bruker APEX2'
_computing_cell_refinement       'Bruker SAINT'
_computing_data_reduction        'Bruker SAINT'
_computing_structure_solution    'SHELXS-97 (Sheldrick, 2008)'
_computing_structure_refinement  'SHELXL-2014/6 (Sheldrick, 2015)'
_computing_molecular_graphics    'modified ORTEP (Johnson, 1965)'
_computing_publication_material  'SHELXL-2014/6 (Sheldrick, 2015)'

_refine_special_details          
;
 Refinement of F^2^ against ALL reflections.  The weighted R-factor wR and
 goodness of fit S are based on F^2^, conventional R-factors R are based
 on F, with F set to zero for negative F^2^. The threshold expression of
 F^2^ > 2sigma(F^2^) is used only for calculating R-factors(gt) etc. and is
 not relevant to the choice of reflections for refinement.  R-factors based
 on F^2^ are statistically about twice as large as those based on F, and R-
 factors based on ALL data will be even larger.
 
 The non-hydrogen atoms were refined with anisotropic displacement parameters
 without any constraints.
 
 The H atoms of the methyl groups were refined with common isotropic
 displacement parameters for the H atoms of the same group and idealized
 geometries with tetrahedral angles, enabling rotation around the C-S bonds,
 and C-H distances of 0.98 \%A (AFIX 137 of SHELXL).
 
 The largest peaks in a final difference Fourier map (1.50 - 2.24 e\%A^-3^)
 were in the vicinity (0.75 - 0.87 \%A) of the Re atom.
;

_refine_ls_structure_factor_coef Fsqd
_refine_ls_matrix_type           full
_refine_ls_weighting_scheme      calc
_refine_ls_weighting_details     
'w=1/[\s^2^(Fo^2^)+(0.0141P)^2^+2.3928P] where P=(Fo^2^+2Fc^2^)/3'
_atom_sites_solution_primary     direct
_atom_sites_solution_secondary   difmap
_atom_sites_solution_hydrogens   geom
_refine_ls_hydrogen_treatment    refU
_refine_ls_extinction_method     none
_refine_ls_extinction_coef       ?
_refine_ls_number_reflns         4744
_refine_ls_number_parameters     104
_refine_ls_number_restraints     0
_refine_ls_R_factor_all          0.0515
_refine_ls_R_factor_gt           0.0310
_refine_ls_wR_factor_ref         0.0883
_refine_ls_wR_factor_gt          0.0802
_refine_ls_goodness_of_fit_ref   1.071
_refine_ls_restrained_S_all      1.071
_refine_ls_shift/su_max          0.002
_refine_ls_shift/su_mean         0.000

loop_
_atom_site_label
_atom_site_type_symbol
_atom_site_fract_x
_atom_site_fract_y
_atom_site_fract_z
_atom_site_U_iso_or_equiv
_atom_site_adp_type
_atom_site_occupancy
_atom_site_site_symmetry_order
_atom_site_calc_flag
_atom_site_refinement_flags_posn
_atom_site_refinement_flags_adp
_atom_site_refinement_flags_occupancy
_atom_site_disorder_assembly
_atom_site_disorder_group
O2 O 0.5000 0.2516(4) 0.7500 0.0109(7) Uani 1 2 d S T P . .
Re1 Re 0.50387(2) 0.24887(2) 0.63709(2) 0.01121(5) Uani 1 1 d . . . . .
O1 O 0.5057(2) 0.2438(4) 0.5359(2) 0.0198(6) Uani 1 1 d . . . . .
Cl1 Cl 0.59671(7) 0.01742(11) 0.69253(6) 0.01623(18) Uani 1 1 d . . . . .
Cl2 Cl 0.41191(6) 0.48726(11) 0.60116(6) 0.01517(17) Uani 1 1 d . . . . .
S1 S 0.36650(7) 0.09937(12) 0.58153(6) 0.01570(19) Uani 1 1 d . . . . .
C11 C 0.3877(3) -0.1089(5) 0.5834(3) 0.0281(10) Uani 1 1 d . . . . .
H111 H 0.3328 -0.1650 0.5480 0.027(8) Uiso 1 1 calc R U . . .
H112 H 0.4134 -0.1470 0.6454 0.027(8) Uiso 1 1 calc R U . . .
H113 H 0.4287 -0.1282 0.5577 0.027(8) Uiso 1 1 calc R U . . .
C12 C 0.3187(3) 0.1315(6) 0.4623(3) 0.0260(10) Uani 1 1 d . . . . .
H121 H 0.2631 0.0741 0.4334 0.039(10) Uiso 1 1 calc R U . . .
H122 H 0.3588 0.0933 0.4389 0.039(10) Uiso 1 1 calc R U . . .
H123 H 0.3081 0.2447 0.4498 0.039(10) Uiso 1 1 calc R U . . .
S2 S 0.64161(7) 0.39683(13) 0.70876(6) 0.0178(2) Uani 1 1 d . . . . .
C21 C 0.6203(4) 0.6039(6) 0.6841(4) 0.0359(12) Uani 1 1 d . . . . .
H211 H 0.6760 0.6609 0.7047 0.045(10) Uiso 1 1 calc R U . . .
H212 H 0.5873 0.6453 0.7150 0.045(10) Uiso 1 1 calc R U . . .
H213 H 0.5862 0.6183 0.6193 0.045(10) Uiso 1 1 calc R U . . .
C22 C 0.6940(3) 0.3535(7) 0.6376(3) 0.0287(11) Uani 1 1 d . . . . .
H221 H 0.6560 0.3873 0.5761 0.046(11) Uiso 1 1 calc R U . . .
H222 H 0.7046 0.2396 0.6383 0.046(11) Uiso 1 1 calc R U . . .
H223 H 0.7499 0.4101 0.6598 0.046(11) Uiso 1 1 calc R U . . .

loop_
_atom_site_aniso_label
_atom_site_aniso_U_11
_atom_site_aniso_U_22
_atom_site_aniso_U_33
_atom_site_aniso_U_23
_atom_site_aniso_U_13
_atom_site_aniso_U_12
O2 0.0162(18) 0.0063(15) 0.0088(17) 0.000 0.0043(14) 0.000
Re1 0.01387(8) 0.01207(8) 0.00921(8) -0.00044(5) 0.00650(6) -0.00177(5)
O1 0.0155(14) 0.0332(18) 0.0117(13) -0.0014(11) 0.0070(11) -0.0070(12)
Cl1 0.0190(4) 0.0130(4) 0.0175(4) -0.0018(3) 0.0088(4) 0.0043(3)
Cl2 0.0155(4) 0.0134(4) 0.0147(4) 0.0061(3) 0.0050(3) -0.0003(3)
S1 0.0176(5) 0.0159(4) 0.0159(4) -0.0054(3) 0.0096(4) -0.0036(4)
C11 0.028(2) 0.016(2) 0.045(3) -0.0148(19) 0.020(2) -0.0096(18)
C12 0.020(2) 0.043(3) 0.0143(18) -0.0072(19) 0.0072(16) -0.006(2)
S2 0.0199(5) 0.0197(5) 0.0131(4) 0.0002(4) 0.0066(4) -0.0060(4)
C21 0.038(3) 0.019(2) 0.043(3) 0.007(2) 0.010(2) -0.012(2)
C22 0.020(2) 0.051(3) 0.018(2) -0.004(2) 0.0111(17) -0.012(2)

_geom_special_details            
;
 All esds (except the esd in the dihedral angle between two l.s. planes)
 are estimated using the full covariance matrix.  The cell esds are taken
 into account individually in the estimation of esds in distances, angles
 and torsion angles; correlations between esds in cell parameters are only
 used when they are defined by crystal symmetry.  An approximate (isotropic)
 treatment of cell esds is used for estimating esds involving l.s. planes.
;

loop_
_geom_bond_atom_site_label_1
_geom_bond_atom_site_label_2
_geom_bond_distance
_geom_bond_site_symmetry_2
_geom_bond_publ_flag
Re1 O1 1.699(3) . yes
Re1 O2 1.90911(17) . yes
Re1 Cl1 2.4283(9) . yes
Re1 Cl2 2.4603(10) . yes
Re1 S1 2.4533(10) . yes
Re1 S2 2.4535(11) . yes
S1 C11 1.797(5) . ?
S1 C12 1.800(4) . ?
C11 H111 0.98 . ?
C11 H112 0.98 . ?
C11 H113 0.98 . ?
C12 H121 0.98 . ?
C12 H122 0.98 . ?
C12 H123 0.98 . ?
S2 C21 1.799(5) . ?
S2 C22 1.809(4) . ?
C21 H211 0.98 . ?
C21 H212 0.98 . ?
C21 H213 0.98 . ?
C22 H221 0.98 . ?
C22 H222 0.98 . ?
C22 H223 0.98 . ?

loop_
_geom_angle_atom_site_label_1
_geom_angle_atom_site_label_2
_geom_angle_atom_site_label_3
_geom_angle
_geom_angle_site_symmetry_1
_geom_angle_site_symmetry_3
_geom_angle_publ_flag
Re1 O2 Re1 178.6(2) . 2_656 yes
O1 Re1 O2 178.87(13) . . yes
O1 Re1 Cl1 93.49(11) . . ?
O2 Re1 Cl1 86.39(8) . . ?
O1 Re1 S1 92.72(11) . . ?
O2 Re1 S1 86.18(6) . . ?
Cl1 Re1 S1 94.57(4) . . ?
O1 Re1 S2 93.47(11) . . ?
O2 Re1 S2 87.64(6) . . ?
Cl1 Re1 S2 84.55(3) . . ?
S1 Re1 S2 173.80(3) . . yes
O1 Re1 Cl2 93.99(11) . . ?
O2 Re1 Cl2 86.15(8) . . ?
Cl1 Re1 Cl2 172.45(3) . . yes
S1 Re1 Cl2 86.12(3) . . ?
S2 Re1 Cl2 93.96(4) . . ?
C11 S1 Re1 110.36(16) . . yes
C12 S1 Re1 103.15(16) . . yes
C11 S1 C12 99.0(2) . . yes
S1 C11 H111 109.5 . . ?
S1 C11 H112 109.5 . . ?
H111 C11 H112 109.5 . . ?
S1 C11 H113 109.5 . . ?
H111 C11 H113 109.5 . . ?
H112 C11 H113 109.5 . . ?
S1 C12 H121 109.5 . . ?
S1 C12 H122 109.5 . . ?
H121 C12 H122 109.5 . . ?
S1 C12 H123 109.5 . . ?
H121 C12 H123 109.5 . . ?
H122 C12 H123 109.5 . . ?
C21 S2 Re1 109.48(18) . . yes
C22 S2 Re1 102.85(16) . . yes
C21 S2 C22 99.0(3) . . yes
S2 C21 H211 109.5 . . ?
S2 C21 H212 109.5 . . ?
H211 C21 H212 109.5 . . ?
S2 C21 H213 109.5 . . ?
H211 C21 H213 109.5 . . ?
H212 C21 H213 109.5 . . ?
S2 C22 H221 109.5 . . ?
S2 C22 H222 109.5 . . ?
H221 C22 H222 109.5 . . ?
S2 C22 H223 109.5 . . ?
H221 C22 H223 109.5 . . ?
H222 C22 H223 109.5 . . ?

loop_
_geom_torsion_atom_site_label_1
_geom_torsion_atom_site_label_2
_geom_torsion_atom_site_label_3
_geom_torsion_atom_site_label_4
_geom_torsion
_geom_torsion_site_symmetry_1
_geom_torsion_site_symmetry_2
_geom_torsion_site_symmetry_3
_geom_torsion_site_symmetry_4
_geom_torsion_publ_flag
Cl1 Re1 Re1 Cl1 -72.07(4) . . 2_656 2_656 ?
Cl2 Re1 Re1 Cl2 -69.58(4) . . 2_656 2_656 ?
S1 Re1 Re1 S1 117.73(4) . . 2_656 2_656 ?
S2 Re1 Re1 S2 118.59(4) . . 2_656 2_656 ?

_refine_diff_density_max         2.237
_refine_diff_density_min         -1.829
_refine_diff_density_rms         0.279

_shelxl_version_number           2014/6

_shelx_res_file                  
;
TITL JS79D_0ma_a.res in C2/c J.Schachner [(Me2S)2Re(O)Cl2]2O  green 100K
CELL  0.71073  17.0471   8.4619  16.6401   90.000  116.328   90.000
ZERR      4     0.0011   0.0005   0.0009    0.000    0.005    0.000
LATT  7
SYMM -X, Y, 1/2-Z
SFAC C H CL O RE S
UNIT 32 96 16 12 8 16
TEMP -173.14
SIZE 0.05 0.13 0.24
MERG 2
ACTA 70.0004
OMIT -2  70.0004
OMIT  1 1 2
OMIT -3 1 2
L.S. 5
BOND $H
CONF
FMAP 2
PLAN 20
WGHT    0.014100    2.392800
FVAR       0.03318   0.02744   0.03948   0.04542   0.04600
O2    4    0.500000    0.251608    0.750000    10.50000    0.01623    0.00625 =
         0.00880    0.00000    0.00435    0.00000
RE1   5    0.503873    0.248867    0.637094    11.00000    0.01387    0.01207 =
         0.00921   -0.00044    0.00650   -0.00177
O1    4    0.505694    0.243782    0.535854    11.00000    0.01547    0.03318 =
         0.01171   -0.00137    0.00701   -0.00705
CL1   3    0.596709    0.017416    0.692531    11.00000    0.01900    0.01301 =
         0.01746   -0.00175    0.00880    0.00434
CL2   3    0.411909    0.487258    0.601158    11.00000    0.01548    0.01339 =
         0.01474    0.00610    0.00497   -0.00033
S1    6    0.366495    0.099371    0.581526    11.00000    0.01765    0.01595 =
         0.01591   -0.00539    0.00962   -0.00358
C11   1    0.387734   -0.108885    0.583352    11.00000    0.02832    0.01559 =
         0.04476   -0.01483    0.02009   -0.00964
AFIX 137
H111  2    0.332777   -0.165006    0.548002    11.00000   21.00000
H112  2    0.413352   -0.147044    0.645377    11.00000   21.00000
H113  2    0.428658   -0.128204    0.557674    11.00000   21.00000
AFIX   0
C12   1    0.318678    0.131528    0.462316    11.00000    0.02016    0.04309 =
         0.01431   -0.00716    0.00719   -0.00646
AFIX 137
H121  2    0.263141    0.074051    0.433366    11.00000   31.00000
H122  2    0.358805    0.093317    0.438914    11.00000   31.00000
H123  2    0.308052    0.244724    0.449758    11.00000   31.00000
AFIX   0
S2    6    0.641613    0.396831    0.708759    11.00000    0.01986    0.01974 =
         0.01312    0.00015    0.00663   -0.00601
C21   1    0.620343    0.603887    0.684134    11.00000    0.03763    0.01851 =
         0.04314    0.00703    0.01036   -0.01200
AFIX 137
H211  2    0.675957    0.660852    0.704734    11.00000   41.00000
H212  2    0.587251    0.645260    0.714952    11.00000   41.00000
H213  2    0.586237    0.618323    0.619303    11.00000   41.00000
AFIX   0
C22   1    0.694023    0.353497    0.637596    11.00000    0.01963    0.05110 =
         0.01825   -0.00392    0.01107   -0.01150
AFIX 137
H221  2    0.655963    0.387334    0.576131    11.00000   51.00000
H222  2    0.704626    0.239562    0.638316    11.00000   51.00000
H223  2    0.749867    0.410123    0.659794    11.00000   51.00000
AFIX   0
HKLF 4
 
REM  JS79D_0ma_a.res in C2/c J.Schachner [(Me2S)2Re(O)Cl2]2O  green 100K
REM R1 =  0.0310 for    3316 Fo > 4sig(Fo)  and  0.0515 for all    4744 data
REM    104 parameters refined using      0 restraints
 
END
 
WGHT      0.0141      2.3927
 
REM Highest difference peak  2.237,  deepest hole -1.829,  1-sigma level  0.279
Q1    1   0.4587  0.2774  0.6266  11.00000  0.05    2.24
Q2    1   0.4998  0.3286  0.6608  11.00000  0.05    2.23
Q3    1   0.5482  0.2182  0.6451  11.00000  0.05    2.23
Q4    1   0.4560  0.2027  0.6218  11.00000  0.05    2.21
Q5    1   0.4997  0.1715  0.6615  11.00000  0.05    2.16
Q6    1   0.5525  0.3013  0.6559  11.00000  0.05    2.03
Q7    1   0.4931 -0.2496  0.5887  11.00000  0.05    1.49
Q8    1   0.5093  0.3266  0.6172  11.00000  0.05    1.47
Q9    1   0.5081  0.1736  0.6182  11.00000  0.05    1.42
Q10   1   0.4964 -0.2453  0.6843  11.00000  0.05    1.33
Q11   1   0.4650  0.2560  0.5809  11.00000  0.05    1.30
Q12   1   0.6322  0.0053  0.7017  11.00000  0.05    1.21
Q13   1   0.4203  0.1192  0.5899  11.00000  0.05    1.17
Q14   1   0.4111  0.2290  0.5843  11.00000  0.05    1.13
Q15   1   0.3652  0.4019  0.5765  11.00000  0.05    1.10
Q16   1   0.6418  0.0961  0.7045  11.00000  0.05    1.09
Q17   1   0.5865  0.3831  0.6826  11.00000  0.05    1.07
Q18   1   0.5420  0.2487  0.6970  11.00000  0.05    1.02
Q19   1   0.5956  0.2468  0.6804  11.00000  0.05    0.92
Q20   1   0.5812  0.1223  0.6676  11.00000  0.05    0.92
;
_shelx_res_checksum              92889
####################################################################### 
# 
# This file contains crystal structure data downloaded from the 
# Cambridge Structural Database (CSD) hosted by the Cambridge 
# Crystallographic Data Centre (CCDC).
# 
# Full information about CCDC data access policies and citation 
# guidelines are available at http://www.ccdc.cam.ac.uk/access/V1 
# 
# Audit and citation data items may have been added by the CCDC. 
# Please retain this information to preserve the provenance of 
# this file and to allow appropriate attribution of the data. 
# 
#######################################################################

data_JSGO10B
_database_code_depnum_ccdc_archive 'CCDC 1913788'
loop_
_audit_author_name
_audit_author_address
'Ferdinand Belaj'
;University of Graz
Austria
;
_audit_update_record             
;
2019-05-03 deposited with the CCDC.	2026-02-11 downloaded from the CCDC.
;
_audit_creation_method           'manual edited SHELXL-2014/6.cif file'

_chemical_compound_source        'synthetical product'

_chemical_name_systematic        
'[2,4-di(tert-butyl)-6-(4,4-dimethyl-4,5-dihydro-1,3-oxazol-2-yl)pheno-lato-N,O]-dichloro-dioxo-rhenium(VII)'
_chemical_name_common            
'[2,4-di(tert-butyl)-6-(4,4-dimethyl-4,5-dihydro-1,3-oxazol-2-yl)pheno-lato-N,O]-dichloro-dioxo-rhenium(VII)'
_chemical_melting_point          ?
_chemical_formula_moiety         'C19 H28 Cl2 N O4 Re'
_chemical_formula_sum            'C19 H28 Cl2 N O4 Re'
_chemical_formula_weight         591.52

loop_
_atom_type_symbol
_atom_type_description
_atom_type_scat_dispersion_real
_atom_type_scat_dispersion_imag
_atom_type_scat_source
C C 0.0033 0.0016 'International Tables Vol C Tables 4.2.6.8 and 6.1.1.4'
H H 0.0000 0.0000 'International Tables Vol C Tables 4.2.6.8 and 6.1.1.4'
Cl Cl 0.1484 0.1585 'International Tables Vol C Tables 4.2.6.8 and 6.1.1.4'
N N 0.0061 0.0033 'International Tables Vol C Tables 4.2.6.8 and 6.1.1.4'
O O 0.0106 0.0060 'International Tables Vol C Tables 4.2.6.8 and 6.1.1.4'
Re Re -1.0185 7.2310 'International Tables Vol C Tables 4.2.6.8 and 6.1.1.4'

_space_group_crystal_system      monoclinic
_space_group_IT_number           14
_space_group_name_H-M_alt        'P 21/n'
_space_group_name_Hall           '-P 2yn'

_shelx_space_group_comment       
;
The symmetry employed for this shelxl refinement is uniquely defined
by the following loop, which should always be used as a source of
symmetry information in preference to the above space-group names.
They are only intended as comments.
;

loop_
_space_group_symop_operation_xyz
'x, y, z'
'-x+1/2, y+1/2, -z+1/2'
'-x, -y, -z'
'x-1/2, -y-1/2, z-1/2'

_cell_length_a                   12.1609(14)
_cell_length_b                   9.9571(13)
_cell_length_c                   18.691(2)
_cell_angle_alpha                90
_cell_angle_beta                 103.208(7)
_cell_angle_gamma                90
_cell_volume                     2203.4(5)
_cell_formula_units_Z            4
_cell_measurement_temperature    100(2)
_cell_measurement_reflns_used    4655
_cell_measurement_theta_min      2.33
_cell_measurement_theta_max      29.88

_exptl_crystal_description       needle
_exptl_crystal_colour            orange
_exptl_crystal_density_meas      ?
_exptl_crystal_density_method    ?
_exptl_crystal_density_diffrn    1.783
_exptl_crystal_F_000             1160
_exptl_transmission_factor_min   ?
_exptl_transmission_factor_max   ?
_exptl_crystal_size_max          0.290
_exptl_crystal_size_mid          0.060
_exptl_crystal_size_min          0.020
_exptl_absorpt_coefficient_mu    5.780
_shelx_estimated_absorpt_T_min   0.285
_shelx_estimated_absorpt_T_max   0.893
_exptl_absorpt_correction_type   multi-scan
_exptl_absorpt_correction_T_min  0.708
_exptl_absorpt_correction_T_max  1.000
_exptl_absorpt_process_details   
'Bruker (2001). SADABS. Bruker AXS Inc., Madison, Wisconsin, USA.'

_diffrn_ambient_temperature      100(2)
_diffrn_radiation_source         'Incoatec microfocus sealed tube'
_diffrn_radiation_type           MoK\a
_diffrn_radiation_monochromator  'multilayer monochromator'
_diffrn_radiation_wavelength     0.71073
_diffrn_measurement_device_type  'Bruker APEX-II CCD'
_diffrn_measurement_method       '\f and \w scans'
_diffrn_detector_area_resol_mean ?
_diffrn_reflns_number            23806
_diffrn_reflns_av_unetI/netI     0.0608
_diffrn_reflns_av_R_equivalents  0.0587
_diffrn_reflns_limit_h_min       -17
_diffrn_reflns_limit_h_max       17
_diffrn_reflns_limit_k_min       -14
_diffrn_reflns_limit_k_max       11
_diffrn_reflns_limit_l_min       -26
_diffrn_reflns_limit_l_max       26
_diffrn_reflns_theta_min         1.72
_diffrn_reflns_theta_max         30.00
_diffrn_reflns_theta_full        30.00
_diffrn_measured_fraction_theta_max 1.000
_diffrn_measured_fraction_theta_full 1.000
_diffrn_reflns_Laue_measured_fraction_max 1.000
_diffrn_reflns_Laue_measured_fraction_full 1.000
_diffrn_reflns_point_group_measured_fraction_max 1.000
_diffrn_reflns_point_group_measured_fraction_full 1.000
_reflns_number_total             6410
_reflns_number_gt                5402
_reflns_threshold_expression     'I > 2\s(I)'
_reflns_Friedel_coverage         0.000
_reflns_Friedel_fraction_max     ?
_reflns_Friedel_fraction_full    ?

_reflns_special_details          
;
 Reflections were merged by SHELXL according to the crystal
 class for the calculation of statistics and refinement.
 
 _reflns_Friedel_fraction is defined as the number of unique
 Friedel pairs measured divided by the number that would be
 possible theoretically, ignoring centric projections and
 systematic absences.
;

_computing_data_collection       'Bruker APEX2'
_computing_cell_refinement       'Bruker SAINT'
_computing_data_reduction        'Bruker SAINT'
_computing_structure_solution    'SHELXS-97 (Sheldrick, 2008)'
_computing_structure_refinement  'SHELXL-2014/6 (Sheldrick, 2015)'
_computing_molecular_graphics    'modified ORTEP (Johnson, 1965)'
_computing_publication_material  'SHELXL-2014/6 (Sheldrick, 2015)'

_refine_special_details          
;
 Refinement of F^2^ against ALL reflections.  The weighted R-factor wR and
 goodness of fit S are based on F^2^, conventional R-factors R are based
 on F, with F set to zero for negative F^2^. The threshold expression of
 F^2^ > 2sigma(F^2^) is used only for calculating R-factors(gt) etc. and is
 not relevant to the choice of reflections for refinement.  R-factors based
 on F^2^ are statistically about twice as large as those based on F, and R-
 factors based on ALL data will be even larger.
 
 The non-hydrogen atoms were refined with anisotropic displacement parameters
 without any constraints.
 
 Since twinning was detected a twin matrix (-1 0 0 / 0 -1 0 / 0 0 1) was
 applied and a scale factor was refined [0.0269(4)] between the two unequal
 components (TWIN, BASF of SHELXL) lowering R1 from 0.0502 to 0.0446.
 
 The H atoms of the CH~2~ group were refined with common isotropic
 displacement parameters and idealized geometry with approximately
 tetrahedral angles and C-H distances of 0.99 \%A (AFIX 23 of SHELXL).
 
 The H atoms of the phenyl ring were put at the external bisectors of the
 C-C-C angles at C-H distances of 0.95 \%A and a common isotropic
 displacement parameter was refined for these H atoms
 (AFIX 43 of SHELXL).
 
 The H atoms of the methyl groups were refined with common isotropic
 displacement parameters for the H atoms of the same group and idealized
 geometries with tetrahedral angles, enabling rotations around the C-C bonds,
 and C-H distances of 0.98 \%A (AFIX 137 of SHELXL).
 
 The largest peaks in a final difference Fourier map (1.13 - 1.58 e\%A^-3^)
 were in the vicinity (0.75 - 1.04 \%A) of the Re atom.
;

_refine_ls_structure_factor_coef Fsqd
_refine_ls_matrix_type           full
_refine_ls_weighting_scheme      calc
_refine_ls_weighting_details     
'w=1/[\s^2^(Fo^2^)+(0.0688P)^2^] where P=(Fo^2^+2Fc^2^)/3'
_atom_sites_solution_primary     direct
_atom_sites_solution_secondary   difmap
_atom_sites_solution_hydrogens   geom
_refine_ls_hydrogen_treatment    refU
_refine_ls_extinction_method     none
_refine_ls_extinction_coef       ?
_refine_ls_number_reflns         6410
_refine_ls_number_parameters     263
_refine_ls_number_restraints     0
_refine_ls_R_factor_all          0.0534
_refine_ls_R_factor_gt           0.0446
_refine_ls_wR_factor_ref         0.1187
_refine_ls_wR_factor_gt          0.1151
_refine_ls_goodness_of_fit_ref   1.011
_refine_ls_restrained_S_all      1.011
_refine_ls_shift/su_max          0.001
_refine_ls_shift/su_mean         0.000

loop_
_atom_site_label
_atom_site_type_symbol
_atom_site_fract_x
_atom_site_fract_y
_atom_site_fract_z
_atom_site_U_iso_or_equiv
_atom_site_adp_type
_atom_site_occupancy
_atom_site_site_symmetry_order
_atom_site_calc_flag
_atom_site_refinement_flags_posn
_atom_site_refinement_flags_adp
_atom_site_refinement_flags_occupancy
_atom_site_disorder_assembly
_atom_site_disorder_group
Re1 Re 0.73992(2) 0.27344(2) 0.56121(2) 0.01493(7) Uani 1 1 d . . . . .
O1 O 0.8443(4) 0.2969(4) 0.6389(2) 0.0259(9) Uani 1 1 d . . . . .
O2 O 0.7979(3) 0.3239(4) 0.4901(2) 0.0265(9) Uani 1 1 d . . . . .
Cl1 Cl 0.78240(12) 0.04717(13) 0.55139(8) 0.0249(3) Uani 1 1 d . . . . .
Cl2 Cl 0.65607(12) 0.48783(12) 0.55962(8) 0.0254(3) Uani 1 1 d . . . . .
O11 O 0.4006(3) 0.1954(4) 0.4219(2) 0.0202(8) Uani 1 1 d . . . . .
C12 C 0.4822(5) 0.2171(5) 0.4815(3) 0.0170(10) Uani 1 1 d . . . . .
N13 N 0.5855(4) 0.2271(4) 0.4738(3) 0.0171(9) Uani 1 1 d . . . . .
C14 C 0.5770(5) 0.2245(5) 0.3907(3) 0.0170(10) Uani 1 1 d . . . . .
C15 C 0.4607(5) 0.1653(5) 0.3637(3) 0.0229(11) Uani 1 1 d . . . . .
H151 H 0.4219 0.2071 0.3166 0.031(13) Uiso 1 1 calc R U . . .
H152 H 0.4652 0.0672 0.3564 0.031(13) Uiso 1 1 calc R U . . .
C16 C 0.6673(6) 0.1337(6) 0.3700(3) 0.0298(13) Uani 1 1 d . . . . .
H161 H 0.6626 0.0437 0.3903 0.048(13) Uiso 1 1 calc R U . . .
H162 H 0.7424 0.1715 0.3902 0.048(13) Uiso 1 1 calc R U . . .
H163 H 0.6543 0.1281 0.3164 0.048(13) Uiso 1 1 calc R U . . .
C17 C 0.5837(5) 0.3683(6) 0.3638(3) 0.0237(11) Uani 1 1 d . . . . .
H171 H 0.6565 0.4078 0.3882 0.031(11) Uiso 1 1 calc R U . . .
H172 H 0.5223 0.4215 0.3754 0.031(11) Uiso 1 1 calc R U . . .
H173 H 0.5768 0.3680 0.3105 0.031(11) Uiso 1 1 calc R U . . .
O21 O 0.6317(3) 0.2261(3) 0.6194(2) 0.0191(8) Uani 1 1 d . . . . .
C21 C 0.5248(4) 0.2372(5) 0.6188(3) 0.0144(9) Uani 1 1 d . . . . .
C22 C 0.4863(5) 0.2535(4) 0.6845(3) 0.0158(10) Uani 1 1 d . . . . .
C23 C 0.3711(5) 0.2627(5) 0.6776(3) 0.0158(9) Uani 1 1 d . . . . .
H23 H 0.3449 0.2716 0.7216 0.022(12) Uiso 1 1 calc R U . . .
C24 C 0.2876(4) 0.2601(4) 0.6094(3) 0.0126(9) Uani 1 1 d . . . . .
C25 C 0.3281(5) 0.2431(5) 0.5442(3) 0.0147(9) Uani 1 1 d . . . . .
H25 H 0.2768 0.2400 0.4975 0.022(12) Uiso 1 1 calc R U . . .
C26 C 0.4425(5) 0.2312(5) 0.5498(3) 0.0177(10) Uani 1 1 d . . . . .
C220 C 0.5697(5) 0.2593(5) 0.7600(3) 0.0160(10) Uani 1 1 d . . . . .
C221 C 0.5088(6) 0.2771(6) 0.8231(3) 0.0283(13) Uani 1 1 d . . . . .
H221 H 0.4726 0.3656 0.8193 0.045(14) Uiso 1 1 calc R U . . .
H222 H 0.5637 0.2700 0.8703 0.045(14) Uiso 1 1 calc R U . . .
H223 H 0.4512 0.2071 0.8200 0.045(14) Uiso 1 1 calc R U . . .
C222 C 0.6386(6) 0.1280(6) 0.7743(3) 0.0278(13) Uani 1 1 d . . . . .
H224 H 0.6882 0.1308 0.8236 0.034(11) Uiso 1 1 calc R U . . .
H225 H 0.6843 0.1183 0.7377 0.034(11) Uiso 1 1 calc R U . . .
H226 H 0.5869 0.0514 0.7708 0.034(11) Uiso 1 1 calc R U . . .
C223 C 0.6491(5) 0.3815(6) 0.7615(3) 0.0259(12) Uani 1 1 d . . . . .
H227 H 0.6039 0.4631 0.7483 0.042(12) Uiso 1 1 calc R U . . .
H228 H 0.6963 0.3673 0.7261 0.042(12) Uiso 1 1 calc R U . . .
H229 H 0.6974 0.3915 0.8109 0.042(12) Uiso 1 1 calc R U . . .
C240 C 0.1601(5) 0.2748(5) 0.6095(3) 0.0195(10) Uani 1 1 d . . . . .
C241 C 0.0870(6) 0.2706(7) 0.5312(4) 0.0330(14) Uani 1 1 d . . . . .
H241 H 0.1048 0.1895 0.5063 0.038(13) Uiso 1 1 calc R U . . .
H242 H 0.1023 0.3501 0.5042 0.038(13) Uiso 1 1 calc R U . . .
H243 H 0.0070 0.2694 0.5329 0.038(13) Uiso 1 1 calc R U . . .
C242 C 0.1260(5) 0.1556(6) 0.6520(4) 0.0301(13) Uani 1 1 d . . . . .
H244 H 0.0441 0.1565 0.6472 0.046(13) Uiso 1 1 calc R U . . .
H245 H 0.1643 0.1628 0.7041 0.046(13) Uiso 1 1 calc R U . . .
H246 H 0.1480 0.0714 0.6320 0.046(13) Uiso 1 1 calc R U . . .
C243 C 0.1386(5) 0.4098(6) 0.6431(3) 0.0269(12) Uani 1 1 d . . . . .
H247 H 0.1627 0.4829 0.6150 0.049(14) Uiso 1 1 calc R U . . .
H248 H 0.1816 0.4139 0.6942 0.049(14) Uiso 1 1 calc R U . . .
H249 H 0.0579 0.4191 0.6415 0.049(14) Uiso 1 1 calc R U . . .

loop_
_atom_site_aniso_label
_atom_site_aniso_U_11
_atom_site_aniso_U_22
_atom_site_aniso_U_33
_atom_site_aniso_U_23
_atom_site_aniso_U_13
_atom_site_aniso_U_12
Re1 0.01071(10) 0.01419(11) 0.01847(11) 0.00162(7) 0.00037(8) 0.00062(6)
O1 0.022(2) 0.028(2) 0.027(2) -0.0149(16) 0.0024(17) 0.0040(16)
O2 0.022(2) 0.0234(19) 0.033(2) 0.0099(17) 0.0033(17) 0.0013(17)
Cl1 0.0286(7) 0.0157(5) 0.0303(7) 0.0049(5) 0.0063(6) 0.0081(5)
Cl2 0.0274(7) 0.0130(5) 0.0329(7) -0.0016(5) 0.0007(6) 0.0032(5)
O11 0.0184(19) 0.0289(19) 0.0122(16) -0.0026(14) 0.0009(14) -0.0030(15)
C12 0.026(3) 0.011(2) 0.016(2) -0.0035(16) 0.009(2) -0.0040(18)
N13 0.018(2) 0.017(2) 0.019(2) 0.0020(15) 0.0080(18) 0.0014(16)
C14 0.021(3) 0.018(2) 0.010(2) 0.0019(17) 0.0003(19) 0.0020(19)
C15 0.035(3) 0.016(2) 0.020(2) -0.0088(19) 0.010(2) -0.007(2)
C16 0.034(3) 0.035(3) 0.023(3) -0.012(2) 0.012(3) 0.005(3)
C17 0.018(3) 0.028(3) 0.024(3) 0.010(2) 0.004(2) 0.002(2)
O21 0.019(2) 0.0185(18) 0.0208(19) -0.0015(13) 0.0071(16) -0.0051(14)
C21 0.011(2) 0.012(2) 0.019(2) -0.0035(17) 0.0007(18) 0.0003(17)
C22 0.020(3) 0.012(2) 0.015(2) 0.0036(18) 0.0030(19) -0.0017(18)
C23 0.020(3) 0.011(2) 0.017(2) 0.0021(17) 0.004(2) 0.0013(18)
C24 0.015(2) 0.0069(18) 0.017(2) -0.0043(16) 0.0068(18) -0.0030(16)
C25 0.021(3) 0.0097(19) 0.015(2) 0.0008(16) 0.0060(19) 0.0030(17)
C26 0.026(3) 0.013(2) 0.014(2) -0.0029(17) 0.005(2) -0.0053(19)
C220 0.019(3) 0.009(2) 0.019(2) -0.0028(17) 0.003(2) 0.0010(18)
C221 0.029(3) 0.037(3) 0.018(3) -0.010(2) 0.005(2) -0.009(2)
C222 0.037(3) 0.021(3) 0.020(3) 0.006(2) -0.004(2) 0.005(2)
C223 0.031(3) 0.022(3) 0.023(3) -0.005(2) 0.001(2) -0.005(2)
C240 0.013(2) 0.023(3) 0.022(3) -0.0018(19) 0.004(2) 0.0001(19)
C241 0.018(3) 0.051(4) 0.028(3) 0.001(3) 0.003(3) 0.005(3)
C242 0.025(3) 0.025(3) 0.045(4) 0.007(2) 0.018(3) -0.004(2)
C243 0.026(3) 0.022(3) 0.036(3) 0.007(2) 0.013(3) 0.009(2)

_geom_special_details            
;
 All esds (except the esd in the dihedral angle between two l.s. planes)
 are estimated using the full covariance matrix.  The cell esds are taken
 into account individually in the estimation of esds in distances, angles
 and torsion angles; correlations between esds in cell parameters are only
 used when they are defined by crystal symmetry.  An approximate (isotropic)
 treatment of cell esds is used for estimating esds involving l.s. planes.
;

loop_
_geom_bond_atom_site_label_1
_geom_bond_atom_site_label_2
_geom_bond_distance
_geom_bond_site_symmetry_2
_geom_bond_publ_flag
Re1 O1 1.713(4) . yes
Re1 O2 1.716(4) . yes
Re1 O21 1.947(4) . yes
Re1 N13 2.237(5) . yes
Re1 Cl1 2.3280(13) . yes
Re1 Cl2 2.3631(13) . yes
O11 C12 1.329(7) . ?
O11 C15 1.474(6) . ?
C12 N13 1.300(7) . ?
C12 C26 1.471(7) . ?
N13 C14 1.533(7) . ?
C14 C15 1.509(8) . ?
C14 C17 1.526(7) . ?
C14 C16 1.538(8) . ?
C15 H151 0.99 . ?
C15 H152 0.99 . ?
C16 H161 0.98 . ?
C16 H162 0.98 . ?
C16 H163 0.98 . ?
C17 H171 0.98 . ?
C17 H172 0.98 . ?
C17 H173 0.98 . ?
O21 C21 1.303(6) . ?
C21 C22 1.420(7) . ?
C21 C26 1.443(7) . ?
C22 C23 1.380(8) . ?
C22 C220 1.539(7) . ?
C23 C24 1.438(7) . ?
C23 H23 0.95 . ?
C24 C25 1.426(7) . ?
C24 C240 1.558(8) . ?
C25 C26 1.376(8) . ?
C25 H25 0.95 . ?
C220 C221 1.541(8) . ?
C220 C222 1.544(7) . ?
C220 C223 1.550(7) . ?
C221 H221 0.98 . ?
C221 H222 0.98 . ?
C221 H223 0.98 . ?
C222 H224 0.98 . ?
C222 H225 0.98 . ?
C222 H226 0.98 . ?
C223 H227 0.98 . ?
C223 H228 0.98 . ?
C223 H229 0.98 . ?
C240 C241 1.530(9) . ?
C240 C243 1.531(8) . ?
C240 C242 1.536(8) . ?
C241 H241 0.98 . ?
C241 H242 0.98 . ?
C241 H243 0.98 . ?
C242 H244 0.98 . ?
C242 H245 0.98 . ?
C242 H246 0.98 . ?
C243 H247 0.98 . ?
C243 H248 0.98 . ?
C243 H249 0.98 . ?

loop_
_geom_angle_atom_site_label_1
_geom_angle_atom_site_label_2
_geom_angle_atom_site_label_3
_geom_angle
_geom_angle_site_symmetry_1
_geom_angle_site_symmetry_3
_geom_angle_publ_flag
O1 Re1 O2 105.1(2) . . yes
O1 Re1 O21 91.38(19) . . ?
O1 Re1 N13 169.48(19) . . yes
O2 Re1 N13 85.40(18) . . ?
O2 Re1 O21 162.44(18) . . yes
O21 Re1 N13 78.25(16) . . ?
O1 Re1 Cl1 93.68(13) . . ?
O2 Re1 Cl1 94.85(14) . . ?
O21 Re1 Cl1 90.00(11) . . ?
N13 Re1 Cl1 84.67(11) . . ?
O1 Re1 Cl2 96.98(13) . . ?
O2 Re1 Cl2 88.75(14) . . ?
O21 Re1 Cl2 83.17(11) . . ?
N13 Re1 Cl2 83.65(11) . . ?
Cl1 Re1 Cl2 167.46(5) . . yes
C12 O11 C15 104.4(4) . . ?
N13 C12 O11 118.5(5) . . ?
N13 C12 C26 127.2(5) . . ?
O11 C12 C26 114.3(5) . . ?
C12 N13 C14 105.5(5) . . yes
C12 N13 Re1 127.3(4) . . yes
C14 N13 Re1 126.5(3) . . yes
C15 C14 C17 111.9(4) . . ?
C15 C14 N13 100.8(4) . . ?
C17 C14 N13 108.8(4) . . ?
C15 C14 C16 110.8(4) . . ?
C17 C14 C16 111.9(5) . . ?
N13 C14 C16 112.2(4) . . ?
O11 C15 C14 105.0(4) . . ?
O11 C15 H151 110.7 . . ?
C14 C15 H151 110.7 . . ?
O11 C15 H152 110.7 . . ?
C14 C15 H152 110.7 . . ?
H151 C15 H152 108.8 . . ?
C14 C16 H161 109.5 . . ?
C14 C16 H162 109.5 . . ?
H161 C16 H162 109.5 . . ?
C14 C16 H163 109.5 . . ?
H161 C16 H163 109.5 . . ?
H162 C16 H163 109.5 . . ?
C14 C17 H171 109.5 . . ?
C14 C17 H172 109.5 . . ?
H171 C17 H172 109.5 . . ?
C14 C17 H173 109.5 . . ?
H171 C17 H173 109.5 . . ?
H172 C17 H173 109.5 . . ?
C21 O21 Re1 140.9(4) . . yes
O21 C21 C22 121.9(5) . . ?
O21 C21 C26 119.4(5) . . ?
C22 C21 C26 118.7(5) . . ?
C23 C22 C21 117.1(5) . . ?
C23 C22 C220 121.7(5) . . ?
C21 C22 C220 121.2(5) . . ?
C22 C23 C24 125.3(5) . . ?
C22 C23 H23 117.4 . . ?
C24 C23 H23 117.4 . . ?
C25 C24 C23 116.7(5) . . ?
C25 C24 C240 123.4(5) . . ?
C23 C24 C240 119.9(4) . . ?
C26 C25 C24 119.1(5) . . ?
C26 C25 H25 120.5 . . ?
C24 C25 H25 120.5 . . ?
C25 C26 C21 123.2(5) . . ?
C25 C26 C12 118.0(5) . . ?
C21 C26 C12 118.8(5) . . ?
C22 C220 C221 112.1(5) . . ?
C22 C220 C222 110.2(4) . . ?
C221 C220 C222 107.5(5) . . ?
C22 C220 C223 108.9(4) . . ?
C221 C220 C223 107.6(4) . . ?
C222 C220 C223 110.5(5) . . ?
C220 C221 H221 109.5 . . ?
C220 C221 H222 109.5 . . ?
H221 C221 H222 109.5 . . ?
C220 C221 H223 109.5 . . ?
H221 C221 H223 109.5 . . ?
H222 C221 H223 109.5 . . ?
C220 C222 H224 109.5 . . ?
C220 C222 H225 109.5 . . ?
H224 C222 H225 109.5 . . ?
C220 C222 H226 109.5 . . ?
H224 C222 H226 109.5 . . ?
H225 C222 H226 109.5 . . ?
C220 C223 H227 109.5 . . ?
C220 C223 H228 109.5 . . ?
H227 C223 H228 109.5 . . ?
C220 C223 H229 109.5 . . ?
H227 C223 H229 109.5 . . ?
H228 C223 H229 109.5 . . ?
C241 C240 C243 107.5(5) . . ?
C241 C240 C242 107.9(5) . . ?
C243 C240 C242 112.0(5) . . ?
C241 C240 C24 110.9(5) . . ?
C243 C240 C24 110.2(4) . . ?
C242 C240 C24 108.3(4) . . ?
C240 C241 H241 109.5 . . ?
C240 C241 H242 109.5 . . ?
H241 C241 H242 109.5 . . ?
C240 C241 H243 109.5 . . ?
H241 C241 H243 109.5 . . ?
H242 C241 H243 109.5 . . ?
C240 C242 H244 109.5 . . ?
C240 C242 H245 109.5 . . ?
H244 C242 H245 109.5 . . ?
C240 C242 H246 109.5 . . ?
H244 C242 H246 109.5 . . ?
H245 C242 H246 109.5 . . ?
C240 C243 H247 109.5 . . ?
C240 C243 H248 109.5 . . ?
H247 C243 H248 109.5 . . ?
C240 C243 H249 109.5 . . ?
H247 C243 H249 109.5 . . ?
H248 C243 H249 109.5 . . ?

loop_
_geom_torsion_atom_site_label_1
_geom_torsion_atom_site_label_2
_geom_torsion_atom_site_label_3
_geom_torsion_atom_site_label_4
_geom_torsion
_geom_torsion_site_symmetry_1
_geom_torsion_site_symmetry_2
_geom_torsion_site_symmetry_3
_geom_torsion_site_symmetry_4
_geom_torsion_publ_flag
C15 O11 C12 N13 9.7(6) . . . . ?
C15 O11 C12 C26 -172.0(4) . . . . ?
O11 C12 N13 C14 6.1(6) . . . . ?
C26 C12 N13 C14 -172.0(4) . . . . ?
O11 C12 N13 Re1 176.6(3) . . . . ?
C26 C12 N13 Re1 -1.4(7) . . . . ?
C12 N13 C14 C15 -18.4(5) . . . . ?
Re1 N13 C14 C15 170.9(3) . . . . ?
C12 N13 C14 C17 99.3(5) . . . . ?
Re1 N13 C14 C17 -71.4(5) . . . . ?
C12 N13 C14 C16 -136.3(5) . . . . ?
Re1 N13 C14 C16 53.0(5) . . . . ?
C12 O11 C15 C14 -21.2(5) . . . . ?
C17 C14 C15 O11 -91.9(5) . . . . ?
N13 C14 C15 O11 23.6(5) . . . . ?
C16 C14 C15 O11 142.5(4) . . . . ?
Re1 O21 C21 C22 -146.0(4) . . . . ?
Re1 O21 C21 C26 34.9(7) . . . . ?
O21 C21 C22 C23 -179.3(4) . . . . ?
C26 C21 C22 C23 -0.1(6) . . . . ?
O21 C21 C22 C220 0.3(7) . . . . ?
C26 C21 C22 C220 179.4(4) . . . . ?
C21 C22 C23 C24 -1.4(7) . . . . ?
C220 C22 C23 C24 179.1(4) . . . . ?
C22 C23 C24 C25 1.7(7) . . . . ?
C22 C23 C24 C240 -178.6(4) . . . . ?
C23 C24 C25 C26 -0.4(6) . . . . ?
C240 C24 C25 C26 179.9(4) . . . . ?
C24 C25 C26 C21 -1.0(7) . . . . ?
C24 C25 C26 C12 -178.5(4) . . . . ?
O21 C21 C26 C25 -179.5(4) . . . . ?
C22 C21 C26 C25 1.3(7) . . . . ?
O21 C21 C26 C12 -2.1(7) . . . . ?
C22 C21 C26 C12 178.8(4) . . . . ?
N13 C12 C26 C25 167.6(5) . . . . ?
O11 C12 C26 C25 -10.5(6) . . . . ?
N13 C12 C26 C21 -10.0(7) . . . . ?
O11 C12 C26 C21 171.9(4) . . . . ?
C23 C22 C220 C221 -0.4(6) . . . . ?
C21 C22 C220 C221 -179.9(4) . . . . ?
C23 C22 C220 C222 119.3(5) . . . . ?
C21 C22 C220 C222 -60.2(6) . . . . ?
C23 C22 C220 C223 -119.3(5) . . . . ?
C21 C22 C220 C223 61.1(6) . . . . ?
C25 C24 C240 C241 -0.9(7) . . . . ?
C23 C24 C240 C241 179.4(4) . . . . ?
C25 C24 C240 C243 -119.8(5) . . . . ?
C23 C24 C240 C243 60.6(6) . . . . ?
C25 C24 C240 C242 117.3(5) . . . . ?
C23 C24 C240 C242 -62.3(6) . . . . ?

_refine_diff_density_max         1.581
_refine_diff_density_min         -1.517
_refine_diff_density_rms         0.224

_shelxl_version_number           2014/6

_shelx_res_file                  
;
TITL JSGO10B_0m_a.res P21/n J.Schachner (Me2C3H2NO-T2C6H2O)ReO2Cl2 amber 100K
CELL  0.71073  12.1609   9.9571  18.6912   90.000  103.208   90.000
ZERR      4     0.0014   0.0013   0.0020    0.000    0.007    0.000
LATT  1
SYMM 1/2-X, 1/2+Y, 1/2-Z
SFAC C H CL N O RE
UNIT 76 112 8 4 16 4
TEMP -173.17
SIZE 0.02 0.06 0.29
ACTA 60.0004
MERG 2
OMIT -2  60.0004
L.S. 4
BOND $H
CONF
FMAP 2
PLAN 20
TWIN -1 0 0 0 -1 0 0 0 1
WGHT    0.068800
BASF   0.02685
FVAR       0.05866   0.03071   0.04832   0.03126   0.02244   0.04483   0.03352
FVAR       0.04165   0.03764   0.04587   0.04883
RE1   6    0.739922    0.273438    0.561209    11.00000    0.01071    0.01419 =
         0.01847    0.00162    0.00037    0.00062
O1    5    0.844335    0.296919    0.638919    11.00000    0.02182    0.02760 =
         0.02675   -0.01492    0.00240    0.00397
O2    5    0.797916    0.323922    0.490123    11.00000    0.02168    0.02336 =
         0.03294    0.00989    0.00334    0.00135
CL1   3    0.782397    0.047172    0.551387    11.00000    0.02859    0.01570 =
         0.03029    0.00490    0.00633    0.00813
CL2   3    0.656072    0.487835    0.559623    11.00000    0.02740    0.01299 =
         0.03291   -0.00162    0.00068    0.00316
O11   5    0.400571    0.195422    0.421929    11.00000    0.01836    0.02888 =
         0.01225   -0.00260    0.00092   -0.00296
C12   1    0.482220    0.217129    0.481460    11.00000    0.02570    0.01080 =
         0.01637   -0.00349    0.00868   -0.00395
N13   4    0.585546    0.227112    0.473827    11.00000    0.01778    0.01684 =
         0.01856    0.00196    0.00796    0.00137
C14   1    0.577037    0.224501    0.390713    11.00000    0.02065    0.01845 =
         0.01045    0.00195    0.00031    0.00205
C15   1    0.460718    0.165333    0.363692    11.00000    0.03453    0.01623 =
         0.01966   -0.00877    0.00965   -0.00739
AFIX  23
H151  2    0.421856    0.207068    0.316621    11.00000   21.00000
H152  2    0.465234    0.067174    0.356433    11.00000   21.00000
AFIX   0
C16   1    0.667265    0.133722    0.370012    11.00000    0.03432    0.03467 =
         0.02289   -0.01151    0.01166    0.00512
AFIX 137
H161  2    0.662644    0.043668    0.390278    11.00000   31.00000
H162  2    0.742362    0.171511    0.390179    11.00000   31.00000
H163  2    0.654288    0.128132    0.316386    11.00000   31.00000
AFIX   0
C17   1    0.583750    0.368332    0.363815    11.00000    0.01809    0.02829 =
         0.02431    0.00996    0.00392    0.00203
AFIX 137
H171  2    0.656491    0.407778    0.388213    11.00000   41.00000
H172  2    0.522290    0.421528    0.375426    11.00000   41.00000
H173  2    0.576779    0.368047    0.310534    11.00000   41.00000
AFIX   0
O21   5    0.631727    0.226077    0.619384    11.00000    0.01919    0.01848 =
         0.02076   -0.00151    0.00715   -0.00513
C21   1    0.524815    0.237212    0.618838    11.00000    0.01118    0.01172 =
         0.01886   -0.00348    0.00066    0.00026
C22   1    0.486272    0.253478    0.684502    11.00000    0.01983    0.01219 =
         0.01488    0.00358    0.00304   -0.00168
C23   1    0.371116    0.262739    0.677645    11.00000    0.01986    0.01066 =
         0.01681    0.00205    0.00390    0.00127
AFIX  43
H23   2    0.344899    0.271558    0.721554    11.00000   51.00000
AFIX   0
C24   1    0.287604    0.260115    0.609390    11.00000    0.01540    0.00695 =
         0.01686   -0.00427    0.00684   -0.00303
C25   1    0.328100    0.243080    0.544151    11.00000    0.02066    0.00971 =
         0.01475    0.00081    0.00601    0.00299
AFIX  43
H25   2    0.276830    0.239991    0.497466    11.00000   51.00000
AFIX   0
C26   1    0.442493    0.231173    0.549754    11.00000    0.02604    0.01318 =
         0.01423   -0.00293    0.00520   -0.00530
C220  1    0.569650    0.259349    0.759958    11.00000    0.01942    0.00887 =
         0.01924   -0.00276    0.00332    0.00104
C221  1    0.508751    0.277139    0.823143    11.00000    0.02938    0.03713 =
         0.01830   -0.01011    0.00534   -0.00928
AFIX 137
H221  2    0.472572    0.365616    0.819289    11.00000   61.00000
H222  2    0.563704    0.270042    0.870340    11.00000   61.00000
H223  2    0.451245    0.207072    0.819986    11.00000   61.00000
AFIX   0
C222  1    0.638562    0.127976    0.774339    11.00000    0.03714    0.02062 =
         0.02022    0.00558   -0.00439    0.00545
AFIX 137
H224  2    0.688241    0.130754    0.823636    11.00000   71.00000
H225  2    0.684261    0.118335    0.737718    11.00000   71.00000
H226  2    0.586935    0.051434    0.770792    11.00000   71.00000
AFIX   0
C223  1    0.649138    0.381527    0.761453    11.00000    0.03079    0.02171 =
         0.02275   -0.00452    0.00100   -0.00510
AFIX 137
H227  2    0.603878    0.463060    0.748348    11.00000   81.00000
H228  2    0.696345    0.367288    0.726075    11.00000   81.00000
H229  2    0.697443    0.391475    0.810880    11.00000   81.00000
AFIX   0
C240  1    0.160071    0.274761    0.609533    11.00000    0.01314    0.02324 =
         0.02243   -0.00184    0.00445    0.00008
C241  1    0.086962    0.270557    0.531182    11.00000    0.01837    0.05113 =
         0.02826    0.00095    0.00267    0.00502
AFIX 137
H241  2    0.104750    0.189476    0.506324    11.00000   91.00000
H242  2    0.102305    0.350138    0.504183    11.00000   91.00000
H243  2    0.007012    0.269365    0.532865    11.00000   91.00000
AFIX   0
C242  1    0.126036    0.155597    0.652033    11.00000    0.02494    0.02510 =
         0.04510    0.00677    0.01830   -0.00386
AFIX 137
H244  2    0.044075    0.156507    0.647169    11.00000  101.00000
H245  2    0.164276    0.162847    0.704058    11.00000  101.00000
H246  2    0.148049    0.071425    0.631980    11.00000  101.00000
AFIX   0
C243  1    0.138637    0.409816    0.643090    11.00000    0.02601    0.02209 =
         0.03563    0.00667    0.01311    0.00886
AFIX 137
H247  2    0.162664    0.482901    0.615014    11.00000  111.00000
H248  2    0.181642    0.413924    0.694229    11.00000  111.00000
H249  2    0.057885    0.419065    0.641503    11.00000  111.00000
AFIX   0
HKLF 4
 
REM  JSGO10B_0m_a.res P21/n J.Schachner (Me2C3H2NO-T2C6H2O)ReO2Cl2 amber 100K
REM R1 =  0.0446 for    5402 Fo > 4sig(Fo)  and  0.0534 for all    6410 data
REM    263 parameters refined using      0 restraints
 
END
 
WGHT      0.0688      0.0000
 
REM Highest difference peak  1.581,  deepest hole -1.517,  1-sigma level  0.224
Q1    1   0.7384  0.1981  0.5585  11.00000  0.05    1.58
Q2    1   0.7172  0.2756  0.6088  11.00000  0.05    1.47
Q3    1   0.8210  0.2810  0.5944  11.00000  0.05    1.26
Q4    1   0.7844  0.2730  0.5229  11.00000  0.05    1.22
Q5    1   0.8109  0.2616  0.6279  11.00000  0.05    1.12
Q6    1   0.6816  0.2566  0.4456  11.00000  0.05    1.10
Q7    1   0.7002  0.3316  0.5335  11.00000  0.05    1.06
Q8    1   0.7022  0.2633  0.3065  11.00000  0.05    1.00
Q9    1   0.2980  0.2628  0.3058  11.00000  0.05    0.98
Q10   1   0.2495  0.0046  0.7048  11.00000  0.05    0.98
Q11   1   0.4217  0.2464  0.6303  11.00000  0.05    0.96
Q12   1   0.7664  0.2201  0.8916  11.00000  0.05    0.93
Q13   1   0.1997  0.1935  0.7328  11.00000  0.05    0.93
Q14   1   0.2508  0.4922  0.6941  11.00000  0.05    0.92
Q15   1   0.5779  0.2284  0.7041  11.00000  0.05    0.89
Q16   1   0.6771  0.2493  0.7853  11.00000  0.05    0.88
Q17   1   0.7480  0.2815  0.7984  11.00000  0.05    0.88
Q18   1   0.6425  0.2714  0.5288  11.00000  0.05    0.88
Q19   1   0.2454  0.2783  0.4338  11.00000  0.05    0.87
Q20   1   0.6747  0.0544  0.2635  11.00000  0.05    0.87
;
_shelx_res_checksum              94825
####################################################################### 
# 
# This file contains crystal structure data downloaded from the 
# Cambridge Structural Database (CSD) hosted by the Cambridge 
# Crystallographic Data Centre (CCDC).
# 
# Full information about CCDC data access policies and citation 
# guidelines are available at http://www.ccdc.cam.ac.uk/access/V1 
# 
# Audit and citation data items may have been added by the CCDC. 
# Please retain this information to preserve the provenance of 
# this file and to allow appropriate attribution of the data. 
# 
#######################################################################

data_ad32
_database_code_depnum_ccdc_archive 'CCDC 2500256'
loop_
_audit_author_name
_audit_author_address
'Antoine Dupe'
;University of Graz
Austria
;
_audit_update_record             
;
2025-11-04 deposited with the CCDC.	2026-02-11 downloaded from the CCDC.
;
_audit_creation_date             2025-09-16
_audit_creation_method           
;
Olex2 1.5-ac6-020
(compiled 2024.02.14 svn.r2f8d729c for Rigaku Oxford Diffraction, GUI svn.r6966)
;
_shelx_SHELXL_version_number     2018/3
_audit_author_email              ' antoine.dupe@uni-graz.at'
_chemical_name_common            ?
_chemical_name_systematic        
'(mu-oxido)-bis((2,4-t-butyl-6-(4,4-dimethyl-4,5-dihydro-1,3-oxazol-2-yl)phenolato)-dichlorido-oxido-rhenium(VI)) cyclohexane solvate'
_chemical_formula_moiety         'C38 H56 Cl4 N2 O7 Re2, C6 H12'
_chemical_formula_sum            'C44 H68 Cl4 N2 O7 Re2'
_chemical_formula_weight         1251.20
_chemical_melting_point          ?
_chemical_oxdiff_formula         'C38 H57 N2 O7 Cl4 Re2 '
_chemical_oxdiff_usercomment     JSA-TD11
loop_
_atom_type_symbol
_atom_type_description
_atom_type_scat_dispersion_real
_atom_type_scat_dispersion_imag
_atom_type_scat_source
C C 0.0181 0.0091 'International Tables Vol C Tables 4.2.6.8 and 6.1.1.4'
H H 0.0000 0.0000 'International Tables Vol C Tables 4.2.6.8 and 6.1.1.4'
Cl Cl 0.3639 0.7018 'International Tables Vol C Tables 4.2.6.8 and 6.1.1.4'
N N 0.0311 0.0180 'International Tables Vol C Tables 4.2.6.8 and 6.1.1.4'
O O 0.0492 0.0322 'International Tables Vol C Tables 4.2.6.8 and 6.1.1.4'
Re Re -5.2083 5.8923 'International Tables Vol C Tables 4.2.6.8 and 6.1.1.4'

_shelx_space_group_comment       
;
The symmetry employed for this shelxl refinement is uniquely defined
by the following loop, which should always be used as a source of
symmetry information in preference to the above space-group names.
They are only intended as comments.
;
_space_group_crystal_system      monoclinic
_space_group_IT_number           14
_space_group_name_H-M_alt        'P 1 21/c 1'
_space_group_name_Hall           '-P 2ybc'
loop_
_space_group_symop_operation_xyz
'x, y, z'
'-x, y+1/2, -z+1/2'
'-x, -y, -z'
'x, -y-1/2, z-1/2'

_cell_length_a                   15.0500(2)
_cell_length_b                   19.9825(2)
_cell_length_c                   16.4972(2)
_cell_angle_alpha                90
_cell_angle_beta                 100.3220(10)
_cell_angle_gamma                90
_cell_volume                     4881.02(10)
_cell_formula_units_Z            4
_cell_measurement_reflns_used    31998
_cell_measurement_temperature    100.00(10)
_cell_measurement_theta_max      79.9060
_cell_measurement_theta_min      2.9790
_shelx_estimated_absorpt_T_max   0.488
_shelx_estimated_absorpt_T_min   0.285
_exptl_absorpt_coefficient_mu    11.951
_exptl_absorpt_correction_T_max  0.626
_exptl_absorpt_correction_T_min  0.417
_exptl_absorpt_correction_type   gaussian
_exptl_absorpt_process_details   
;
CrysAlisPro 1.171.43.106a (Rigaku Oxford Diffraction, 2024)
Numerical absorption correction based on gaussian integration over
a multifaceted crystal model
Empirical absorption correction using spherical harmonics,
implemented in SCALE3 ABSPACK scaling algorithm.
;
_exptl_absorpt_special_details   ?
_exptl_crystal_colour            'dark violet'
_exptl_crystal_colour_modifier   dark
_exptl_crystal_colour_primary    violet
_exptl_crystal_density_diffrn    1.703
_exptl_crystal_density_meas      ?
_exptl_crystal_density_method    ?
_exptl_crystal_description       plate
_exptl_crystal_F_000             2480
loop_
_exptl_crystal_face_index_h
_exptl_crystal_face_index_k
_exptl_crystal_face_index_l
_exptl_crystal_face_perp_dist
8 -7 1 0.0411
0 -3 10 0.0734
5 -1 -10 0.0564
-4 6 -8 0.0454
-8 5 6 0.0344
-2 3 -10 0.0488
5 6 7 0.0409
4 12 -2 0.0415
3 -12 2 0.0441
-2 12 4 0.0466
-9 2 5 0.0295
9 -3 0 0.0358
7 1 -9 0.0578
-9 -5 3 0.0276
9 4 -1 0.0382
9 2 2 0.0357
-5 -11 1 0.0309
2 -12 -3 0.0546

_exptl_crystal_recrystallization_method 
'Re-crystallisation from solvent: DCM / cyclohexane'
_exptl_crystal_size_max          0.14
_exptl_crystal_size_mid          0.11
_exptl_crystal_size_min          0.07
loop_
_exptl_oxdiff_crystal_face_indexfrac_h
_exptl_oxdiff_crystal_face_indexfrac_k
_exptl_oxdiff_crystal_face_indexfrac_l
_exptl_oxdiff_crystal_face_x
_exptl_oxdiff_crystal_face_y
_exptl_oxdiff_crystal_face_z
7.7680 -7.0385 1.3010 -0.1939 -0.8039 0.5623
-0.0264 -3.2630 10.2099 0.0407 0.1858 0.9817
4.6576 -0.6965 -10.1702 -0.1592 -0.6782 -0.7174
-3.7166 5.6923 -7.8469 0.0644 0.2551 -0.9648
-8.1133 5.0504 5.7917 0.2305 0.9678 0.1013
-2.1709 2.9285 -9.5723 -0.1234 0.0257 -0.9920
4.8822 6.4325 6.5247 0.7972 -0.1881 0.5737
3.9954 11.7191 -2.0992 0.9101 -0.2185 -0.3522
2.5039 -12.0017 2.4319 -0.6964 -0.3769 0.6107
-1.9354 11.7395 4.3414 0.8781 0.4784 0.0112
-9.3090 1.6425 4.7270 -0.0799 0.9953 0.0553
9.3115 -3.4174 -0.3044 0.0725 -0.9222 0.3799
6.7031 1.0393 -8.9436 0.0668 -0.8085 -0.5847
-9.0641 -4.6512 2.8262 -0.5667 0.8217 0.0597
9.2975 3.8934 -1.2271 0.5639 -0.8187 0.1086
8.9669 2.0532 2.0587 0.5100 -0.7426 0.4340
-5.3289 -10.8619 0.8589 -0.9287 0.3268 0.1753
2.1252 -12.2040 -3.1416 -0.8723 -0.4757 0.1129

_exptl_transmission_factor_max   ?
_exptl_transmission_factor_min   ?
_diffrn_reflns_av_R_equivalents  0.0517
_diffrn_reflns_av_unetI/netI     0.0359
_diffrn_reflns_Laue_measured_fraction_full 0.998
_diffrn_reflns_Laue_measured_fraction_max 0.998
_diffrn_reflns_limit_h_max       19
_diffrn_reflns_limit_h_min       -19
_diffrn_reflns_limit_k_max       25
_diffrn_reflns_limit_k_min       -25
_diffrn_reflns_limit_l_max       20
_diffrn_reflns_limit_l_min       -17
_diffrn_reflns_number            54132
_diffrn_reflns_point_group_measured_fraction_full 0.998
_diffrn_reflns_point_group_measured_fraction_max 0.998
_diffrn_reflns_theta_full        67.684
_diffrn_reflns_theta_max         77.379
_diffrn_reflns_theta_min         2.985
_diffrn_ambient_environment      ?
_diffrn_ambient_temperature      100.00(10)
_diffrn_detector                 'Hybrid Pixel Array Detector'
_diffrn_detector_area_resol_mean 10.0000
_diffrn_detector_type            'HyPix-Arc 100'
_diffrn_measured_fraction_theta_full 0.998
_diffrn_measured_fraction_theta_max 0.998
_diffrn_measurement_details      
;
List of Runs (angles in degrees, time in seconds):

  # Type    Start    End  Width  t~exp~   \w     \q     \k     \f   Frames
#--------------------------------------------------------------------------
  1  \w    -35.00  -2.00   0.50    0.20    --  -80.26  30.00-150.00   66
  2  \w    -35.00  -2.00   0.50    0.20    --  -80.26  30.00 -30.00   66
  3  \w    -71.00  -9.00   0.50    0.20    --  -80.26  61.00   0.00  124
  4  \w    -33.00  -3.00   0.50    0.20    --  -80.26  30.00  60.00   60
  5  \w    -68.00 -10.00   0.50    0.20    --  -80.26  61.00  90.00  116
  6  \w    -33.00  -4.00   0.50    0.20    --   12.00 113.00  43.29   58
  7  \w      0.00  26.00   0.50    0.20    --   24.00  76.00 112.24   52
  8  \w    -10.00  16.00   0.50    0.20    --   20.00  87.00 -48.97   52
  9  \w    -26.00   6.00   0.50    0.20    --   12.00 101.00 -97.48   64
 10  \w      8.00  34.00   0.50    0.20    --   28.00  69.00-153.84   52
 11  \w     71.00 116.00   0.50    0.60    --  110.00  19.00 -52.70   90
 12  \w     99.00 124.00   0.50    0.60    --  106.73  30.00-120.00   50
 13  \w    145.00 172.00   0.50    0.60    --  110.00  19.00 -52.70   54
 14  \w    100.00 126.00   0.50    0.60    --  106.73  77.00  90.00   52
 15  \w     72.00 104.00   0.50    0.60    --  110.00  18.00 100.01   64
 16  \w     87.00 122.00   0.50    0.60    --  110.00  19.00 121.23   70
 17  \w    144.00 169.00   0.50    0.60    --  110.00  18.00 100.01   50
 18  \w    104.00 155.00   0.50    0.60    --  110.00  12.00  59.54  102
 19  \w     71.00  97.00   0.50    0.60    --  110.00  17.00   4.63   52
 20  \w     47.00  87.00   0.50    0.60    --  110.00  12.00  59.54   80
 21  \w    108.00 167.00   0.50    0.60    --  110.00   7.00 -97.11  118
 22  \w     45.00 100.00   0.50    0.60    --  110.00   7.00 -97.11  110
 23  \w     46.00  72.00   0.50    0.60    --  110.00 -78.00 -92.07   52
 24  \w     44.00 103.00   0.50    0.60    --  110.00 -78.00-151.58  118
 25  \w     45.00  71.00   0.50    0.60    --  110.00 -80.00  83.35   52
 26  \w     98.00 134.00   0.50    0.60    --  110.00 -79.00  64.79   72
 27  \w     99.00 136.00   0.50    0.60    --  110.00 -81.00  33.80   74
 28  \w    103.00 130.00   0.50    0.60    --  110.00 -88.00 121.23   54
 29  \w     47.00  80.00   0.50    0.60    --  110.00 -88.00 121.23   66
 30  \w     43.00  87.00   0.50    0.60    --  110.00 -88.00  21.17   88
 31  \w     44.00 115.00   0.50    0.60    --  110.00 -88.00 -39.80  142
 32  \w    103.00 133.00   0.50    0.60    --  110.00 -88.00-121.28   60
 33  \w     43.00  89.00   0.50    0.60    --  110.00 -88.00-163.20   92
 34  \w     63.00  89.00   0.50    0.60    --  110.00 -88.00-121.28   52
 35  \w     59.00  85.00   0.50    0.60    --  110.00 -87.00 -55.66   52
 36  \w     50.00  78.00   0.50    0.60    --  110.00 -81.00  33.80   56
 37  \w     44.00  77.00   0.50    0.60    --  110.00 -87.00  77.59   66
 38  \w     88.00 114.00   0.50    0.60    --  110.00 -87.00  77.59   52
 39  \w     45.00 107.00   0.50    0.60    --  110.00 -87.00   3.42  124
 40  \w    112.00 137.00   0.50    0.60    --  110.00 -81.00-173.69   50
 41  \w   -139.00 -47.00   0.50    0.20    --  -64.00 -55.00 -31.34  184
 42  \w   -134.00-102.00   0.50    0.20    --  -80.26 -77.00 -90.00   64
;
_diffrn_measurement_device       'four-circle diffractometer'
_diffrn_measurement_device_type  'XtaLAB Synergy, Dualflex, HyPix-Arc 100'
_diffrn_measurement_method       '\w scans'
_diffrn_orient_matrix_type       
'CrysAlisPro convention (1999,Acta A55,543-557)'
_diffrn_orient_matrix_UB_11      0.0345847000
_diffrn_orient_matrix_UB_12      0.0706410000
_diffrn_orient_matrix_UB_13      0.0266556000
_diffrn_orient_matrix_UB_21      -0.0920609000
_diffrn_orient_matrix_UB_22      0.0169305000
_diffrn_orient_matrix_UB_23      0.0233693000
_diffrn_orient_matrix_UB_31      0.0341494000
_diffrn_orient_matrix_UB_32      -0.0259418000
_diffrn_orient_matrix_UB_33      0.0879539000
_diffrn_radiation_monochromator  mirror
_diffrn_radiation_probe          x-ray
_diffrn_radiation_type           'Cu K\a'
_diffrn_radiation_wavelength     1.54184
_diffrn_source                   'micro-focus sealed X-ray tube'
_diffrn_source_type              'PhotonJet (Cu) X-ray Source'
_reflns_Friedel_coverage         0.000
_reflns_Friedel_fraction_full    .
_reflns_Friedel_fraction_max     .
_reflns_number_gt                9639
_reflns_number_total             10338
_reflns_special_details          
;
 Reflections were merged by SHELXL according to the crystal
 class for the calculation of statistics and refinement.
 
 _reflns_Friedel_fraction is defined as the number of unique
 Friedel pairs measured divided by the number that would be
 possible theoretically, ignoring centric projections and
 systematic absences.
;
_reflns_threshold_expression     'I > 2\s(I)'
_computing_cell_refinement       'CrysAlisPro 1.171.43.106a (Rigaku OD, 2024)'
_computing_data_collection       
'CrysAlisPro system (CCD 43.106a 64-bit (release 01-02-2024))'
_computing_data_reduction        'CrysAlisPro 1.171.43.106a (Rigaku OD, 2024)'
_computing_molecular_graphics    'Olex2 1.5-ac6-020 (Dolomanov et al., 2009)'
_computing_publication_material  'Olex2 1.5-ac6-020 (Dolomanov et al., 2009)'
_computing_structure_refinement  'SHELXL 2018/3 (Sheldrick, 2015)'
_computing_structure_solution    'SHELXT  (Sheldrick, 2015)'
_refine_diff_density_max         1.904
_refine_diff_density_min         -1.785
_refine_diff_density_rms         0.157
_refine_ls_extinction_coef       .
_refine_ls_extinction_method     none
_refine_ls_goodness_of_fit_ref   1.038
_refine_ls_hydrogen_treatment    constr
_refine_ls_matrix_type           full
_refine_ls_number_parameters     579
_refine_ls_number_reflns         10338
_refine_ls_number_restraints     116
_refine_ls_R_factor_all          0.0409
_refine_ls_R_factor_gt           0.0386
_refine_ls_restrained_S_all      1.067
_refine_ls_shift/su_max          0.002
_refine_ls_shift/su_mean         0.000
_refine_ls_structure_factor_coef Fsqd
_refine_ls_weighting_details     
'w=1/[\s^2^(Fo^2^)+(0.0558P)^2^+20.3264P] where P=(Fo^2^+2Fc^2^)/3'
_refine_ls_weighting_scheme      calc
_refine_ls_wR_factor_gt          0.1024
_refine_ls_wR_factor_ref         0.1039
_refine_special_details          ?
_olex2_refinement_description    
;
1. Fixed Uiso
 At 1.2 times of:
  All C(H) groups, All C(H,H) groups
 At 1.5 times of:
  All C(H,H,H) groups
2. Restrained distances
 C41-C42 = C41-C46 = C42-C43 = C43-C44 = C44-C45 = C45-C46
 1.54 with sigma of 0.02
 C41-C43 = C41-C45 = C42-C44 = C43-C45 = C44-C46
 2.54 with sigma of 0.04
 C34-C36 \\sim C34-C56
 with sigma of 0.02
 C34-C35 \\sim C34-C55
 with sigma of 0.02
 C34-C37 \\sim C34-C57
 with sigma of 0.02
 C41-C42 \\sim C42-C43 \\sim C43-C44 \\sim C44-C45 \\sim C45-C46 \\sim C46-C41
 with sigma of 0.02
 C41-C45 \\sim C43-C45 \\sim C42-C46 \\sim C42-C44 \\sim C44-C46 \\sim C41-C43
 with sigma of 0.04
3. Uiso/Uaniso restraints and constraints
C41 \\sim C42 \\sim C43 \\sim C44 \\sim C45 \\sim C46: within 2A with sigma of
0.04 and sigma for terminal atoms of 0.08 within 2A
4. Rigid body (RIGU) restrains
 C41, C42, C43, C44, C45, C46
 with sigma for 1-2 distances of 0.004 and sigma for 1-3 distances of 0.004
5. Others
 Sof(C55)=Sof(H551)=Sof(H552)=Sof(H553)=Sof(C56)=Sof(H561)=Sof(H562)=Sof(H563)=
 Sof(C57)=Sof(H571)=Sof(H572)=Sof(H573)=1-FVAR(1)
 Sof(C35)=Sof(H351)=Sof(H352)=Sof(H353)=Sof(C36)=Sof(H361)=Sof(H362)=Sof(H363)=
 Sof(C37)=Sof(H371)=Sof(H372)=Sof(H373)=FVAR(1)
6.a Secondary CH2 refined with riding coordinates:
 C8(H81,H82), C28(H281,H282), C41(H411,H412), C42(H421,H422), C43(H431,H432),
 C44(H441,H442), C45(H451,H452), C46(H461,H462)
6.b Aromatic/amide H refined with riding coordinates:
 C3(H3), C5(H5), C23(H23), C25(H25)
6.c Idealised Me refined as rotating group:
 C11(H111,H112,H113), C12(H121,H122,H123), C13(H131,H132,H133), C15(H151,H152,
 H153), C16(H161,H162,H163), C17(H171,H172,H173), C18(H181,H182,H183), C19(H191,
 H192,H193), C31(H311,H312,H313), C32(H321,H322,H323), C33(H331,H332,H333),
 C35(H351,H352,H353), C36(H361,H362,H363), C37(H371,H372,H373), C55(H551,H552,
 H553), C56(H561,H562,H563), C57(H571,H572,H573), C38(H381,H382,H383), C39(H391,
 H392,H393)
;
_atom_sites_solution_hydrogens   geom
_atom_sites_solution_primary     dual
_atom_sites_solution_secondary   ?
loop_
_atom_site_label
_atom_site_type_symbol
_atom_site_fract_x
_atom_site_fract_y
_atom_site_fract_z
_atom_site_U_iso_or_equiv
_atom_site_adp_type
_atom_site_occupancy
_atom_site_site_symmetry_order
_atom_site_calc_flag
_atom_site_refinement_flags_posn
_atom_site_refinement_flags_adp
_atom_site_refinement_flags_occupancy
_atom_site_disorder_assembly
_atom_site_disorder_group
Re1 Re 0.30748(2) 0.30362(2) 0.75185(2) 0.01916(7) Uani 1 1 d . . . . .
Re2 Re 0.47370(2) 0.42503(2) 0.70859(2) 0.02116(7) Uani 1 1 d . . . . .
Cl1 Cl 0.18219(8) 0.25640(6) 0.80169(7) 0.0284(2) Uani 1 1 d . . . . .
Cl2 Cl 0.40013(8) 0.27291(5) 0.87407(7) 0.0268(2) Uani 1 1 d . . . . .
Cl3 Cl 0.56462(8) 0.40980(6) 0.83833(7) 0.0316(2) Uani 1 1 d . . . . .
Cl4 Cl 0.40220(8) 0.44195(6) 0.56938(7) 0.0306(2) Uani 1 1 d . . . . .
O1 O 0.4019(2) 0.35206(16) 0.72014(19) 0.0224(6) Uani 1 1 d . . . . .
O2 O 0.3161(2) 0.23309(16) 0.6979(2) 0.0260(7) Uani 1 1 d . . . . .
O3 O 0.2743(2) 0.38495(15) 0.80244(19) 0.0218(6) Uani 1 1 d . . . . .
O4 O 0.1018(2) 0.40531(18) 0.5831(2) 0.0296(7) Uani 1 1 d . . . . .
O5 O 0.4115(2) 0.48654(17) 0.7409(2) 0.0286(7) Uani 1 1 d . . . . .
O6 O 0.5545(2) 0.36710(16) 0.6636(2) 0.0246(7) Uani 1 1 d . . . . .
O7 O 0.6833(2) 0.54279(16) 0.6326(2) 0.0287(7) Uani 1 1 d . . . . .
N1 N 0.2128(3) 0.34187(19) 0.6525(2) 0.0224(7) Uani 1 1 d . . . . .
N2 N 0.5688(3) 0.49872(19) 0.6839(2) 0.0227(8) Uani 1 1 d . . . . .
C1 C 0.2068(3) 0.4284(2) 0.7982(3) 0.0217(9) Uani 1 1 d . . . . .
C2 C 0.1982(3) 0.4687(2) 0.8669(3) 0.0241(9) Uani 1 1 d . . . . .
C3 C 0.1266(4) 0.5140(2) 0.8552(3) 0.0277(10) Uani 1 1 d . . . . .
H3 H 0.119554 0.542008 0.900138 0.033 Uiso 1 1 calc R U . . .
C4 C 0.0643(4) 0.5208(3) 0.7815(3) 0.0301(10) Uani 1 1 d . . . . .
C5 C 0.0748(3) 0.4802(3) 0.7160(3) 0.0285(10) Uani 1 1 d . . . . .
H5 H 0.033760 0.483817 0.665273 0.034 Uiso 1 1 calc R U . . .
C6 C 0.1458(3) 0.4337(2) 0.7243(3) 0.0240(9) Uani 1 1 d . . . . .
C7 C 0.1572(3) 0.3918(2) 0.6549(3) 0.0227(9) Uani 1 1 d . . . . .
C8 C 0.1365(4) 0.3675(3) 0.5207(3) 0.0292(10) Uani 1 1 d . . . . .
H81 H 0.177179 0.395405 0.493728 0.035 Uiso 1 1 calc R U . . .
H82 H 0.086634 0.350698 0.478117 0.035 Uiso 1 1 calc R U . . .
C9 C 0.1880(3) 0.3098(2) 0.5676(3) 0.0233(9) Uani 1 1 d . . . . .
C10 C 0.2630(3) 0.4618(2) 0.9496(3) 0.0246(9) Uani 1 1 d . . . . .
C11 C 0.2414(4) 0.5135(3) 1.0122(3) 0.0318(11) Uani 1 1 d . . . . .
H111 H 0.179312 0.507036 1.021002 0.048 Uiso 1 1 calc R U . . .
H112 H 0.247933 0.558700 0.990974 0.048 Uiso 1 1 calc R U . . .
H113 H 0.283264 0.507752 1.064546 0.048 Uiso 1 1 calc R U . . .
C12 C 0.3613(4) 0.4729(3) 0.9390(3) 0.0342(11) Uani 1 1 d . . . . .
H121 H 0.400428 0.474275 0.993306 0.051 Uiso 1 1 calc R U . . .
H122 H 0.365942 0.515298 0.910319 0.051 Uiso 1 1 calc R U . . .
H123 H 0.380215 0.436065 0.906701 0.051 Uiso 1 1 calc R U . . .
C13 C 0.2525(4) 0.3920(3) 0.9851(3) 0.0307(10) Uani 1 1 d . . . . .
H131 H 0.264945 0.357980 0.945754 0.046 Uiso 1 1 calc R U . . .
H132 H 0.190604 0.386439 0.995003 0.046 Uiso 1 1 calc R U . . .
H133 H 0.295041 0.386804 1.037055 0.046 Uiso 1 1 calc R U . . .
C14 C -0.0118(4) 0.5731(3) 0.7764(3) 0.0359(12) Uani 1 1 d . . . . .
C15 C 0.0316(5) 0.6429(3) 0.7914(4) 0.0478(16) Uani 1 1 d . . . . .
H151 H -0.015848 0.676800 0.789145 0.072 Uiso 1 1 calc R U . . .
H152 H 0.067761 0.652396 0.748910 0.072 Uiso 1 1 calc R U . . .
H153 H 0.070584 0.643945 0.845803 0.072 Uiso 1 1 calc R U . . .
C16 C -0.0687(4) 0.5595(3) 0.8426(4) 0.0397(13) Uani 1 1 d . . . . .
H161 H -0.114313 0.594684 0.841007 0.060 Uiso 1 1 calc R U . . .
H162 H -0.029518 0.559132 0.896868 0.060 Uiso 1 1 calc R U . . .
H163 H -0.098580 0.515999 0.832300 0.060 Uiso 1 1 calc R U . . .
C17 C -0.0740(5) 0.5729(4) 0.6928(4) 0.0511(18) Uani 1 1 d . . . . .
H171 H -0.103970 0.529360 0.683583 0.077 Uiso 1 1 calc R U . . .
H172 H -0.038449 0.581193 0.649457 0.077 Uiso 1 1 calc R U . . .
H173 H -0.119565 0.608148 0.691368 0.077 Uiso 1 1 calc R U . . .
C18 C 0.2683(4) 0.2908(3) 0.5286(3) 0.0294(10) Uani 1 1 d . . . . .
H181 H 0.297686 0.251124 0.556140 0.044 Uiso 1 1 calc R U . . .
H182 H 0.311383 0.328051 0.534360 0.044 Uiso 1 1 calc R U . . .
H183 H 0.247702 0.281106 0.470003 0.044 Uiso 1 1 calc R U . . .
C19 C 0.1266(3) 0.2504(2) 0.5751(3) 0.0292(10) Uani 1 1 d . . . . .
H191 H 0.105662 0.231009 0.520457 0.044 Uiso 1 1 calc R U . . .
H192 H 0.074555 0.265343 0.598446 0.044 Uiso 1 1 calc R U . . .
H193 H 0.160237 0.216535 0.611254 0.044 Uiso 1 1 calc R U . . .
C21 C 0.6163(3) 0.3679(2) 0.6148(3) 0.0244(9) Uani 1 1 d . . . . .
C22 C 0.6415(4) 0.3077(2) 0.5801(3) 0.0282(10) Uani 1 1 d . . . . .
C23 C 0.7049(4) 0.3139(3) 0.5288(4) 0.0325(11) Uani 1 1 d . . . . .
H23 H 0.720912 0.274679 0.502227 0.039 Uiso 1 1 calc R U . . .
C24 C 0.7469(3) 0.3742(3) 0.5136(3) 0.0303(10) Uani 1 1 d . . . . .
C25 C 0.7219(3) 0.4316(2) 0.5514(3) 0.0292(10) Uani 1 1 d . . . . .
H25 H 0.749923 0.473048 0.543097 0.035 Uiso 1 1 calc R U . . .
C26 C 0.6566(3) 0.4293(2) 0.6012(3) 0.0241(9) Uani 1 1 d . . . . .
C27 C 0.6325(3) 0.4895(2) 0.6413(3) 0.0240(9) Uani 1 1 d . . . . .
C28 C 0.6585(4) 0.5942(3) 0.6853(4) 0.0355(12) Uani 1 1 d . . . . .
H281 H 0.654018 0.638188 0.657173 0.043 Uiso 1 1 calc R U . . .
H282 H 0.703575 0.597468 0.736820 0.043 Uiso 1 1 calc R U . . .
C29 C 0.5658(3) 0.5723(2) 0.7035(3) 0.0285(10) Uani 1 1 d . . . . .
C30 C 0.6020(4) 0.2400(2) 0.5994(4) 0.0333(11) Uani 1 1 d . . . . .
C31 C 0.6309(6) 0.1846(3) 0.5454(5) 0.059(2) Uani 1 1 d . . . . .
H311 H 0.598608 0.143192 0.553311 0.088 Uiso 1 1 calc R U . . .
H312 H 0.696083 0.177102 0.560903 0.088 Uiso 1 1 calc R U . . .
H313 H 0.616462 0.198047 0.487391 0.088 Uiso 1 1 calc R U . . .
C32 C 0.6349(4) 0.2230(3) 0.6907(4) 0.0431(14) Uani 1 1 d . . . . .
H321 H 0.614289 0.257644 0.725130 0.065 Uiso 1 1 calc R U . . .
H322 H 0.701017 0.221071 0.702038 0.065 Uiso 1 1 calc R U . . .
H323 H 0.610292 0.179576 0.703135 0.065 Uiso 1 1 calc R U . . .
C33 C 0.4984(4) 0.2424(3) 0.5811(3) 0.0338(11) Uani 1 1 d . . . . .
H331 H 0.476567 0.266416 0.625481 0.051 Uiso 1 1 calc R U . . .
H332 H 0.474363 0.196685 0.577453 0.051 Uiso 1 1 calc R U . . .
H333 H 0.478075 0.265592 0.528736 0.051 Uiso 1 1 calc R U . . .
C34 C 0.8173(4) 0.3763(3) 0.4577(4) 0.0362(12) Uani 1 1 d D . . . .
C35 C 0.7717(7) 0.3577(6) 0.3723(5) 0.044(3) Uani 0.675(18) 1 d D . P A 1
H351 H 0.738742 0.315596 0.374071 0.065 Uiso 0.675(18) 1 calc R U P A 1
H352 H 0.817251 0.352206 0.337115 0.065 Uiso 0.675(18) 1 calc R U P A 1
H353 H 0.729371 0.393139 0.349786 0.065 Uiso 0.675(18) 1 calc R U P A 1
C36 C 0.8636(10) 0.4437(5) 0.4621(10) 0.052(3) Uani 0.675(18) 1 d D . P A 1
H361 H 0.818689 0.478711 0.444487 0.077 Uiso 0.675(18) 1 calc R U P A 1
H362 H 0.908535 0.443734 0.425813 0.077 Uiso 0.675(18) 1 calc R U P A 1
H363 H 0.893672 0.452367 0.518897 0.077 Uiso 0.675(18) 1 calc R U P A 1
C37 C 0.8914(6) 0.3242(5) 0.4941(6) 0.037(2) Uani 0.675(18) 1 d D . P A 1
H371 H 0.921087 0.338755 0.549030 0.055 Uiso 0.675(18) 1 calc R U P A 1
H372 H 0.936345 0.320942 0.457944 0.055 Uiso 0.675(18) 1 calc R U P A 1
H373 H 0.863346 0.280395 0.498027 0.055 Uiso 0.675(18) 1 calc R U P A 1
C55 C 0.7712(11) 0.4025(15) 0.3718(10) 0.050(7) Uani 0.325(18) 1 d D . P A 2
H551 H 0.720475 0.373242 0.349406 0.075 Uiso 0.325(18) 1 calc R U P A 2
H552 H 0.815118 0.402692 0.334504 0.075 Uiso 0.325(18) 1 calc R U P A 2
H553 H 0.749014 0.448079 0.377252 0.075 Uiso 0.325(18) 1 calc R U P A 2
C56 C 0.8960(14) 0.4211(14) 0.4886(16) 0.047(6) Uani 0.325(18) 1 d D . P A 2
H561 H 0.874309 0.466505 0.495916 0.071 Uiso 0.325(18) 1 calc R U P A 2
H562 H 0.937003 0.421754 0.448669 0.071 Uiso 0.325(18) 1 calc R U P A 2
H563 H 0.928316 0.404146 0.541560 0.071 Uiso 0.325(18) 1 calc R U P A 2
C57 C 0.855(2) 0.3076(9) 0.435(2) 0.066(10) Uani 0.325(18) 1 d D . P A 2
H571 H 0.880707 0.283637 0.486187 0.099 Uiso 0.325(18) 1 calc R U P A 2
H572 H 0.902665 0.314853 0.402644 0.099 Uiso 0.325(18) 1 calc R U P A 2
H573 H 0.806521 0.280948 0.403588 0.099 Uiso 0.325(18) 1 calc R U P A 2
C38 C 0.5617(4) 0.5855(3) 0.7937(4) 0.0390(13) Uani 1 1 d . . . . .
H381 H 0.568512 0.633526 0.804905 0.058 Uiso 1 1 calc R U . . .
H382 H 0.610528 0.561083 0.828759 0.058 Uiso 1 1 calc R U . . .
H383 H 0.503362 0.570281 0.805333 0.058 Uiso 1 1 calc R U . . .
C39 C 0.4882(4) 0.6046(3) 0.6446(4) 0.0354(12) Uani 1 1 d . . . . .
H391 H 0.488170 0.652950 0.654708 0.053 Uiso 1 1 calc R U . . .
H392 H 0.430847 0.585391 0.653513 0.053 Uiso 1 1 calc R U . . .
H393 H 0.495696 0.596342 0.587650 0.053 Uiso 1 1 calc R U . . .
C41 C -0.1366(5) 0.3358(5) 0.7406(4) 0.068(2) Uani 1 1 d D U . . .
H411 H -0.148386 0.287367 0.731330 0.081 Uiso 1 1 calc R U . . .
H412 H -0.150502 0.357845 0.686065 0.081 Uiso 1 1 calc R U . . .
C42 C -0.2038(5) 0.3618(5) 0.7920(5) 0.068(2) Uani 1 1 d D U . . .
H421 H -0.264442 0.343076 0.770804 0.082 Uiso 1 1 calc R U . . .
H422 H -0.207652 0.411122 0.787744 0.082 Uiso 1 1 calc R U . . .
C43 C -0.1738(5) 0.3415(4) 0.8817(5) 0.070(2) Uani 1 1 d D U . . .
H431 H -0.181452 0.292560 0.886754 0.083 Uiso 1 1 calc R U . . .
H432 H -0.213231 0.363744 0.915546 0.083 Uiso 1 1 calc R U . . .
C44 C -0.0703(4) 0.3608(2) 0.9172(3) 0.0347(12) Uani 1 1 d D U . . .
H441 H -0.061349 0.409875 0.916542 0.042 Uiso 1 1 calc R U . . .
H442 H -0.051570 0.344246 0.974273 0.042 Uiso 1 1 calc R U . . .
C45 C -0.0175(5) 0.3257(5) 0.8583(4) 0.068(2) Uani 1 1 d D U . . .
H451 H 0.047334 0.336669 0.875321 0.081 Uiso 1 1 calc R U . . .
H452 H -0.024056 0.276790 0.864267 0.081 Uiso 1 1 calc R U . . .
C46 C -0.0454(6) 0.3434(4) 0.7697(5) 0.074(2) Uani 1 1 d D U . . .
H461 H -0.028514 0.390534 0.761685 0.089 Uiso 1 1 calc R U . . .
H462 H -0.011581 0.314945 0.736603 0.089 Uiso 1 1 calc R U . . .

loop_
_atom_site_aniso_label
_atom_site_aniso_U_11
_atom_site_aniso_U_22
_atom_site_aniso_U_33
_atom_site_aniso_U_23
_atom_site_aniso_U_13
_atom_site_aniso_U_12
Re1 0.02349(11) 0.01181(10) 0.02104(11) 0.00021(6) 0.00088(8) 0.00016(6)
Re2 0.02356(11) 0.01505(11) 0.02413(11) -0.00084(7) 0.00227(8) -0.00066(7)
Cl1 0.0313(5) 0.0233(5) 0.0297(5) 0.0035(4) 0.0033(4) -0.0060(4)
Cl2 0.0317(5) 0.0198(5) 0.0260(5) 0.0031(4) -0.0024(4) 0.0017(4)
Cl3 0.0346(6) 0.0284(6) 0.0286(5) -0.0004(5) -0.0031(4) -0.0032(5)
Cl4 0.0378(6) 0.0242(5) 0.0269(5) 0.0038(4) -0.0018(4) -0.0048(5)
O1 0.0258(15) 0.0188(15) 0.0212(14) -0.0001(12) 0.0001(12) 0.0021(12)
O2 0.0304(17) 0.0163(15) 0.0295(16) 0.0006(13) 0.0001(13) 0.0020(13)
O3 0.0245(15) 0.0169(15) 0.0227(15) 0.0012(12) 0.0009(12) 0.0010(12)
O4 0.0374(19) 0.0260(17) 0.0225(16) -0.0007(13) -0.0021(14) 0.0100(15)
O5 0.0338(18) 0.0185(16) 0.0334(18) -0.0016(13) 0.0056(14) 0.0001(13)
O6 0.0290(16) 0.0155(15) 0.0296(16) -0.0011(12) 0.0060(13) -0.0017(12)
O7 0.0301(17) 0.0149(15) 0.042(2) -0.0014(14) 0.0088(15) -0.0027(13)
N1 0.0277(19) 0.0191(18) 0.0195(17) -0.0022(14) 0.0020(14) -0.0002(15)
N2 0.0222(18) 0.0150(17) 0.0295(19) -0.0021(15) 0.0013(15) -0.0013(14)
C1 0.025(2) 0.016(2) 0.025(2) 0.0019(16) 0.0041(17) 0.0001(16)
C2 0.032(2) 0.016(2) 0.025(2) 0.0014(17) 0.0047(18) 0.0000(17)
C3 0.040(3) 0.019(2) 0.025(2) -0.0007(18) 0.009(2) 0.0063(19)
C4 0.039(3) 0.021(2) 0.031(2) 0.0047(19) 0.009(2) 0.009(2)
C5 0.035(3) 0.026(2) 0.025(2) 0.0042(19) 0.0056(19) 0.008(2)
C6 0.029(2) 0.016(2) 0.027(2) 0.0029(17) 0.0034(18) 0.0035(17)
C7 0.025(2) 0.020(2) 0.021(2) 0.0020(17) -0.0001(17) 0.0019(17)
C8 0.039(3) 0.025(2) 0.021(2) -0.0037(18) -0.0019(19) 0.007(2)
C9 0.030(2) 0.018(2) 0.020(2) -0.0050(16) 0.0006(18) 0.0010(17)
C10 0.033(2) 0.019(2) 0.021(2) -0.0036(17) 0.0006(18) -0.0011(18)
C11 0.044(3) 0.027(3) 0.024(2) -0.0060(19) 0.005(2) 0.001(2)
C12 0.035(3) 0.031(3) 0.036(3) -0.007(2) 0.003(2) -0.004(2)
C13 0.045(3) 0.022(2) 0.023(2) 0.0007(18) 0.001(2) 0.001(2)
C14 0.045(3) 0.032(3) 0.033(3) 0.007(2) 0.011(2) 0.020(2)
C15 0.056(4) 0.027(3) 0.064(4) 0.009(3) 0.022(3) 0.017(3)
C16 0.046(3) 0.040(3) 0.036(3) 0.005(2) 0.014(2) 0.019(3)
C17 0.058(4) 0.060(4) 0.035(3) 0.009(3) 0.008(3) 0.039(3)
C18 0.037(3) 0.025(2) 0.026(2) -0.0050(19) 0.005(2) -0.002(2)
C19 0.032(2) 0.022(2) 0.031(2) -0.0054(19) -0.0010(19) -0.0065(19)
C21 0.024(2) 0.021(2) 0.028(2) 0.0006(18) 0.0013(17) 0.0008(17)
C22 0.034(3) 0.017(2) 0.034(3) 0.0010(18) 0.007(2) 0.0008(18)
C23 0.037(3) 0.021(2) 0.042(3) -0.001(2) 0.015(2) 0.004(2)
C24 0.028(2) 0.025(2) 0.039(3) 0.004(2) 0.010(2) 0.0017(19)
C25 0.027(2) 0.020(2) 0.040(3) 0.007(2) 0.005(2) 0.0008(18)
C26 0.025(2) 0.020(2) 0.026(2) 0.0002(17) 0.0017(18) 0.0028(17)
C27 0.025(2) 0.017(2) 0.028(2) 0.0023(17) -0.0018(18) -0.0006(17)
C28 0.035(3) 0.023(2) 0.050(3) -0.009(2) 0.011(2) -0.004(2)
C29 0.030(2) 0.014(2) 0.042(3) -0.0045(18) 0.006(2) -0.0012(17)
C30 0.044(3) 0.014(2) 0.045(3) -0.001(2) 0.015(2) -0.001(2)
C31 0.079(5) 0.020(3) 0.090(5) -0.010(3) 0.053(4) -0.004(3)
C32 0.038(3) 0.030(3) 0.058(4) 0.018(3) -0.001(3) -0.004(2)
C33 0.046(3) 0.022(2) 0.032(3) -0.005(2) 0.005(2) -0.009(2)
C34 0.033(3) 0.029(3) 0.050(3) -0.002(2) 0.018(2) 0.001(2)
C35 0.048(5) 0.045(6) 0.041(5) 0.001(4) 0.017(4) 0.008(5)
C36 0.057(7) 0.030(5) 0.080(10) -0.003(5) 0.046(7) -0.008(5)
C37 0.033(4) 0.033(4) 0.046(5) -0.010(4) 0.012(4) 0.000(3)
C55 0.024(8) 0.09(2) 0.039(10) -0.018(12) 0.013(7) -0.016(11)
C56 0.041(12) 0.052(15) 0.052(13) 0.001(11) 0.017(10) 0.004(10)
C57 0.082(19) 0.039(12) 0.10(2) 0.007(12) 0.069(19) 0.014(11)
C38 0.051(3) 0.022(2) 0.044(3) -0.013(2) 0.009(3) -0.007(2)
C39 0.040(3) 0.017(2) 0.048(3) 0.004(2) 0.006(2) 0.001(2)
C41 0.091(5) 0.080(5) 0.032(3) 0.022(3) 0.013(3) 0.047(4)
C42 0.066(5) 0.061(5) 0.074(5) -0.009(4) 0.003(4) 0.004(4)
C43 0.085(5) 0.051(4) 0.080(5) 0.000(4) 0.032(4) 0.009(4)
C44 0.064(3) 0.014(2) 0.034(3) 0.0069(19) 0.030(2) 0.015(2)
C45 0.050(4) 0.082(6) 0.072(4) -0.030(4) 0.013(3) 0.001(4)
C46 0.101(5) 0.050(4) 0.082(5) 0.010(4) 0.044(4) 0.012(4)

_geom_special_details            
;
 All esds (except the esd in the dihedral angle between two l.s. planes)
 are estimated using the full covariance matrix.  The cell esds are taken
 into account individually in the estimation of esds in distances, angles
 and torsion angles; correlations between esds in cell parameters are only
 used when they are defined by crystal symmetry.  An approximate (isotropic)
 treatment of cell esds is used for estimating esds involving l.s. planes.
;
loop_
_geom_bond_atom_site_label_1
_geom_bond_atom_site_label_2
_geom_bond_distance
_geom_bond_site_symmetry_2
_geom_bond_publ_flag
Re1 Cl1 2.3828(11) . ?
Re1 Cl2 2.3192(10) . ?
Re1 O1 1.869(3) . ?
Re1 O2 1.684(3) . ?
Re1 O3 1.933(3) . ?
Re1 N1 2.113(4) . ?
Re2 Cl3 2.3445(12) . ?
Re2 Cl4 2.3793(11) . ?
Re2 O1 1.845(3) . ?
Re2 O5 1.688(3) . ?
Re2 O6 1.922(3) . ?
Re2 N2 2.143(4) . ?
O3 C1 1.329(5) . ?
O4 C7 1.348(5) . ?
O4 C8 1.449(6) . ?
O6 C21 1.334(6) . ?
O7 C27 1.334(6) . ?
O7 C28 1.438(6) . ?
N1 C7 1.307(6) . ?
N1 C9 1.525(6) . ?
N2 C27 1.298(6) . ?
N2 C29 1.507(6) . ?
C1 C2 1.415(6) . ?
C1 C6 1.393(7) . ?
C2 C3 1.392(7) . ?
C2 C10 1.536(6) . ?
C3 H3 0.9500 . ?
C3 C4 1.403(7) . ?
C4 C5 1.381(7) . ?
C4 C14 1.543(7) . ?
C5 H5 0.9500 . ?
C5 C6 1.405(7) . ?
C6 C7 1.452(7) . ?
C8 H81 0.9900 . ?
C8 H82 0.9900 . ?
C8 C9 1.521(6) . ?
C9 C18 1.516(7) . ?
C9 C19 1.523(7) . ?
C10 C11 1.536(7) . ?
C10 C12 1.536(7) . ?
C10 C13 1.532(7) . ?
C11 H111 0.9800 . ?
C11 H112 0.9800 . ?
C11 H113 0.9800 . ?
C12 H121 0.9800 . ?
C12 H122 0.9800 . ?
C12 H123 0.9800 . ?
C13 H131 0.9800 . ?
C13 H132 0.9800 . ?
C13 H133 0.9800 . ?
C14 C15 1.542(9) . ?
C14 C16 1.527(8) . ?
C14 C17 1.522(8) . ?
C15 H151 0.9800 . ?
C15 H152 0.9800 . ?
C15 H153 0.9800 . ?
C16 H161 0.9800 . ?
C16 H162 0.9800 . ?
C16 H163 0.9800 . ?
C17 H171 0.9800 . ?
C17 H172 0.9800 . ?
C17 H173 0.9800 . ?
C18 H181 0.9800 . ?
C18 H182 0.9800 . ?
C18 H183 0.9800 . ?
C19 H191 0.9800 . ?
C19 H192 0.9800 . ?
C19 H193 0.9800 . ?
C21 C22 1.413(7) . ?
C21 C26 1.403(7) . ?
C22 C23 1.390(7) . ?
C22 C30 1.535(7) . ?
C23 H23 0.9500 . ?
C23 C24 1.404(7) . ?
C24 C25 1.388(7) . ?
C24 C34 1.525(7) . ?
C25 H25 0.9500 . ?
C25 C26 1.391(7) . ?
C26 C27 1.451(6) . ?
C28 H281 0.9900 . ?
C28 H282 0.9900 . ?
C28 C29 1.543(7) . ?
C29 C38 1.523(8) . ?
C29 C39 1.523(7) . ?
C30 C31 1.531(8) . ?
C30 C32 1.537(8) . ?
C30 C33 1.536(8) . ?
C31 H311 0.9800 . ?
C31 H312 0.9800 . ?
C31 H313 0.9800 . ?
C32 H321 0.9800 . ?
C32 H322 0.9800 . ?
C32 H323 0.9800 . ?
C33 H331 0.9800 . ?
C33 H332 0.9800 . ?
C33 H333 0.9800 . ?
C34 C35 1.499(11) . ?
C34 C36 1.512(10) . ?
C34 C37 1.565(10) . ?
C34 C55 1.552(17) . ?
C34 C56 1.500(17) . ?
C34 C57 1.557(16) . ?
C35 H351 0.9800 . ?
C35 H352 0.9800 . ?
C35 H353 0.9800 . ?
C36 H361 0.9800 . ?
C36 H362 0.9800 . ?
C36 H363 0.9800 . ?
C37 H371 0.9800 . ?
C37 H372 0.9800 . ?
C37 H373 0.9800 . ?
C55 H551 0.9800 . ?
C55 H552 0.9800 . ?
C55 H553 0.9800 . ?
C56 H561 0.9800 . ?
C56 H562 0.9800 . ?
C56 H563 0.9800 . ?
C57 H571 0.9800 . ?
C57 H572 0.9800 . ?
C57 H573 0.9800 . ?
C38 H381 0.9800 . ?
C38 H382 0.9800 . ?
C38 H383 0.9800 . ?
C39 H391 0.9800 . ?
C39 H392 0.9800 . ?
C39 H393 0.9800 . ?
C41 H411 0.9900 . ?
C41 H412 0.9900 . ?
C41 C42 1.522(8) . ?
C41 C46 1.380(9) . ?
C42 H421 0.9900 . ?
C42 H422 0.9900 . ?
C42 C43 1.523(8) . ?
C43 H431 0.9900 . ?
C43 H432 0.9900 . ?
C43 C44 1.609(8) . ?
C44 H441 0.9900 . ?
C44 H442 0.9900 . ?
C44 C45 1.531(7) . ?
C45 H451 0.9900 . ?
C45 H452 0.9900 . ?
C45 C46 1.489(9) . ?
C46 H461 0.9900 . ?
C46 H462 0.9900 . ?

loop_
_geom_angle_atom_site_label_1
_geom_angle_atom_site_label_2
_geom_angle_atom_site_label_3
_geom_angle
_geom_angle_site_symmetry_1
_geom_angle_site_symmetry_3
_geom_angle_publ_flag
Cl2 Re1 Cl1 89.13(4) . . ?
O1 Re1 Cl1 171.73(10) . . ?
O1 Re1 Cl2 90.67(10) . . ?
O1 Re1 O3 87.34(14) . . ?
O1 Re1 N1 92.10(14) . . ?
O2 Re1 Cl1 89.52(12) . . ?
O2 Re1 Cl2 98.42(11) . . ?
O2 Re1 O1 98.68(15) . . ?
O2 Re1 O3 169.13(14) . . ?
O2 Re1 N1 89.90(15) . . ?
O3 Re1 Cl1 84.40(10) . . ?
O3 Re1 Cl2 90.50(9) . . ?
O3 Re1 N1 80.80(14) . . ?
N1 Re1 Cl1 86.86(11) . . ?
N1 Re1 Cl2 170.73(11) . . ?
Cl3 Re2 Cl4 171.38(5) . . ?
O1 Re2 Cl3 93.45(10) . . ?
O1 Re2 Cl4 92.29(10) . . ?
O1 Re2 O6 89.26(14) . . ?
O1 Re2 N2 170.49(14) . . ?
O5 Re2 Cl3 94.14(12) . . ?
O5 Re2 Cl4 91.18(12) . . ?
O5 Re2 O1 100.07(16) . . ?
O5 Re2 O6 170.21(16) . . ?
O5 Re2 N2 89.22(16) . . ?
O6 Re2 Cl3 88.17(10) . . ?
O6 Re2 Cl4 85.47(10) . . ?
O6 Re2 N2 81.36(14) . . ?
N2 Re2 Cl3 87.82(11) . . ?
N2 Re2 Cl4 85.48(11) . . ?
Re2 O1 Re1 157.91(19) . . ?
C1 O3 Re1 141.3(3) . . ?
C7 O4 C8 105.9(4) . . ?
C21 O6 Re2 141.5(3) . . ?
C27 O7 C28 106.8(4) . . ?
C7 N1 Re1 126.8(3) . . ?
C7 N1 C9 107.2(4) . . ?
C9 N1 Re1 125.5(3) . . ?
C27 N2 Re2 126.0(3) . . ?
C27 N2 C29 107.9(4) . . ?
C29 N2 Re2 125.6(3) . . ?
O3 C1 C2 120.6(4) . . ?
O3 C1 C6 118.2(4) . . ?
C6 C1 C2 121.2(4) . . ?
C1 C2 C10 121.7(4) . . ?
C3 C2 C1 116.0(4) . . ?
C3 C2 C10 122.3(4) . . ?
C2 C3 H3 117.9 . . ?
C2 C3 C4 124.2(5) . . ?
C4 C3 H3 117.9 . . ?
C3 C4 C14 119.2(5) . . ?
C5 C4 C3 118.0(5) . . ?
C5 C4 C14 122.9(5) . . ?
C4 C5 H5 119.9 . . ?
C4 C5 C6 120.3(5) . . ?
C6 C5 H5 119.9 . . ?
C1 C6 C5 120.3(4) . . ?
C1 C6 C7 119.6(4) . . ?
C5 C6 C7 120.0(4) . . ?
O4 C7 C6 115.8(4) . . ?
N1 C7 O4 115.2(4) . . ?
N1 C7 C6 129.1(4) . . ?
O4 C8 H81 110.9 . . ?
O4 C8 H82 110.9 . . ?
O4 C8 C9 104.4(4) . . ?
H81 C8 H82 108.9 . . ?
C9 C8 H81 110.9 . . ?
C9 C8 H82 110.9 . . ?
C8 C9 N1 99.7(3) . . ?
C8 C9 C19 111.8(4) . . ?
C18 C9 N1 114.4(4) . . ?
C18 C9 C8 110.2(4) . . ?
C18 C9 C19 112.4(4) . . ?
C19 C9 N1 107.8(4) . . ?
C2 C10 C11 111.0(4) . . ?
C2 C10 C12 110.9(4) . . ?
C12 C10 C11 107.7(4) . . ?
C13 C10 C2 109.2(4) . . ?
C13 C10 C11 107.9(4) . . ?
C13 C10 C12 110.0(4) . . ?
C10 C11 H111 109.5 . . ?
C10 C11 H112 109.5 . . ?
C10 C11 H113 109.5 . . ?
H111 C11 H112 109.5 . . ?
H111 C11 H113 109.5 . . ?
H112 C11 H113 109.5 . . ?
C10 C12 H121 109.5 . . ?
C10 C12 H122 109.5 . . ?
C10 C12 H123 109.5 . . ?
H121 C12 H122 109.5 . . ?
H121 C12 H123 109.5 . . ?
H122 C12 H123 109.5 . . ?
C10 C13 H131 109.5 . . ?
C10 C13 H132 109.5 . . ?
C10 C13 H133 109.5 . . ?
H131 C13 H132 109.5 . . ?
H131 C13 H133 109.5 . . ?
H132 C13 H133 109.5 . . ?
C15 C14 C4 108.4(5) . . ?
C16 C14 C4 110.2(4) . . ?
C16 C14 C15 108.8(5) . . ?
C17 C14 C4 112.2(5) . . ?
C17 C14 C15 108.8(5) . . ?
C17 C14 C16 108.4(5) . . ?
C14 C15 H151 109.5 . . ?
C14 C15 H152 109.5 . . ?
C14 C15 H153 109.5 . . ?
H151 C15 H152 109.5 . . ?
H151 C15 H153 109.5 . . ?
H152 C15 H153 109.5 . . ?
C14 C16 H161 109.5 . . ?
C14 C16 H162 109.5 . . ?
C14 C16 H163 109.5 . . ?
H161 C16 H162 109.5 . . ?
H161 C16 H163 109.5 . . ?
H162 C16 H163 109.5 . . ?
C14 C17 H171 109.5 . . ?
C14 C17 H172 109.5 . . ?
C14 C17 H173 109.5 . . ?
H171 C17 H172 109.5 . . ?
H171 C17 H173 109.5 . . ?
H172 C17 H173 109.5 . . ?
C9 C18 H181 109.5 . . ?
C9 C18 H182 109.5 . . ?
C9 C18 H183 109.5 . . ?
H181 C18 H182 109.5 . . ?
H181 C18 H183 109.5 . . ?
H182 C18 H183 109.5 . . ?
C9 C19 H191 109.5 . . ?
C9 C19 H192 109.5 . . ?
C9 C19 H193 109.5 . . ?
H191 C19 H192 109.5 . . ?
H191 C19 H193 109.5 . . ?
H192 C19 H193 109.5 . . ?
O6 C21 C22 120.0(4) . . ?
O6 C21 C26 118.4(4) . . ?
C26 C21 C22 121.5(4) . . ?
C21 C22 C30 121.7(5) . . ?
C23 C22 C21 115.8(4) . . ?
C23 C22 C30 122.5(4) . . ?
C22 C23 H23 117.8 . . ?
C22 C23 C24 124.4(5) . . ?
C24 C23 H23 117.8 . . ?
C23 C24 C34 121.0(5) . . ?
C25 C24 C23 117.5(5) . . ?
C25 C24 C34 121.5(5) . . ?
C24 C25 H25 119.5 . . ?
C24 C25 C26 120.9(5) . . ?
C26 C25 H25 119.5 . . ?
C21 C26 C27 120.0(4) . . ?
C25 C26 C21 119.7(4) . . ?
C25 C26 C27 120.2(4) . . ?
O7 C27 C26 114.7(4) . . ?
N2 C27 O7 116.0(4) . . ?
N2 C27 C26 129.3(4) . . ?
O7 C28 H281 110.8 . . ?
O7 C28 H282 110.8 . . ?
O7 C28 C29 104.8(4) . . ?
H281 C28 H282 108.9 . . ?
C29 C28 H281 110.8 . . ?
C29 C28 H282 110.8 . . ?
N2 C29 C28 99.9(4) . . ?
N2 C29 C38 112.7(4) . . ?
N2 C29 C39 109.0(4) . . ?
C38 C29 C28 109.8(4) . . ?
C38 C29 C39 112.9(5) . . ?
C39 C29 C28 111.8(5) . . ?
C22 C30 C32 109.2(5) . . ?
C22 C30 C33 110.4(4) . . ?
C31 C30 C22 110.9(5) . . ?
C31 C30 C32 109.6(5) . . ?
C31 C30 C33 107.0(5) . . ?
C33 C30 C32 109.7(5) . . ?
C30 C31 H311 109.5 . . ?
C30 C31 H312 109.5 . . ?
C30 C31 H313 109.5 . . ?
H311 C31 H312 109.5 . . ?
H311 C31 H313 109.5 . . ?
H312 C31 H313 109.5 . . ?
C30 C32 H321 109.5 . . ?
C30 C32 H322 109.5 . . ?
C30 C32 H323 109.5 . . ?
H321 C32 H322 109.5 . . ?
H321 C32 H323 109.5 . . ?
H322 C32 H323 109.5 . . ?
C30 C33 H331 109.5 . . ?
C30 C33 H332 109.5 . . ?
C30 C33 H333 109.5 . . ?
H331 C33 H332 109.5 . . ?
H331 C33 H333 109.5 . . ?
H332 C33 H333 109.5 . . ?
C24 C34 C37 105.9(5) . . ?
C24 C34 C55 108.4(8) . . ?
C24 C34 C57 116.3(9) . . ?
C35 C34 C24 108.1(6) . . ?
C35 C34 C36 113.3(8) . . ?
C35 C34 C37 111.7(6) . . ?
C36 C34 C24 111.1(6) . . ?
C36 C34 C37 106.4(8) . . ?
C55 C34 C57 101.9(16) . . ?
C56 C34 C24 113.7(11) . . ?
C56 C34 C55 107.9(14) . . ?
C56 C34 C57 107.7(15) . . ?
C34 C35 H351 109.5 . . ?
C34 C35 H352 109.5 . . ?
C34 C35 H353 109.5 . . ?
H351 C35 H352 109.5 . . ?
H351 C35 H353 109.5 . . ?
H352 C35 H353 109.5 . . ?
C34 C36 H361 109.5 . . ?
C34 C36 H362 109.5 . . ?
C34 C36 H363 109.5 . . ?
H361 C36 H362 109.5 . . ?
H361 C36 H363 109.5 . . ?
H362 C36 H363 109.5 . . ?
C34 C37 H371 109.5 . . ?
C34 C37 H372 109.5 . . ?
C34 C37 H373 109.5 . . ?
H371 C37 H372 109.5 . . ?
H371 C37 H373 109.5 . . ?
H372 C37 H373 109.5 . . ?
C34 C55 H551 109.5 . . ?
C34 C55 H552 109.5 . . ?
C34 C55 H553 109.5 . . ?
H551 C55 H552 109.5 . . ?
H551 C55 H553 109.5 . . ?
H552 C55 H553 109.5 . . ?
C34 C56 H561 109.5 . . ?
C34 C56 H562 109.5 . . ?
C34 C56 H563 109.5 . . ?
H561 C56 H562 109.5 . . ?
H561 C56 H563 109.5 . . ?
H562 C56 H563 109.5 . . ?
C34 C57 H571 109.5 . . ?
C34 C57 H572 109.5 . . ?
C34 C57 H573 109.5 . . ?
H571 C57 H572 109.5 . . ?
H571 C57 H573 109.5 . . ?
H572 C57 H573 109.5 . . ?
C29 C38 H381 109.5 . . ?
C29 C38 H382 109.5 . . ?
C29 C38 H383 109.5 . . ?
H381 C38 H382 109.5 . . ?
H381 C38 H383 109.5 . . ?
H382 C38 H383 109.5 . . ?
C29 C39 H391 109.5 . . ?
C29 C39 H392 109.5 . . ?
C29 C39 H393 109.5 . . ?
H391 C39 H392 109.5 . . ?
H391 C39 H393 109.5 . . ?
H392 C39 H393 109.5 . . ?
H411 C41 H412 107.0 . . ?
C42 C41 H411 107.5 . . ?
C42 C41 H412 107.5 . . ?
C46 C41 H411 107.5 . . ?
C46 C41 H412 107.5 . . ?
C46 C41 C42 119.2(7) . . ?
C41 C42 H421 109.7 . . ?
C41 C42 H422 109.7 . . ?
C41 C42 C43 109.9(6) . . ?
H421 C42 H422 108.2 . . ?
C43 C42 H421 109.7 . . ?
C43 C42 H422 109.7 . . ?
C42 C43 H431 109.0 . . ?
C42 C43 H432 109.0 . . ?
C42 C43 C44 112.9(6) . . ?
H431 C43 H432 107.8 . . ?
C44 C43 H431 109.0 . . ?
C44 C43 H432 109.0 . . ?
C43 C44 H441 111.0 . . ?
C43 C44 H442 111.0 . . ?
H441 C44 H442 109.0 . . ?
C45 C44 C43 103.8(5) . . ?
C45 C44 H441 111.0 . . ?
C45 C44 H442 111.0 . . ?
C44 C45 H451 108.4 . . ?
C44 C45 H452 108.4 . . ?
H451 C45 H452 107.5 . . ?
C46 C45 C44 115.3(6) . . ?
C46 C45 H451 108.4 . . ?
C46 C45 H452 108.4 . . ?
C41 C46 C45 113.8(6) . . ?
C41 C46 H461 108.8 . . ?
C41 C46 H462 108.8 . . ?
C45 C46 H461 108.8 . . ?
C45 C46 H462 108.8 . . ?
H461 C46 H462 107.7 . . ?

loop_
_geom_torsion_atom_site_label_1
_geom_torsion_atom_site_label_2
_geom_torsion_atom_site_label_3
_geom_torsion_atom_site_label_4
_geom_torsion
_geom_torsion_site_symmetry_1
_geom_torsion_site_symmetry_2
_geom_torsion_site_symmetry_3
_geom_torsion_site_symmetry_4
_geom_torsion_publ_flag
Re1 O3 C1 C2 157.0(4) . . . . ?
Re1 O3 C1 C6 -23.9(7) . . . . ?
Re1 N1 C7 O4 -178.4(3) . . . . ?
Re1 N1 C7 C6 0.3(7) . . . . ?
Re1 N1 C9 C8 -167.2(3) . . . . ?
Re1 N1 C9 C18 -49.8(5) . . . . ?
Re1 N1 C9 C19 76.0(4) . . . . ?
Re2 O6 C21 C22 -161.9(4) . . . . ?
Re2 O6 C21 C26 19.8(7) . . . . ?
Re2 N2 C27 O7 179.0(3) . . . . ?
Re2 N2 C27 C26 -0.8(7) . . . . ?
Re2 N2 C29 C28 170.8(3) . . . . ?
Re2 N2 C29 C38 54.3(5) . . . . ?
Re2 N2 C29 C39 -71.8(5) . . . . ?
Cl2 Re1 O1 Re2 -92.4(5) . . . . ?
Cl3 Re2 O1 Re1 85.4(5) . . . . ?
Cl4 Re2 O1 Re1 -101.0(5) . . . . ?
O2 Re1 O1 Re2 168.9(5) . . . . ?
O3 Re1 O1 Re2 -2.0(5) . . . . ?
O3 C1 C2 C3 178.2(4) . . . . ?
O3 C1 C2 C10 -3.0(7) . . . . ?
O3 C1 C6 C5 -178.3(4) . . . . ?
O3 C1 C6 C7 0.4(7) . . . . ?
O4 C8 C9 N1 -26.5(5) . . . . ?
O4 C8 C9 C18 -147.1(4) . . . . ?
O4 C8 C9 C19 87.1(5) . . . . ?
O5 Re2 O1 Re1 -9.4(5) . . . . ?
O6 Re2 O1 Re1 173.6(5) . . . . ?
O6 C21 C22 C23 178.7(5) . . . . ?
O6 C21 C22 C30 -2.2(7) . . . . ?
O6 C21 C26 C25 179.3(4) . . . . ?
O6 C21 C26 C27 1.5(7) . . . . ?
O7 C28 C29 N2 20.5(5) . . . . ?
O7 C28 C29 C38 139.2(4) . . . . ?
O7 C28 C29 C39 -94.7(5) . . . . ?
N1 Re1 O1 Re2 78.7(5) . . . . ?
C1 C2 C3 C4 0.6(7) . . . . ?
C1 C2 C10 C11 177.4(4) . . . . ?
C1 C2 C10 C12 57.7(6) . . . . ?
C1 C2 C10 C13 -63.8(6) . . . . ?
C1 C6 C7 O4 -172.8(4) . . . . ?
C1 C6 C7 N1 8.6(8) . . . . ?
C2 C1 C6 C5 0.9(7) . . . . ?
C2 C1 C6 C7 179.6(4) . . . . ?
C2 C3 C4 C5 -0.3(8) . . . . ?
C2 C3 C4 C14 -179.7(5) . . . . ?
C3 C2 C10 C11 -3.9(6) . . . . ?
C3 C2 C10 C12 -123.6(5) . . . . ?
C3 C2 C10 C13 115.0(5) . . . . ?
C3 C4 C5 C6 0.2(8) . . . . ?
C3 C4 C14 C15 60.8(6) . . . . ?
C3 C4 C14 C16 -58.1(7) . . . . ?
C3 C4 C14 C17 -179.0(5) . . . . ?
C4 C5 C6 C1 -0.5(8) . . . . ?
C4 C5 C6 C7 -179.2(5) . . . . ?
C5 C4 C14 C15 -118.6(6) . . . . ?
C5 C4 C14 C16 122.5(6) . . . . ?
C5 C4 C14 C17 1.6(8) . . . . ?
C5 C6 C7 O4 5.9(7) . . . . ?
C5 C6 C7 N1 -172.7(5) . . . . ?
C6 C1 C2 C3 -0.9(7) . . . . ?
C6 C1 C2 C10 178.0(4) . . . . ?
C7 O4 C8 C9 24.7(5) . . . . ?
C7 N1 C9 C8 20.3(5) . . . . ?
C7 N1 C9 C18 137.8(4) . . . . ?
C7 N1 C9 C19 -96.4(4) . . . . ?
C8 O4 C7 N1 -12.2(6) . . . . ?
C8 O4 C7 C6 169.0(4) . . . . ?
C9 N1 C7 O4 -6.1(5) . . . . ?
C9 N1 C7 C6 172.6(5) . . . . ?
C10 C2 C3 C4 -178.2(5) . . . . ?
C14 C4 C5 C6 179.6(5) . . . . ?
C21 C22 C23 C24 3.2(8) . . . . ?
C21 C22 C30 C31 172.5(6) . . . . ?
C21 C22 C30 C32 -66.5(7) . . . . ?
C21 C22 C30 C33 54.1(7) . . . . ?
C21 C26 C27 O7 171.6(4) . . . . ?
C21 C26 C27 N2 -8.6(8) . . . . ?
C22 C21 C26 C25 1.0(7) . . . . ?
C22 C21 C26 C27 -176.7(4) . . . . ?
C22 C23 C24 C25 -1.2(9) . . . . ?
C22 C23 C24 C34 178.7(5) . . . . ?
C23 C22 C30 C31 -8.4(8) . . . . ?
C23 C22 C30 C32 112.5(6) . . . . ?
C23 C22 C30 C33 -126.9(5) . . . . ?
C23 C24 C25 C26 -1.1(8) . . . . ?
C23 C24 C34 C35 64.5(8) . . . . ?
C23 C24 C34 C36 -170.5(9) . . . . ?
C23 C24 C34 C37 -55.4(7) . . . . ?
C23 C24 C34 C55 100.5(13) . . . . ?
C23 C24 C34 C56 -139.5(14) . . . . ?
C23 C24 C34 C57 -13.5(18) . . . . ?
C24 C25 C26 C21 1.2(8) . . . . ?
C24 C25 C26 C27 179.0(5) . . . . ?
C25 C24 C34 C35 -115.5(7) . . . . ?
C25 C24 C34 C36 9.4(11) . . . . ?
C25 C24 C34 C37 124.5(6) . . . . ?
C25 C24 C34 C55 -79.6(13) . . . . ?
C25 C24 C34 C56 40.4(15) . . . . ?
C25 C24 C34 C57 166.4(17) . . . . ?
C25 C26 C27 O7 -6.2(6) . . . . ?
C25 C26 C27 N2 173.6(5) . . . . ?
C26 C21 C22 C23 -3.1(7) . . . . ?
C26 C21 C22 C30 176.0(5) . . . . ?
C27 O7 C28 C29 -18.3(5) . . . . ?
C27 N2 C29 C28 -16.5(5) . . . . ?
C27 N2 C29 C38 -132.9(5) . . . . ?
C27 N2 C29 C39 100.9(5) . . . . ?
C28 O7 C27 N2 8.2(6) . . . . ?
C28 O7 C27 C26 -172.0(4) . . . . ?
C29 N2 C27 O7 6.2(6) . . . . ?
C29 N2 C27 C26 -173.6(5) . . . . ?
C30 C22 C23 C24 -175.9(5) . . . . ?
C34 C24 C25 C26 179.0(5) . . . . ?
C41 C42 C43 C44 51.1(9) . . . . ?
C42 C41 C46 C45 45.1(11) . . . . ?
C42 C43 C44 C45 -56.7(8) . . . . ?
C43 C44 C45 C46 56.4(9) . . . . ?
C44 C45 C46 C41 -53.0(11) . . . . ?
C46 C41 C42 C43 -45.3(11) . . . . ?

_shelx_res_file                  
;
TITL ad32_a.res in P2(1)/c
    ad32.res
    created by SHELXL-2018/3 at 12:19:24 on 20-Mar-2024
REM Old TITL AD32 in P2(1)/c
REM SHELXT solution in P2(1)/c: R1 0.074, Rweak 0.005, Alpha 0.061
REM <I/s> 0.697 for 306 systematic absences, Orientation as input
REM Formula found by SHELXT: C44 N2 O7 Cl4 Re2
CELL 1.54184 15.05 19.9825 16.4972 90 100.322 90
ZERR 4 0.0002 0.0002 0.0002 0 0.001 0
LATT 1
SYMM -X,0.5+Y,0.5-Z
SFAC C H Cl N O Re
UNIT 176 272 16 8 28 8
SADI C34 C36 C34 C56
SADI C34 C35 C34 C55
SADI C34 C37 C34 C57
DFIX 1.54 C41 C42 C41 C46 C42 C43 C43 C44 C44 C45 C45 C46
DANG 2.54 C41 C43 C41 C45 C42 C44 C43 C45 C44 C46
SADI C41 C42 C42 C43 C43 C44 C44 C45 C45 C46 C46 C41
SADI 0.04 C41 C45 C43 C45 C42 C46 C42 C44 C44 C46 C41 C43
SIMU C41 > C46
RIGU C41 > C46

L.S. 10
PLAN  16
SIZE 0.07 0.11 0.14
TEMP -173
CONF
BOND $H
LIST 4
MORE -1
fmap 2
acta
REM <olex2.extras>
REM <HklSrc "%.\\AD32.hkl">
REM </olex2.extras>

WGHT    0.055800   20.326401
FVAR       1.64989   0.67506
RE1   6    0.307481    0.303623    0.751849    11.00000    0.02349    0.01181 =
         0.02104    0.00021    0.00088    0.00016
RE2   6    0.473698    0.425029    0.708586    11.00000    0.02356    0.01505 =
         0.02413   -0.00084    0.00227   -0.00066
CL1   3    0.182191    0.256398    0.801691    11.00000    0.03130    0.02334 =
         0.02968    0.00353    0.00333   -0.00600
CL2   3    0.400128    0.272911    0.874071    11.00000    0.03172    0.01981 =
         0.02605    0.00310   -0.00241    0.00167
CL3   3    0.564621    0.409805    0.838330    11.00000    0.03456    0.02836 =
         0.02860   -0.00042   -0.00309   -0.00325
CL4   3    0.402196    0.441954    0.569376    11.00000    0.03780    0.02419 =
         0.02694    0.00378   -0.00177   -0.00484
O1    5    0.401872    0.352058    0.720135    11.00000    0.02579    0.01881 =
         0.02118   -0.00014    0.00015    0.00207
O2    5    0.316122    0.233092    0.697930    11.00000    0.03038    0.01634 =
         0.02946    0.00057    0.00008    0.00195
O3    5    0.274300    0.384950    0.802438    11.00000    0.02450    0.01694 =
         0.02267    0.00121    0.00087    0.00097
O4    5    0.101765    0.405306    0.583149    11.00000    0.03745    0.02599 =
         0.02246   -0.00072   -0.00208    0.01000
O5    5    0.411544    0.486539    0.740867    11.00000    0.03379    0.01850 =
         0.03337   -0.00161    0.00562    0.00005
O6    5    0.554548    0.367103    0.663589    11.00000    0.02902    0.01553 =
         0.02960   -0.00113    0.00598   -0.00173
O7    5    0.683285    0.542794    0.632569    11.00000    0.03010    0.01494 =
         0.04196   -0.00136    0.00883   -0.00273
N1    4    0.212771    0.341868    0.652522    11.00000    0.02772    0.01907 =
         0.01946   -0.00217    0.00200   -0.00018
N2    4    0.568842    0.498715    0.683930    11.00000    0.02225    0.01501 =
         0.02952   -0.00214    0.00131   -0.00132
C1    1    0.206789    0.428399    0.798211    11.00000    0.02463    0.01562 =
         0.02469    0.00191    0.00414    0.00009
C2    1    0.198186    0.468726    0.866872    11.00000    0.03177    0.01568 =
         0.02471    0.00143    0.00474   -0.00002
C3    1    0.126640    0.513951    0.855246    11.00000    0.03996    0.01905 =
         0.02509   -0.00068    0.00875    0.00628
AFIX  43
H3    2    0.119554    0.542008    0.900138    11.00000   -1.20000
AFIX   0
C4    1    0.064319    0.520760    0.781492    11.00000    0.03881    0.02117 =
         0.03131    0.00474    0.00924    0.00852
C5    1    0.074776    0.480229    0.716046    11.00000    0.03452    0.02570 =
         0.02540    0.00418    0.00560    0.00795
AFIX  43
H5    2    0.033760    0.483817    0.665273    11.00000   -1.20000
AFIX   0
C6    1    0.145850    0.433695    0.724251    11.00000    0.02895    0.01562 =
         0.02696    0.00294    0.00341    0.00350
C7    1    0.157227    0.391800    0.654897    11.00000    0.02521    0.02009 =
         0.02119    0.00201   -0.00010    0.00189
C8    1    0.136528    0.367493    0.520655    11.00000    0.03879    0.02474 =
         0.02125   -0.00367   -0.00194    0.00705
AFIX  23
H81   2    0.177179    0.395405    0.493728    11.00000   -1.20000
H82   2    0.086634    0.350698    0.478117    11.00000   -1.20000
AFIX   0
C9    1    0.187989    0.309794    0.567612    11.00000    0.03030    0.01762 =
         0.02038   -0.00498    0.00062    0.00100
C10   1    0.263040    0.461773    0.949634    11.00000    0.03264    0.01862 =
         0.02090   -0.00361    0.00058   -0.00112
C11   1    0.241431    0.513497    1.012202    11.00000    0.04408    0.02677 =
         0.02437   -0.00597    0.00533    0.00084
AFIX 137
H111  2    0.179312    0.507036    1.021002    11.00000   -1.50000
H112  2    0.247933    0.558700    0.990974    11.00000   -1.50000
H113  2    0.283264    0.507752    1.064546    11.00000   -1.50000
AFIX   0
C12   1    0.361297    0.472856    0.939031    11.00000    0.03488    0.03093 =
         0.03568   -0.00655    0.00322   -0.00381
AFIX 137
H121  2    0.400428    0.474275    0.993306    11.00000   -1.50000
H122  2    0.365942    0.515298    0.910319    11.00000   -1.50000
H123  2    0.380215    0.436065    0.906701    11.00000   -1.50000
AFIX   0
C13   1    0.252454    0.391963    0.985050    11.00000    0.04517    0.02166 =
         0.02335    0.00070    0.00122    0.00089
AFIX 137
H131  2    0.264945    0.357980    0.945754    11.00000   -1.50000
H132  2    0.190604    0.386439    0.995003    11.00000   -1.50000
H133  2    0.295041    0.386804    1.037055    11.00000   -1.50000
AFIX   0
C14   1   -0.011848    0.573125    0.776373    11.00000    0.04457    0.03153 =
         0.03313    0.00736    0.01121    0.01963
C15   1    0.031622    0.642924    0.791429    11.00000    0.05641    0.02664 =
         0.06418    0.00864    0.02154    0.01660
AFIX 137
H151  2   -0.015848    0.676800    0.789145    11.00000   -1.50000
H152  2    0.067761    0.652396    0.748910    11.00000   -1.50000
H153  2    0.070584    0.643945    0.845803    11.00000   -1.50000
AFIX   0
C16   1   -0.068652    0.559516    0.842565    11.00000    0.04572    0.04006 =
         0.03578    0.00476    0.01357    0.01878
AFIX 137
H161  2   -0.114313    0.594684    0.841007    11.00000   -1.50000
H162  2   -0.029518    0.559132    0.896868    11.00000   -1.50000
H163  2   -0.098580    0.515999    0.832300    11.00000   -1.50000
AFIX   0
C17   1   -0.073987    0.572940    0.692755    11.00000    0.05839    0.06015 =
         0.03459    0.00875    0.00818    0.03916
AFIX 137
H171  2   -0.103970    0.529360    0.683583    11.00000   -1.50000
H172  2   -0.038449    0.581193    0.649457    11.00000   -1.50000
H173  2   -0.119565    0.608148    0.691368    11.00000   -1.50000
AFIX   0
C18   1    0.268285    0.290845    0.528580    11.00000    0.03702    0.02467 =
         0.02632   -0.00499    0.00541   -0.00188
AFIX 137
H181  2    0.297686    0.251124    0.556140    11.00000   -1.50000
H182  2    0.311383    0.328051    0.534360    11.00000   -1.50000
H183  2    0.247702    0.281106    0.470003    11.00000   -1.50000
AFIX   0
C19   1    0.126646    0.250377    0.575110    11.00000    0.03174    0.02240 =
         0.03088   -0.00538   -0.00096   -0.00653
AFIX 137
H191  2    0.105662    0.231009    0.520457    11.00000   -1.50000
H192  2    0.074555    0.265343    0.598446    11.00000   -1.50000
H193  2    0.160237    0.216535    0.611254    11.00000   -1.50000
AFIX   0
C21   1    0.616308    0.367938    0.614838    11.00000    0.02354    0.02054 =
         0.02793    0.00057    0.00134    0.00076
C22   1    0.641534    0.307737    0.580125    11.00000    0.03442    0.01656 =
         0.03395    0.00096    0.00742    0.00080
C23   1    0.704906    0.313905    0.528803    11.00000    0.03738    0.02118 =
         0.04177   -0.00081    0.01484    0.00409
AFIX  43
H23   2    0.720912    0.274679    0.502227    11.00000   -1.20000
AFIX   0
C24   1    0.746870    0.374233    0.513591    11.00000    0.02828    0.02493 =
         0.03916    0.00441    0.00967    0.00167
C25   1    0.721948    0.431601    0.551379    11.00000    0.02747    0.01989 =
         0.03991    0.00652    0.00479    0.00082
AFIX  43
H25   2    0.749923    0.473048    0.543097    11.00000   -1.20000
AFIX   0
C26   1    0.656611    0.429251    0.601183    11.00000    0.02509    0.01978 =
         0.02637    0.00021    0.00170    0.00277
C27   1    0.632462    0.489508    0.641326    11.00000    0.02513    0.01701 =
         0.02758    0.00231   -0.00180   -0.00062
C28   1    0.658549    0.594220    0.685271    11.00000    0.03464    0.02298 =
         0.05024   -0.00900    0.01132   -0.00446
AFIX  23
H281  2    0.654018    0.638188    0.657173    11.00000   -1.20000
H282  2    0.703575    0.597468    0.736820    11.00000   -1.20000
AFIX   0
C29   1    0.565845    0.572275    0.703517    11.00000    0.02984    0.01351 =
         0.04170   -0.00449    0.00557   -0.00122
C30   1    0.602048    0.239966    0.599384    11.00000    0.04420    0.01394 =
         0.04461   -0.00065    0.01542   -0.00100
C31   1    0.630897    0.184593    0.545387    11.00000    0.07940    0.02046 =
         0.09019   -0.01012    0.05324   -0.00440
AFIX 137
H311  2    0.598608    0.143192    0.553311    11.00000   -1.50000
H312  2    0.696083    0.177102    0.560903    11.00000   -1.50000
H313  2    0.616462    0.198047    0.487391    11.00000   -1.50000
AFIX   0
C32   1    0.634885    0.223031    0.690689    11.00000    0.03758    0.03024 =
         0.05785    0.01834   -0.00103   -0.00384
AFIX 137
H321  2    0.614289    0.257644    0.725130    11.00000   -1.50000
H322  2    0.701017    0.221071    0.702038    11.00000   -1.50000
H323  2    0.610292    0.179576    0.703135    11.00000   -1.50000
AFIX   0
C33   1    0.498385    0.242383    0.581110    11.00000    0.04615    0.02247 =
         0.03225   -0.00457    0.00529   -0.00941
AFIX 137
H331  2    0.476567    0.266416    0.625481    11.00000   -1.50000
H332  2    0.474363    0.196685    0.577453    11.00000   -1.50000
H333  2    0.478075    0.265592    0.528736    11.00000   -1.50000
AFIX   0
C34   1    0.817274    0.376314    0.457656    11.00000    0.03271    0.02914 =
         0.05049   -0.00214    0.01751    0.00144
PART 1
C35   1    0.771717    0.357703    0.372267    21.00000    0.04813    0.04498 =
         0.04074    0.00077    0.01681    0.00763
AFIX 137
H351  2    0.738742    0.315596    0.374071    21.00000   -1.50000
H352  2    0.817251    0.352206    0.337115    21.00000   -1.50000
H353  2    0.729371    0.393139    0.349786    21.00000   -1.50000
AFIX   0
C36   1    0.863621    0.443713    0.462105    21.00000    0.05654    0.03037 =
         0.08027   -0.00256    0.04635   -0.00825
AFIX 137
H361  2    0.818689    0.478711    0.444487    21.00000   -1.50000
H362  2    0.908535    0.443734    0.425813    21.00000   -1.50000
H363  2    0.893672    0.452367    0.518897    21.00000   -1.50000
AFIX   0
C37   1    0.891445    0.324234    0.494068    21.00000    0.03339    0.03317 =
         0.04563   -0.00958    0.01199    0.00007
AFIX 137
H371  2    0.921087    0.338755    0.549030    21.00000   -1.50000
H372  2    0.936345    0.320942    0.457944    21.00000   -1.50000
H373  2    0.863346    0.280395    0.498027    21.00000   -1.50000
AFIX   0
PART 2
C55   1    0.771228    0.402494    0.371794   -21.00000    0.02395    0.08949 =
         0.03877   -0.01807    0.01336   -0.01628
AFIX 137
H551  2    0.720475    0.373242    0.349406   -21.00000   -1.50000
H552  2    0.815118    0.402692    0.334504   -21.00000   -1.50000
H553  2    0.749014    0.448079    0.377252   -21.00000   -1.50000
AFIX   0
C56   1    0.896050    0.421056    0.488634   -21.00000    0.04067    0.05173 =
         0.05218    0.00057    0.01694    0.00407
AFIX 137
H561  2    0.874309    0.466505    0.495916   -21.00000   -1.50000
H562  2    0.937003    0.421754    0.448669   -21.00000   -1.50000
H563  2    0.928316    0.404146    0.541560   -21.00000   -1.50000
AFIX   0
C57   1    0.855316    0.307570    0.435463   -21.00000    0.08181    0.03881 =
         0.09675    0.00728    0.06934    0.01378
AFIX 137
H571  2    0.880707    0.283637    0.486187   -21.00000   -1.50000
H572  2    0.902665    0.314853    0.402644   -21.00000   -1.50000
H573  2    0.806521    0.280948    0.403588   -21.00000   -1.50000
AFIX   0
PART 0
C38   1    0.561692    0.585466    0.793659    11.00000    0.05084    0.02222 =
         0.04396   -0.01276    0.00876   -0.00712
AFIX 137
H381  2    0.568512    0.633526    0.804905    11.00000   -1.50000
H382  2    0.610528    0.561083    0.828759    11.00000   -1.50000
H383  2    0.503362    0.570281    0.805333    11.00000   -1.50000
AFIX   0
C39   1    0.488217    0.604624    0.644592    11.00000    0.04004    0.01737 =
         0.04820    0.00389    0.00608    0.00134
AFIX 137
H391  2    0.488170    0.652950    0.654708    11.00000   -1.50000
H392  2    0.430847    0.585391    0.653513    11.00000   -1.50000
H393  2    0.495696    0.596342    0.587650    11.00000   -1.50000
AFIX   0
C41   1   -0.136640    0.335762    0.740590    11.00000    0.09119    0.08013 =
         0.03226    0.02244    0.01349    0.04725
AFIX  23
H411  2   -0.148386    0.287367    0.731330    11.00000   -1.20000
H412  2   -0.150502    0.357845    0.686065    11.00000   -1.20000
AFIX   0
C42   1   -0.203798    0.361751    0.791987    11.00000    0.06557    0.06087 =
         0.07425   -0.00911    0.00342    0.00421
AFIX  23
H421  2   -0.264442    0.343076    0.770804    11.00000   -1.20000
H422  2   -0.207652    0.411122    0.787744    11.00000   -1.20000
AFIX   0
C43   1   -0.173805    0.341503    0.881700    11.00000    0.08500    0.05052 =
         0.07965    0.00013    0.03224    0.00900
AFIX  23
H431  2   -0.181452    0.292560    0.886754    11.00000   -1.20000
H432  2   -0.213231    0.363744    0.915546    11.00000   -1.20000
AFIX   0
C44   1   -0.070330    0.360812    0.917215    11.00000    0.06355    0.01405 =
         0.03435    0.00693    0.02995    0.01516
AFIX  23
H441  2   -0.061349    0.409875    0.916542    11.00000   -1.20000
H442  2   -0.051570    0.344246    0.974273    11.00000   -1.20000
AFIX   0
C45   1   -0.017489    0.325749    0.858293    11.00000    0.05017    0.08161 =
         0.07187   -0.02963    0.01255    0.00131
AFIX  23
H451  2    0.047334    0.336669    0.875321    11.00000   -1.20000
H452  2   -0.024056    0.276790    0.864267    11.00000   -1.20000
AFIX   0
C46   1   -0.045392    0.343425    0.769681    11.00000    0.10060    0.05009 =
         0.08200    0.00991    0.04389    0.01176
AFIX  23
H461  2   -0.028514    0.390534    0.761685    11.00000   -1.20000
H462  2   -0.011581    0.314945    0.736603    11.00000   -1.20000
AFIX   0
HKLF 4


REM  ad32_a.res in P2(1)/c
REM wR2 = 0.1039, GooF = S = 1.038, Restrained GooF = 1.067 for all data
REM R1 = 0.0386 for 9639 Fo > 4sig(Fo) and 0.0409 for all 10338 data
REM 579 parameters refined using 116 restraints

END

WGHT      0.0558     20.3115

REM Highest difference peak  1.904,  deepest hole -1.785,  1-sigma level  0.157
Q1    1  -0.0412  0.3702  0.9338  11.00000  0.05    1.90
Q2    1  -0.1064  0.3544  0.7466  11.00000  0.05    1.63
Q3    1   0.2349  0.3016  0.7365  11.00000  0.05    1.63
Q4    1   0.5496  0.4264  0.7211  11.00000  0.05    1.29
Q5    1   0.4012  0.4263  0.6956  11.00000  0.05    1.22
Q6    1   0.2625  0.3009  0.8174  11.00000  0.05    1.17
Q7    1  -0.0826  0.3412  0.9200  11.00000  0.05    1.14
Q8    1   0.3787  0.3030  0.7719  11.00000  0.05    1.06
Q9    1   0.5172  0.4270  0.6425  11.00000  0.05    0.99
Q10   1   0.0873  0.2864  0.8210  11.00000  0.05    0.84
Q11   1   0.3097  0.3302  0.8217  11.00000  0.05    0.84
Q12   1   0.3045  0.2793  0.6815  11.00000  0.05    0.81
Q13   1   0.4768  0.4521  0.7812  11.00000  0.05    0.81
Q14   1   0.4687  0.3961  0.6393  11.00000  0.05    0.79
Q15   1   0.3432  0.3008  0.6829  11.00000  0.05    0.79
Q16   1   0.4651  0.4522  0.6395  11.00000  0.05    0.76
;
_shelx_res_checksum              90282
_olex2_exptl_crystal_mounting_method 'The crystal was mounted on a nylon loop'
_olex2_submission_original_sample_id JSA-TD11
_olex2_submission_special_instructions 'No special instructions were received'
_oxdiff_exptl_absorpt_empirical_details 
;
Empirical correction (ABSPACK) includes:
- Absorption correction using spherical harmonics
- Frame scaling
;
_oxdiff_exptl_absorpt_empirical_full_max 1.310
_oxdiff_exptl_absorpt_empirical_full_min 0.764
####################################################################### 
# 
# This file contains crystal structure data downloaded from the 
# Cambridge Structural Database (CSD) hosted by the Cambridge 
# Crystallographic Data Centre (CCDC).
# 
# Full information about CCDC data access policies and citation 
# guidelines are available at http://www.ccdc.cam.ac.uk/access/V1 
# 
# Audit and citation data items may have been added by the CCDC. 
# Please retain this information to preserve the provenance of 
# this file and to allow appropriate attribution of the data. 
# 
#######################################################################

data_ad124
_database_code_depnum_ccdc_archive 'CCDC 2500259'
loop_
_audit_author_name
_audit_author_address
'Antoine Dupe'
;University of Graz
Austria
;
_audit_update_record             
;
2025-11-04 deposited with the CCDC.	2026-02-11 downloaded from the CCDC.
;
_audit_creation_date             2025-09-25
_audit_creation_method           
;
Olex2 1.5-ac7-018
(compiled 2025.08.06 svn.rb7424aed for Rigaku Oxford Diffraction, GUI svn.r7314)
;
_shelx_SHELXL_version_number     2019/3
_audit_author_email              ' antoine.dupe@uni-graz.at'
_chemical_name_common            ?
_chemical_name_systematic        
'(2,4-t-butyl-6-(4,4-dimethyl-4,5-dihydro-1,3-oxazol-2-yl)phenolato)-dichlorido-(dimethyl sulfide)-oxido-rhenium(v)'
_chemical_formula_moiety         'C21 H34 Cl2 N O3 Re S'
_chemical_formula_sum            'C21 H34 Cl2 N O3 Re S'
_chemical_formula_weight         637.65
_chemical_melting_point          ?
_chemical_oxdiff_formula         'C21 H34 N1 O3 S1 Cl2 Re1 '
_chemical_oxdiff_usercomment     JSA-COR-C2A
loop_
_atom_type_symbol
_atom_type_description
_atom_type_scat_dispersion_real
_atom_type_scat_dispersion_imag
_atom_type_scat_source
C C 0.0033 0.0016 'International Tables Vol C Tables 4.2.6.8 and 6.1.1.4'
H H 0.0000 0.0000 'International Tables Vol C Tables 4.2.6.8 and 6.1.1.4'
N N 0.0061 0.0033 'International Tables Vol C Tables 4.2.6.8 and 6.1.1.4'
O O 0.0106 0.0060 'International Tables Vol C Tables 4.2.6.8 and 6.1.1.4'
S S 0.1246 0.1234 'International Tables Vol C Tables 4.2.6.8 and 6.1.1.4'
Cl Cl 0.1484 0.1585 'International Tables Vol C Tables 4.2.6.8 and 6.1.1.4'
Re Re -1.0185 7.2310 'International Tables Vol C Tables 4.2.6.8 and 6.1.1.4'

_shelx_space_group_comment       
;
The symmetry employed for this shelxl refinement is uniquely defined
by the following loop, which should always be used as a source of
symmetry information in preference to the above space-group names.
They are only intended as comments.
;
_space_group_crystal_system      triclinic
_space_group_IT_number           2
_space_group_name_H-M_alt        'P -1'
_space_group_name_Hall           '-P 1'
loop_
_space_group_symop_operation_xyz
'x, y, z'
'-x, -y, -z'

_cell_length_a                   10.0035(2)
_cell_length_b                   11.1092(2)
_cell_length_c                   12.0885(3)
_cell_angle_alpha                67.984(2)
_cell_angle_beta                 83.086(2)
_cell_angle_gamma                89.813(2)
_cell_volume                     1235.11(5)
_cell_formula_units_Z            2
_cell_measurement_reflns_used    27083
_cell_measurement_temperature    100.00(11)
_cell_measurement_theta_max      33.7820
_cell_measurement_theta_min      2.7740
_shelx_estimated_absorpt_T_max   0.679
_shelx_estimated_absorpt_T_min   0.420
_exptl_absorpt_coefficient_mu    5.241
_exptl_absorpt_correction_T_max  1.000
_exptl_absorpt_correction_T_min  0.364
_exptl_absorpt_correction_type   gaussian
_exptl_absorpt_process_details   
;
CrysAlisPro 1.171.43.142a (Rigaku Oxford Diffraction, 2024)
Numerical absorption correction based on gaussian integration over
a multifaceted crystal model
Empirical absorption correction using spherical harmonics,
implemented in SCALE3 ABSPACK scaling algorithm.
;
_exptl_absorpt_special_details   ?
_exptl_crystal_colour            yellow
_exptl_crystal_colour_primary    yellow
_exptl_crystal_density_diffrn    1.715
_exptl_crystal_density_meas      ?
_exptl_crystal_density_method    ?
_exptl_crystal_description       plate
_exptl_crystal_F_000             632
loop_
_exptl_crystal_face_index_h
_exptl_crystal_face_index_k
_exptl_crystal_face_index_l
_exptl_crystal_face_perp_dist
10 -3 -10 0.0493
5 -12 -12 0.0456
-5 -14 -5 0.0530
-11 -7 4 0.0399
-4 13 12 0.0419
4 15 7 0.0547
6 -12 -11 0.0458
9 -12 -5 0.0442
-2 10 16 0.0415
-10 11 0 0.0564
-4 -5 -17 0.0762
5 3 16 0.0685
-9 12 5 0.0451
-3 -9 8 0.0399
3 9 -8 0.0399
0 -14 0 0.0396
0 14 0 0.0396
3 -15 -7 0.0391
3 0 16 0.0531
-11 8 8 0.0442
4 9 -7 0.0371
2 13 -2 0.0376
2 -9 9 0.0428

_exptl_crystal_recrystallization_method 
'Re-crystallisation from solvent: dichloroethane'
_exptl_crystal_size_max          0.2
_exptl_crystal_size_mid          0.09
_exptl_crystal_size_min          0.08
loop_
_exptl_oxdiff_crystal_face_indexfrac_h
_exptl_oxdiff_crystal_face_indexfrac_k
_exptl_oxdiff_crystal_face_indexfrac_l
_exptl_oxdiff_crystal_face_x
_exptl_oxdiff_crystal_face_y
_exptl_oxdiff_crystal_face_z
10.0170 -3.4307 -10.4263 0.1488 0.6115 -0.7771
5.2076 -11.9573 -12.3983 0.0061 0.0106 -0.9999
-5.4578 -14.4141 -5.4873 -0.1950 -0.8250 -0.5304
-10.5197 -6.5186 4.0076 -0.2271 -0.9479 0.2233
-4.3378 12.7619 12.2491 0.0145 0.0758 0.9970
4.4238 14.8877 6.6455 0.1805 0.7655 0.6176
5.9026 -12.2740 -11.3071 0.0905 -0.0181 -0.9957
8.7864 -12.1075 -5.3214 0.4685 -0.1087 -0.8768
-1.7946 10.2416 15.5950 0.3250 -0.0809 0.9422
-9.9777 10.7452 0.4334 -0.6946 0.1634 0.7006
-4.2035 -4.5179 -16.7086 -0.7825 0.1889 -0.5934
5.2928 3.1083 16.2198 0.8455 -0.2036 0.4937
-8.9815 11.9904 4.7189 -0.4998 0.1163 0.8583
-2.5829 -9.3792 8.0298 0.3839 -0.9233 0.0147
2.5829 9.3792 -8.0298 -0.3839 0.9233 -0.0147
0.4130 -14.3868 0.3698 0.3282 -0.7940 -0.5117
-0.4130 14.3868 -0.3698 -0.3282 0.7940 0.5117
3.2119 -15.1676 -7.1921 0.1807 -0.4422 -0.8785
2.7941 -0.0959 15.7213 0.7674 -0.4672 0.4391
-10.5611 8.0351 8.2809 -0.3551 -0.3000 0.8854
4.0213 9.3867 -7.3283 -0.2850 0.9579 -0.0348
1.8457 13.3696 -2.1978 -0.2689 0.8991 0.3453
1.8726 -8.8200 9.4510 0.6494 -0.7586 -0.0534

_exptl_transmission_factor_max   ?
_exptl_transmission_factor_min   ?
_diffrn_reflns_av_R_equivalents  0.0326
_diffrn_reflns_av_unetI/netI     0.0283
_diffrn_reflns_Laue_measured_fraction_full 0.999
_diffrn_reflns_Laue_measured_fraction_max 0.999
_diffrn_reflns_limit_h_max       14
_diffrn_reflns_limit_h_min       -14
_diffrn_reflns_limit_k_max       15
_diffrn_reflns_limit_k_min       -15
_diffrn_reflns_limit_l_max       17
_diffrn_reflns_limit_l_min       -17
_diffrn_reflns_number            36927
_diffrn_reflns_point_group_measured_fraction_full 0.999
_diffrn_reflns_point_group_measured_fraction_max 0.999
_diffrn_reflns_theta_full        25.242
_diffrn_reflns_theta_max         30.508
_diffrn_reflns_theta_min         2.787
_diffrn_ambient_environment      ?
_diffrn_ambient_temperature      100.00(11)
_diffrn_detector                 'Hybrid Pixel Array Detector'
_diffrn_detector_area_resol_mean 10.0000
_diffrn_detector_type            'HyPix-Arc 100'
_diffrn_measured_fraction_theta_full 0.999
_diffrn_measured_fraction_theta_max 0.999
_diffrn_measurement_details      
;
List of Runs (angles in degrees, time in seconds):

  # Type    Start    End  Width  t~exp~   \w     \q     \k     \f   Frames
#--------------------------------------------------------------------------
  1  \w     -7.00  46.00   0.50    4.00    --    9.08 -99.00 150.00  106
  2  \w     -8.00  60.00   0.50    4.00    --    9.08  57.00  90.00  136
  3  \w    -60.00   6.00   0.50    4.00    --  -10.95 -57.00-120.00  132
  4  \w    -48.00  66.00   0.50    4.00    --  -10.95  19.00  60.00  228
  5  \w    -25.00  14.00   0.50    4.00    --  -10.95 -77.00  60.00   78
  6  \w     -7.00  26.00   0.50    4.00    --  -10.95 -99.00 150.00   66
  7  \w    -60.00   6.00   0.50    4.00    --  -10.95 -57.00 150.00  132
  8  \w    -48.00  66.00   0.50    4.00    --  -10.95  19.00  60.00  228
  9  \w    -35.00  25.00   0.50    4.00    --  -10.95  77.00   0.00  120
 10  \w    -88.00   5.00   0.50    4.00    --  -10.95 -19.00-150.00  186
 11  \w    -25.00  34.00   0.50    4.00    --    9.08 -77.00 -90.00  118
 12  \w    -35.00 -10.00   0.50    4.00    --  -10.95  77.00-180.00   50
;
_diffrn_measurement_device       'four-circle diffractometer'
_diffrn_measurement_device_type  'XtaLAB Synergy, Dualflex, HyPix-Arc 100'
_diffrn_measurement_method       '\w scans'
_diffrn_orient_matrix_type       
'CrysAlisPro convention (1999,Acta A55,543-557)'
_diffrn_orient_matrix_UB_11      0.0494143000
_diffrn_orient_matrix_UB_12      -0.0203711000
_diffrn_orient_matrix_UB_13      0.0399059000
_diffrn_orient_matrix_UB_21      0.0417371000
_diffrn_orient_matrix_UB_22      0.0554422000
_diffrn_orient_matrix_UB_23      -0.0367961000
_diffrn_orient_matrix_UB_31      -0.0304670000
_diffrn_orient_matrix_UB_32      0.0355534000
_diffrn_orient_matrix_UB_33      0.0335643000
_diffrn_oxdiff_digest_hkl        
;
439206172f8de7583aab4460eb2ab2c4ce9790
;
_diffrn_radiation_monochromator  mirror
_diffrn_radiation_probe          x-ray
_diffrn_radiation_type           'Mo K\a'
_diffrn_radiation_wavelength     0.71073
_diffrn_source                   'micro-focus sealed X-ray tube'
_diffrn_source_type              'PhotonJet (Mo) X-ray Source'
_reflns_Friedel_coverage         0.000
_reflns_Friedel_fraction_full    .
_reflns_Friedel_fraction_max     .
_reflns_number_gt                6990
_reflns_number_total             7537
_reflns_special_details          
;
 Reflections were merged by SHELXL according to the crystal
 class for the calculation of statistics and refinement.
 
 _reflns_Friedel_fraction is defined as the number of unique
 Friedel pairs measured divided by the number that would be
 possible theoretically, ignoring centric projections and
 systematic absences.
;
_reflns_threshold_expression     'I > 2\s(I)'
_computing_cell_refinement       'CrysAlisPro 1.171.43.142a (Rigaku OD, 2024)'
_computing_data_collection       
'CrysAlisPro system (CCD 43.142a 64-bit (release 17-10-2024))'
_computing_data_reduction        'CrysAlisPro 1.171.43.142a (Rigaku OD, 2024)'
_computing_molecular_graphics    'Olex2 1.5-ac7-018 (Dolomanov et al., 2009)'
_computing_publication_material  'Olex2 1.5-ac7-018 (Dolomanov et al., 2009)'
_computing_structure_refinement  'SHELXL 2019/3 (Sheldrick, 2015)'
_computing_structure_solution    'SHELXT 2018/2 (Sheldrick, 2018)'
_refine_diff_density_max         1.617
_refine_diff_density_min         -1.939
_refine_diff_density_rms         0.132
_refine_ls_extinction_coef       .
_refine_ls_extinction_method     none
_refine_ls_goodness_of_fit_ref   1.206
_refine_ls_hydrogen_treatment    constr
_refine_ls_matrix_type           full
_refine_ls_number_parameters     272
_refine_ls_number_reflns         7537
_refine_ls_number_restraints     0
_refine_ls_R_factor_all          0.0301
_refine_ls_R_factor_gt           0.0257
_refine_ls_restrained_S_all      1.206
_refine_ls_shift/su_max          0.002
_refine_ls_shift/su_mean         0.000
_refine_ls_structure_factor_coef Fsqd
_refine_ls_weighting_details     
'w=1/[\s^2^(Fo^2^)+(0.0060P)^2^+3.3327P] where P=(Fo^2^+2Fc^2^)/3'
_refine_ls_weighting_scheme      calc
_refine_ls_wR_factor_gt          0.0523
_refine_ls_wR_factor_ref         0.0531
_refine_special_details          ?
_olex2_refinement_description    
;
1. Fixed Uiso
 At 1.2 times of:
  All C(H) groups, All C(H,H) groups
 At 1.5 times of:
  All C(H,H,H) groups
2.a Secondary CH2 refined with riding coordinates:
 C8(H81,H82)
2.b Aromatic/amide H refined with riding coordinates:
 C3(H3), C5(H5)
2.c Idealised Me refined as rotating group:
 C10(H101,H102,H103), C11(H111,H112,H113), C13(H131,H132,H133), C14(H141,H142,
 H143), C15(H151,H152,H153), C17(H171,H172,H173), C18(H181,H182,H183), C19(H191,
 H192,H193), C20(H201,H202,H203), C21(H211,H212,H213)
;
_atom_sites_solution_hydrogens   geom
_atom_sites_solution_primary     dual
_atom_sites_solution_secondary   ?
loop_
_atom_site_label
_atom_site_type_symbol
_atom_site_fract_x
_atom_site_fract_y
_atom_site_fract_z
_atom_site_U_iso_or_equiv
_atom_site_adp_type
_atom_site_occupancy
_atom_site_site_symmetry_order
_atom_site_calc_flag
_atom_site_refinement_flags_posn
_atom_site_refinement_flags_adp
_atom_site_refinement_flags_occupancy
_atom_site_disorder_assembly
_atom_site_disorder_group
Re1 Re 0.25605(2) 0.76702(2) 0.11324(2) 0.01119(3) Uani 1 1 d . . . . .
Cl1 Cl 0.49376(8) 0.74147(8) 0.12857(7) 0.02082(15) Uani 1 1 d . . . . .
Cl2 Cl 0.01492(7) 0.76100(7) 0.12832(7) 0.01928(14) Uani 1 1 d . . . . .
S1 S 0.24294(8) 0.93351(7) 0.19669(7) 0.01739(14) Uani 1 1 d . . . . .
O1 O 0.2852(2) 0.8713(2) -0.03188(19) 0.0180(4) Uani 1 1 d . . . . .
O2 O 0.2344(2) 0.64197(19) 0.27664(18) 0.0131(4) Uani 1 1 d . . . . .
O3 O 0.2436(2) 0.3846(2) 0.10258(18) 0.0168(4) Uani 1 1 d . . . . .
N1 N 0.2536(2) 0.5961(2) 0.0733(2) 0.0127(5) Uani 1 1 d . . . . .
C1 C 0.2428(3) 0.5156(3) 0.3397(2) 0.0108(5) Uani 1 1 d . . . . .
C2 C 0.2463(3) 0.4689(3) 0.4654(2) 0.0106(5) Uani 1 1 d . . . . .
C3 C 0.2450(3) 0.3354(3) 0.5260(3) 0.0125(5) Uani 1 1 d . . . . .
H3 H 0.244559 0.302458 0.610762 0.015 Uiso 1 1 calc R U . . .
C4 C 0.2444(3) 0.2458(3) 0.4689(3) 0.0128(5) Uani 1 1 d . . . . .
C5 C 0.2464(3) 0.2947(3) 0.3450(3) 0.0124(5) Uani 1 1 d . . . . .
H5 H 0.248234 0.236589 0.303874 0.015 Uiso 1 1 calc R U . . .
C6 C 0.2456(3) 0.4287(3) 0.2798(2) 0.0127(5) Uani 1 1 d . . . . .
C7 C 0.2474(3) 0.4770(3) 0.1502(3) 0.0129(5) Uani 1 1 d . . . . .
C8 C 0.2465(3) 0.4504(3) -0.0267(3) 0.0182(6) Uani 1 1 d . . . . .
H81 H 0.162366 0.429894 -0.052831 0.022 Uiso 1 1 calc R U . . .
H82 H 0.323885 0.423233 -0.069769 0.022 Uiso 1 1 calc R U . . .
C9 C 0.2607(3) 0.5970(3) -0.0525(3) 0.0147(5) Uani 1 1 d . . . . .
C10 C 0.1442(3) 0.6699(3) -0.1148(3) 0.0221(7) Uani 1 1 d . . . . .
H101 H 0.058526 0.631845 -0.065276 0.033 Uiso 1 1 calc R U . . .
H102 H 0.146000 0.663023 -0.193495 0.033 Uiso 1 1 calc R U . . .
H103 H 0.153124 0.761633 -0.125814 0.033 Uiso 1 1 calc R U . . .
C11 C 0.3976(3) 0.6549(3) -0.1232(3) 0.0202(6) Uani 1 1 d . . . . .
H111 H 0.404035 0.747800 -0.137809 0.030 Uiso 1 1 calc R U . . .
H112 H 0.407163 0.643603 -0.200294 0.030 Uiso 1 1 calc R U . . .
H113 H 0.469414 0.610610 -0.076852 0.030 Uiso 1 1 calc R U . . .
C12 C 0.2500(3) 0.5632(3) 0.5310(2) 0.0120(5) Uani 1 1 d . . . . .
C13 C 0.3736(3) 0.6586(3) 0.4776(3) 0.0159(6) Uani 1 1 d . . . . .
H131 H 0.456057 0.609829 0.485671 0.024 Uiso 1 1 calc R U . . .
H132 H 0.375084 0.717553 0.520832 0.024 Uiso 1 1 calc R U . . .
H133 H 0.368341 0.709214 0.392285 0.024 Uiso 1 1 calc R U . . .
C14 C 0.1191(3) 0.6374(3) 0.5225(3) 0.0170(6) Uani 1 1 d . . . . .
H141 H 0.109474 0.686426 0.437774 0.025 Uiso 1 1 calc R U . . .
H142 H 0.122458 0.697578 0.564286 0.025 Uiso 1 1 calc R U . . .
H143 H 0.041913 0.575453 0.560088 0.025 Uiso 1 1 calc R U . . .
C15 C 0.2630(3) 0.4899(3) 0.6650(3) 0.0192(6) Uani 1 1 d . . . . .
H151 H 0.183262 0.431682 0.703890 0.029 Uiso 1 1 calc R U . . .
H152 H 0.270233 0.552415 0.703726 0.029 Uiso 1 1 calc R U . . .
H153 H 0.343821 0.438724 0.672663 0.029 Uiso 1 1 calc R U . . .
C16 C 0.2374(3) 0.0999(3) 0.5463(3) 0.0155(6) Uani 1 1 d . . . . .
C17 C 0.1018(4) 0.0647(3) 0.6257(3) 0.0284(8) Uani 1 1 d . . . . .
H171 H 0.094926 0.111596 0.680462 0.043 Uiso 1 1 calc R U . . .
H172 H 0.094466 -0.029074 0.672698 0.043 Uiso 1 1 calc R U . . .
H173 H 0.028978 0.089017 0.575163 0.043 Uiso 1 1 calc R U . . .
C18 C 0.3509(4) 0.0675(3) 0.6264(4) 0.0311(8) Uani 1 1 d . . . . .
H181 H 0.438346 0.090956 0.575732 0.047 Uiso 1 1 calc R U . . .
H182 H 0.345642 -0.025826 0.675356 0.047 Uiso 1 1 calc R U . . .
H183 H 0.341268 0.116585 0.679191 0.047 Uiso 1 1 calc R U . . .
C19 C 0.2524(4) 0.0170(3) 0.4693(3) 0.0278(8) Uani 1 1 d . . . . .
H191 H 0.179453 0.034198 0.418832 0.042 Uiso 1 1 calc R U . . .
H192 H 0.247790 -0.075213 0.521889 0.042 Uiso 1 1 calc R U . . .
H193 H 0.339446 0.038931 0.418072 0.042 Uiso 1 1 calc R U . . .
C20 C 0.1500(4) 1.0601(3) 0.1000(3) 0.0269(7) Uani 1 1 d . . . . .
H201 H 0.195180 1.089379 0.017181 0.040 Uiso 1 1 calc R U . . .
H202 H 0.145701 1.133258 0.126734 0.040 Uiso 1 1 calc R U . . .
H203 H 0.058450 1.026641 0.103385 0.040 Uiso 1 1 calc R U . . .
C21 C 0.4064(4) 1.0176(3) 0.1660(3) 0.0249(7) Uani 1 1 d . . . . .
H211 H 0.473292 0.955487 0.202877 0.037 Uiso 1 1 calc R U . . .
H212 H 0.401261 1.085341 0.199800 0.037 Uiso 1 1 calc R U . . .
H213 H 0.433025 1.057423 0.078885 0.037 Uiso 1 1 calc R U . . .

loop_
_atom_site_aniso_label
_atom_site_aniso_U_11
_atom_site_aniso_U_22
_atom_site_aniso_U_33
_atom_site_aniso_U_23
_atom_site_aniso_U_13
_atom_site_aniso_U_12
Re1 0.01392(5) 0.00987(5) 0.00881(5) -0.00244(4) -0.00140(3) 0.00088(4)
Cl1 0.0174(3) 0.0256(4) 0.0210(4) -0.0103(3) -0.0037(3) 0.0031(3)
Cl2 0.0161(3) 0.0216(4) 0.0203(4) -0.0081(3) -0.0016(3) 0.0023(3)
S1 0.0204(4) 0.0145(3) 0.0159(3) -0.0043(3) -0.0018(3) 0.0009(3)
O1 0.0243(11) 0.0144(10) 0.0141(10) -0.0041(8) -0.0020(8) 0.0001(9)
O2 0.0199(10) 0.0093(9) 0.0094(9) -0.0029(7) -0.0017(8) 0.0022(8)
O3 0.0277(12) 0.0142(10) 0.0107(10) -0.0074(8) -0.0017(8) 0.0005(9)
N1 0.0159(11) 0.0137(11) 0.0093(11) -0.0051(9) -0.0016(9) 0.0013(9)
C1 0.0105(12) 0.0090(12) 0.0119(12) -0.0029(10) -0.0006(10) 0.0003(10)
C2 0.0096(12) 0.0116(12) 0.0120(12) -0.0057(10) -0.0021(10) 0.0000(10)
C3 0.0140(13) 0.0133(13) 0.0105(12) -0.0042(10) -0.0039(10) 0.0026(10)
C4 0.0119(12) 0.0116(13) 0.0150(13) -0.0048(11) -0.0025(10) 0.0010(10)
C5 0.0149(13) 0.0119(13) 0.0130(13) -0.0070(11) -0.0037(10) 0.0027(10)
C6 0.0151(13) 0.0134(13) 0.0098(12) -0.0051(10) -0.0004(10) 0.0013(10)
C7 0.0134(13) 0.0146(13) 0.0138(13) -0.0087(11) -0.0015(10) -0.0007(10)
C8 0.0261(16) 0.0210(15) 0.0097(13) -0.0085(12) -0.0014(11) -0.0003(12)
C9 0.0184(14) 0.0179(14) 0.0100(13) -0.0078(11) -0.0015(10) 0.0015(11)
C10 0.0241(16) 0.0310(18) 0.0169(15) -0.0133(13) -0.0098(12) 0.0086(13)
C11 0.0212(15) 0.0252(16) 0.0148(14) -0.0101(12) 0.0036(12) -0.0041(13)
C12 0.0149(13) 0.0125(13) 0.0076(12) -0.0028(10) -0.0013(10) 0.0012(10)
C13 0.0140(13) 0.0164(14) 0.0195(14) -0.0094(12) -0.0015(11) -0.0022(11)
C14 0.0152(13) 0.0196(15) 0.0203(15) -0.0124(12) -0.0018(11) 0.0044(11)
C15 0.0308(17) 0.0170(14) 0.0120(13) -0.0070(12) -0.0060(12) 0.0006(13)
C16 0.0183(14) 0.0091(13) 0.0178(14) -0.0034(11) -0.0022(11) 0.0019(11)
C17 0.0254(17) 0.0135(15) 0.036(2) -0.0015(14) 0.0091(15) -0.0027(13)
C18 0.037(2) 0.0138(15) 0.039(2) -0.0008(14) -0.0217(17) 0.0049(14)
C19 0.044(2) 0.0127(15) 0.0268(18) -0.0086(13) -0.0027(16) 0.0025(14)
C20 0.0300(18) 0.0202(16) 0.0315(19) -0.0088(14) -0.0104(15) 0.0070(14)
C21 0.0270(17) 0.0255(17) 0.0231(17) -0.0103(14) -0.0027(13) 0.0001(14)

_geom_special_details            
;
 All esds (except the esd in the dihedral angle between two l.s. planes)
 are estimated using the full covariance matrix.  The cell esds are taken
 into account individually in the estimation of esds in distances, angles
 and torsion angles; correlations between esds in cell parameters are only
 used when they are defined by crystal symmetry.  An approximate (isotropic)
 treatment of cell esds is used for estimating esds involving l.s. planes.
;
loop_
_geom_bond_atom_site_label_1
_geom_bond_atom_site_label_2
_geom_bond_distance
_geom_bond_site_symmetry_2
_geom_bond_publ_flag
Re1 Cl1 2.4149(8) . ?
Re1 Cl2 2.3962(7) . ?
Re1 S1 2.4128(8) . ?
Re1 O1 1.691(2) . ?
Re1 O2 1.929(2) . ?
Re1 N1 2.128(2) . ?
S1 C20 1.797(3) . ?
S1 C21 1.813(4) . ?
O2 C1 1.331(3) . ?
O3 C7 1.354(3) . ?
O3 C8 1.452(4) . ?
N1 C7 1.297(4) . ?
N1 C9 1.510(4) . ?
C1 C2 1.415(4) . ?
C1 C6 1.405(4) . ?
C2 C3 1.385(4) . ?
C2 C12 1.536(4) . ?
C3 H3 0.9500 . ?
C3 C4 1.408(4) . ?
C4 C5 1.387(4) . ?
C4 C16 1.534(4) . ?
C5 H5 0.9500 . ?
C5 C6 1.400(4) . ?
C6 C7 1.451(4) . ?
C8 H81 0.9900 . ?
C8 H82 0.9900 . ?
C8 C9 1.543(4) . ?
C9 C10 1.527(4) . ?
C9 C11 1.527(4) . ?
C10 H101 0.9800 . ?
C10 H102 0.9800 . ?
C10 H103 0.9800 . ?
C11 H111 0.9800 . ?
C11 H112 0.9800 . ?
C11 H113 0.9800 . ?
C12 C13 1.541(4) . ?
C12 C14 1.538(4) . ?
C12 C15 1.537(4) . ?
C13 H131 0.9800 . ?
C13 H132 0.9800 . ?
C13 H133 0.9800 . ?
C14 H141 0.9800 . ?
C14 H142 0.9800 . ?
C14 H143 0.9800 . ?
C15 H151 0.9800 . ?
C15 H152 0.9800 . ?
C15 H153 0.9800 . ?
C16 C17 1.524(4) . ?
C16 C18 1.535(4) . ?
C16 C19 1.531(4) . ?
C17 H171 0.9800 . ?
C17 H172 0.9800 . ?
C17 H173 0.9800 . ?
C18 H181 0.9800 . ?
C18 H182 0.9800 . ?
C18 H183 0.9800 . ?
C19 H191 0.9800 . ?
C19 H192 0.9800 . ?
C19 H193 0.9800 . ?
C20 H201 0.9800 . ?
C20 H202 0.9800 . ?
C20 H203 0.9800 . ?
C21 H211 0.9800 . ?
C21 H212 0.9800 . ?
C21 H213 0.9800 . ?

loop_
_geom_angle_atom_site_label_1
_geom_angle_atom_site_label_2
_geom_angle_atom_site_label_3
_geom_angle
_geom_angle_site_symmetry_1
_geom_angle_site_symmetry_3
_geom_angle_publ_flag
Cl2 Re1 Cl1 170.48(3) . . ?
Cl2 Re1 S1 88.34(3) . . ?
S1 Re1 Cl1 93.23(3) . . ?
O1 Re1 Cl1 92.54(8) . . ?
O1 Re1 Cl2 96.67(8) . . ?
O1 Re1 S1 95.34(7) . . ?
O1 Re1 O2 175.86(10) . . ?
O1 Re1 N1 95.33(10) . . ?
O2 Re1 Cl1 83.96(7) . . ?
O2 Re1 Cl2 86.74(7) . . ?
O2 Re1 S1 87.07(6) . . ?
O2 Re1 N1 82.39(9) . . ?
N1 Re1 Cl1 88.24(7) . . ?
N1 Re1 Cl2 88.49(7) . . ?
N1 Re1 S1 169.15(7) . . ?
C20 S1 Re1 105.58(12) . . ?
C20 S1 C21 99.94(17) . . ?
C21 S1 Re1 109.35(11) . . ?
C1 O2 Re1 141.24(18) . . ?
C7 O3 C8 107.7(2) . . ?
C7 N1 Re1 126.58(19) . . ?
C7 N1 C9 109.5(2) . . ?
C9 N1 Re1 123.91(18) . . ?
O2 C1 C2 120.7(2) . . ?
O2 C1 C6 119.0(2) . . ?
C6 C1 C2 120.3(2) . . ?
C1 C2 C12 120.9(2) . . ?
C3 C2 C1 117.2(2) . . ?
C3 C2 C12 121.9(2) . . ?
C2 C3 H3 118.2 . . ?
C2 C3 C4 123.7(3) . . ?
C4 C3 H3 118.2 . . ?
C3 C4 C16 118.9(3) . . ?
C5 C4 C3 117.8(3) . . ?
C5 C4 C16 123.3(3) . . ?
C4 C5 H5 119.6 . . ?
C4 C5 C6 120.8(3) . . ?
C6 C5 H5 119.6 . . ?
C1 C6 C7 120.4(3) . . ?
C5 C6 C1 120.1(3) . . ?
C5 C6 C7 119.5(2) . . ?
O3 C7 C6 115.4(2) . . ?
N1 C7 O3 115.4(2) . . ?
N1 C7 C6 129.2(3) . . ?
O3 C8 H81 110.6 . . ?
O3 C8 H82 110.6 . . ?
O3 C8 C9 105.9(2) . . ?
H81 C8 H82 108.7 . . ?
C9 C8 H81 110.6 . . ?
C9 C8 H82 110.6 . . ?
N1 C9 C8 101.3(2) . . ?
N1 C9 C10 110.7(2) . . ?
N1 C9 C11 109.7(2) . . ?
C10 C9 C8 111.4(3) . . ?
C10 C9 C11 112.1(3) . . ?
C11 C9 C8 111.2(2) . . ?
C9 C10 H101 109.5 . . ?
C9 C10 H102 109.5 . . ?
C9 C10 H103 109.5 . . ?
H101 C10 H102 109.5 . . ?
H101 C10 H103 109.5 . . ?
H102 C10 H103 109.5 . . ?
C9 C11 H111 109.5 . . ?
C9 C11 H112 109.5 . . ?
C9 C11 H113 109.5 . . ?
H111 C11 H112 109.5 . . ?
H111 C11 H113 109.5 . . ?
H112 C11 H113 109.5 . . ?
C2 C12 C13 110.4(2) . . ?
C2 C12 C14 110.0(2) . . ?
C2 C12 C15 111.1(2) . . ?
C14 C12 C13 110.6(2) . . ?
C15 C12 C13 106.7(2) . . ?
C15 C12 C14 108.0(2) . . ?
C12 C13 H131 109.5 . . ?
C12 C13 H132 109.5 . . ?
C12 C13 H133 109.5 . . ?
H131 C13 H132 109.5 . . ?
H131 C13 H133 109.5 . . ?
H132 C13 H133 109.5 . . ?
C12 C14 H141 109.5 . . ?
C12 C14 H142 109.5 . . ?
C12 C14 H143 109.5 . . ?
H141 C14 H142 109.5 . . ?
H141 C14 H143 109.5 . . ?
H142 C14 H143 109.5 . . ?
C12 C15 H151 109.5 . . ?
C12 C15 H152 109.5 . . ?
C12 C15 H153 109.5 . . ?
H151 C15 H152 109.5 . . ?
H151 C15 H153 109.5 . . ?
H152 C15 H153 109.5 . . ?
C4 C16 C18 110.1(2) . . ?
C17 C16 C4 108.8(2) . . ?
C17 C16 C18 109.1(3) . . ?
C17 C16 C19 109.0(3) . . ?
C19 C16 C4 112.0(3) . . ?
C19 C16 C18 107.9(3) . . ?
C16 C17 H171 109.5 . . ?
C16 C17 H172 109.5 . . ?
C16 C17 H173 109.5 . . ?
H171 C17 H172 109.5 . . ?
H171 C17 H173 109.5 . . ?
H172 C17 H173 109.5 . . ?
C16 C18 H181 109.5 . . ?
C16 C18 H182 109.5 . . ?
C16 C18 H183 109.5 . . ?
H181 C18 H182 109.5 . . ?
H181 C18 H183 109.5 . . ?
H182 C18 H183 109.5 . . ?
C16 C19 H191 109.5 . . ?
C16 C19 H192 109.5 . . ?
C16 C19 H193 109.5 . . ?
H191 C19 H192 109.5 . . ?
H191 C19 H193 109.5 . . ?
H192 C19 H193 109.5 . . ?
S1 C20 H201 109.5 . . ?
S1 C20 H202 109.5 . . ?
S1 C20 H203 109.5 . . ?
H201 C20 H202 109.5 . . ?
H201 C20 H203 109.5 . . ?
H202 C20 H203 109.5 . . ?
S1 C21 H211 109.5 . . ?
S1 C21 H212 109.5 . . ?
S1 C21 H213 109.5 . . ?
H211 C21 H212 109.5 . . ?
H211 C21 H213 109.5 . . ?
H212 C21 H213 109.5 . . ?

loop_
_geom_torsion_atom_site_label_1
_geom_torsion_atom_site_label_2
_geom_torsion_atom_site_label_3
_geom_torsion_atom_site_label_4
_geom_torsion
_geom_torsion_site_symmetry_1
_geom_torsion_site_symmetry_2
_geom_torsion_site_symmetry_3
_geom_torsion_site_symmetry_4
_geom_torsion_publ_flag
Re1 O2 C1 C2 165.6(2) . . . . ?
Re1 O2 C1 C6 -15.4(4) . . . . ?
Re1 N1 C7 O3 178.31(18) . . . . ?
Re1 N1 C7 C6 -2.6(4) . . . . ?
Re1 N1 C9 C8 -176.71(19) . . . . ?
Re1 N1 C9 C10 -58.5(3) . . . . ?
Re1 N1 C9 C11 65.7(3) . . . . ?
O2 C1 C2 C3 175.4(3) . . . . ?
O2 C1 C2 C12 -4.0(4) . . . . ?
O2 C1 C6 C5 -176.2(3) . . . . ?
O2 C1 C6 C7 3.5(4) . . . . ?
O3 C8 C9 N1 -4.1(3) . . . . ?
O3 C8 C9 C10 -121.8(3) . . . . ?
O3 C8 C9 C11 112.4(3) . . . . ?
C1 C2 C3 C4 1.9(4) . . . . ?
C1 C2 C12 C13 -58.1(3) . . . . ?
C1 C2 C12 C14 64.3(3) . . . . ?
C1 C2 C12 C15 -176.2(3) . . . . ?
C1 C6 C7 O3 -177.0(3) . . . . ?
C1 C6 C7 N1 3.9(5) . . . . ?
C2 C1 C6 C5 2.7(4) . . . . ?
C2 C1 C6 C7 -177.5(3) . . . . ?
C2 C3 C4 C5 0.6(4) . . . . ?
C2 C3 C4 C16 -177.7(3) . . . . ?
C3 C2 C12 C13 122.6(3) . . . . ?
C3 C2 C12 C14 -115.1(3) . . . . ?
C3 C2 C12 C15 4.4(4) . . . . ?
C3 C4 C5 C6 -1.5(4) . . . . ?
C3 C4 C16 C17 65.5(4) . . . . ?
C3 C4 C16 C18 -54.1(4) . . . . ?
C3 C4 C16 C19 -174.1(3) . . . . ?
C4 C5 C6 C1 -0.1(4) . . . . ?
C4 C5 C6 C7 -179.8(3) . . . . ?
C5 C4 C16 C17 -112.7(3) . . . . ?
C5 C4 C16 C18 127.8(3) . . . . ?
C5 C4 C16 C19 7.8(4) . . . . ?
C5 C6 C7 O3 2.8(4) . . . . ?
C5 C6 C7 N1 -176.3(3) . . . . ?
C6 C1 C2 C3 -3.5(4) . . . . ?
C6 C1 C2 C12 177.1(3) . . . . ?
C7 O3 C8 C9 3.1(3) . . . . ?
C7 N1 C9 C8 3.9(3) . . . . ?
C7 N1 C9 C10 122.1(3) . . . . ?
C7 N1 C9 C11 -113.7(3) . . . . ?
C8 O3 C7 N1 -0.5(3) . . . . ?
C8 O3 C7 C6 -179.8(2) . . . . ?
C9 N1 C7 O3 -2.3(3) . . . . ?
C9 N1 C7 C6 176.8(3) . . . . ?
C12 C2 C3 C4 -178.7(3) . . . . ?
C16 C4 C5 C6 176.6(3) . . . . ?

_shelx_res_file                  
;
TITL ad124_a.res in P-1
    ad124.res
    created by SHELXL-2019/3 at 16:15:22 on 25-Sep-2025
REM Old TITL AD124 in P-1
REM SHELXT solution in P-1: R1 0.044, Rweak 0.014, Alpha 0.039
REM <I/s> 0.000 for 0 systematic absences, Orientation as input
REM Formula found by SHELXT: C21 O4 S Cl2 Re
CELL 0.71073 10.0035 11.1092 12.0885 67.984 83.086 89.813
ZERR 2 0.0002 0.0002 0.0003 0.002 0.002 0.002
LATT 1
SFAC C H N O S Cl Re
UNIT 42 68 2 6 2 4 2

L.S. 10
PLAN  8
SIZE 0.08 0.09 0.2
TEMP -173
CONF
BOND
LIST 4
MORE -1
BOND $H
fmap 2 53
acta
REM <olex2.extras>
REM <HklSrc "%.\\AD124.hkl">
REM </olex2.extras>

WGHT    0.006000    3.332700
FVAR       0.34546
RE1   7    0.256048    0.767017    0.113236    11.00000    0.01392    0.00987 =
         0.00881   -0.00244   -0.00140    0.00088
CL1   6    0.493756    0.741470    0.128575    11.00000    0.01745    0.02563 =
         0.02102   -0.01030   -0.00366    0.00310
CL2   6    0.014923    0.760996    0.128325    11.00000    0.01605    0.02156 =
         0.02026   -0.00813   -0.00164    0.00226
S1    5    0.242941    0.933514    0.196686    11.00000    0.02039    0.01445 =
         0.01595   -0.00432   -0.00184    0.00086
O1    4    0.285181    0.871252   -0.031877    11.00000    0.02427    0.01435 =
         0.01413   -0.00410   -0.00205    0.00009
O2    4    0.234437    0.641969    0.276644    11.00000    0.01994    0.00935 =
         0.00936   -0.00286   -0.00168    0.00216
O3    4    0.243597    0.384641    0.102583    11.00000    0.02771    0.01423 =
         0.01067   -0.00739   -0.00171    0.00047
N1    3    0.253620    0.596096    0.073330    11.00000    0.01588    0.01371 =
         0.00930   -0.00513   -0.00159    0.00131
C1    1    0.242756    0.515615    0.339652    11.00000    0.01047    0.00903 =
         0.01187   -0.00290   -0.00056    0.00032
C2    1    0.246348    0.468861    0.465355    11.00000    0.00960    0.01157 =
         0.01198   -0.00571   -0.00207    0.00004
C3    1    0.245043    0.335380    0.525955    11.00000    0.01403    0.01334 =
         0.01052   -0.00420   -0.00392    0.00256
AFIX  43
H3    2    0.244559    0.302458    0.610762    11.00000   -1.20000
AFIX   0
C4    1    0.244393    0.245801    0.468926    11.00000    0.01187    0.01158 =
         0.01495   -0.00485   -0.00254    0.00098
C5    1    0.246364    0.294703    0.344993    11.00000    0.01487    0.01185 =
         0.01300   -0.00697   -0.00371    0.00271
AFIX  43
H5    2    0.248234    0.236589    0.303874    11.00000   -1.20000
AFIX   0
C6    1    0.245631    0.428718    0.279778    11.00000    0.01506    0.01340 =
         0.00980   -0.00508   -0.00042    0.00132
C7    1    0.247392    0.477040    0.150154    11.00000    0.01343    0.01457 =
         0.01376   -0.00873   -0.00149   -0.00066
C8    1    0.246544    0.450388   -0.026685    11.00000    0.02611    0.02105 =
         0.00968   -0.00845   -0.00142   -0.00032
AFIX  23
H81   2    0.162366    0.429894   -0.052831    11.00000   -1.20000
H82   2    0.323885    0.423233   -0.069769    11.00000   -1.20000
AFIX   0
C9    1    0.260693    0.597039   -0.052457    11.00000    0.01836    0.01792 =
         0.01003   -0.00781   -0.00154    0.00146
C10   1    0.144152    0.669909   -0.114847    11.00000    0.02411    0.03103 =
         0.01686   -0.01335   -0.00981    0.00864
AFIX 137
H101  2    0.058526    0.631845   -0.065276    11.00000   -1.50000
H102  2    0.146000    0.663023   -0.193495    11.00000   -1.50000
H103  2    0.153124    0.761633   -0.125814    11.00000   -1.50000
AFIX   0
C11   1    0.397585    0.654949   -0.123187    11.00000    0.02125    0.02518 =
         0.01476   -0.01006    0.00360   -0.00408
AFIX 137
H111  2    0.404035    0.747800   -0.137809    11.00000   -1.50000
H112  2    0.407163    0.643603   -0.200294    11.00000   -1.50000
H113  2    0.469414    0.610610   -0.076852    11.00000   -1.50000
AFIX   0
C12   1    0.249978    0.563192    0.531013    11.00000    0.01488    0.01251 =
         0.00764   -0.00282   -0.00126    0.00122
C13   1    0.373614    0.658630    0.477590    11.00000    0.01404    0.01641 =
         0.01954   -0.00942   -0.00148   -0.00221
AFIX 137
H131  2    0.456057    0.609829    0.485671    11.00000   -1.50000
H132  2    0.375084    0.717553    0.520832    11.00000   -1.50000
H133  2    0.368341    0.709214    0.392285    11.00000   -1.50000
AFIX   0
C14   1    0.119077    0.637396    0.522520    11.00000    0.01519    0.01958 =
         0.02033   -0.01237   -0.00179    0.00444
AFIX 137
H141  2    0.109474    0.686426    0.437774    11.00000   -1.50000
H142  2    0.122458    0.697578    0.564286    11.00000   -1.50000
H143  2    0.041913    0.575453    0.560088    11.00000   -1.50000
AFIX   0
C15   1    0.263004    0.489855    0.664965    11.00000    0.03085    0.01696 =
         0.01204   -0.00701   -0.00601    0.00058
AFIX 137
H151  2    0.183262    0.431682    0.703890    11.00000   -1.50000
H152  2    0.270233    0.552415    0.703726    11.00000   -1.50000
H153  2    0.343821    0.438724    0.672663    11.00000   -1.50000
AFIX   0
C16   1    0.237435    0.099926    0.546287    11.00000    0.01826    0.00908 =
         0.01782   -0.00342   -0.00223    0.00190
C17   1    0.101848    0.064724    0.625745    11.00000    0.02538    0.01353 =
         0.03592   -0.00153    0.00908   -0.00271
AFIX 137
H171  2    0.094926    0.111596    0.680462    11.00000   -1.50000
H172  2    0.094466   -0.029074    0.672698    11.00000   -1.50000
H173  2    0.028978    0.089017    0.575163    11.00000   -1.50000
AFIX   0
C18   1    0.350935    0.067476    0.626383    11.00000    0.03737    0.01380 =
         0.03870   -0.00084   -0.02170    0.00494
AFIX 137
H181  2    0.438346    0.090956    0.575732    11.00000   -1.50000
H182  2    0.345642   -0.025826    0.675356    11.00000   -1.50000
H183  2    0.341268    0.116585    0.679191    11.00000   -1.50000
AFIX   0
C19   1    0.252375    0.016998    0.469347    11.00000    0.04431    0.01269 =
         0.02685   -0.00861   -0.00270    0.00254
AFIX 137
H191  2    0.179453    0.034198    0.418832    11.00000   -1.50000
H192  2    0.247790   -0.075213    0.521889    11.00000   -1.50000
H193  2    0.339446    0.038931    0.418072    11.00000   -1.50000
AFIX   0
C20   1    0.150007    1.060081    0.100010    11.00000    0.03002    0.02017 =
         0.03147   -0.00882   -0.01040    0.00701
AFIX 137
H201  2    0.195180    1.089379    0.017181    11.00000   -1.50000
H202  2    0.145701    1.133258    0.126734    11.00000   -1.50000
H203  2    0.058450    1.026641    0.103385    11.00000   -1.50000
AFIX   0
C21   1    0.406413    1.017603    0.166041    11.00000    0.02700    0.02547 =
         0.02309   -0.01032   -0.00274    0.00008
AFIX 137
H211  2    0.473292    0.955487    0.202877    11.00000   -1.50000
H212  2    0.401261    1.085341    0.199800    11.00000   -1.50000
H213  2    0.433025    1.057423    0.078885    11.00000   -1.50000
AFIX   0
HKLF 4


REM  ad124_a.res in P-1
REM wR2 = 0.0531, GooF = S = 1.206, Restrained GooF = 1.206 for all data
REM R1 = 0.0257 for 6990 Fo > 4sig(Fo) and 0.0301 for all 7537 data
REM 272 parameters refined using 0 restraints

END

WGHT      0.0059      3.3342

REM Highest difference peak  1.617,  deepest hole -1.939,  1-sigma level  0.132
Q1    1   0.5621  0.7656  0.1136  11.00000  0.05    1.62
Q2    1  -0.1426  0.7613  0.1158  11.00000  0.05    1.48
Q3    1   0.1626  0.7721  0.1142  11.00000  0.05    1.28
Q4    1  -0.0516  0.7618  0.1200  11.00000  0.05    1.26
Q5    1   0.3251  0.7364  0.0934  11.00000  0.05    1.12
Q6    1   0.6887  0.7608  0.1186  11.00000  0.05    1.05
Q7    1   0.2820 -0.1619  0.5630  11.00000  0.05    0.98
Q8    1   0.3221  0.7023  0.6608  11.00000  0.05    0.98
;
_shelx_res_checksum              67752
_olex2_exptl_crystal_mounting_method 'The crystal was mounted on a MiTeGen loop'
_olex2_submission_original_sample_id JSA-COR-C2A
_olex2_submission_special_instructions 'No special instructions were received'
_oxdiff_exptl_absorpt_empirical_details 
;
Empirical correction (ABSPACK) includes:
- Absorption correction using spherical harmonics
- Frame scaling
;
_oxdiff_exptl_absorpt_empirical_full_max 1.195
_oxdiff_exptl_absorpt_empirical_full_min 0.885
####################################################################### 
# 
# This file contains crystal structure data downloaded from the 
# Cambridge Structural Database (CSD) hosted by the Cambridge 
# Crystallographic Data Centre (CCDC).
# 
# Full information about CCDC data access policies and citation 
# guidelines are available at http://www.ccdc.cam.ac.uk/access/V1 
# 
# Audit and citation data items may have been added by the CCDC. 
# Please retain this information to preserve the provenance of 
# this file and to allow appropriate attribution of the data. 
# 
#######################################################################

data_ad99-2
_database_code_depnum_ccdc_archive 'CCDC 2500257'
loop_
_audit_author_name
_audit_author_address
'Antoine Dupe'
;University of Graz
Austria
;
_audit_update_record             
;
2025-11-04 deposited with the CCDC.	2026-02-11 downloaded from the CCDC.
;
_audit_creation_date             2025-09-25
_audit_creation_method           
;
Olex2 1.5-ac7-014
(compiled 2025.02.27 svn.r6f4c0eaf for Rigaku Oxford Diffraction, GUI svn.r7171)
;
_shelx_SHELXL_version_number     2018/3
_audit_author_email              ' antoine.dupe@uni-graz.at'
_chemical_name_common            ?
_chemical_name_systematic        
(2,4-t-butyl-6-(4,4-dimethyl-4,5-dihydro-1,3-oxazol-2-yl)phenolato)-dichlorido-oxido-triphenylphosphine-rhenium(V)
_chemical_formula_moiety         '1(C37 H43 Cl2 N O3 P Re), 0.5(C6 H14)'
_chemical_formula_sum            'C37 H43 Cl2 N O3 P Re'
_chemical_formula_weight         837.79
_chemical_absolute_configuration ad
_chemical_melting_point          ?
_chemical_oxdiff_formula         'C37 H43 N1 O3 P1 Cl2 Re1 '
_chemical_oxdiff_usercomment     TD66
loop_
_atom_type_symbol
_atom_type_description
_atom_type_scat_dispersion_real
_atom_type_scat_dispersion_imag
_atom_type_scat_source
C C 0.0181 0.0091 'International Tables Vol C Tables 4.2.6.8 and 6.1.1.4'
H H 0.0000 0.0000 'International Tables Vol C Tables 4.2.6.8 and 6.1.1.4'
Cl Cl 0.3639 0.7018 'International Tables Vol C Tables 4.2.6.8 and 6.1.1.4'
N N 0.0311 0.0180 'International Tables Vol C Tables 4.2.6.8 and 6.1.1.4'
O O 0.0492 0.0322 'International Tables Vol C Tables 4.2.6.8 and 6.1.1.4'
P P 0.2955 0.4335 'International Tables Vol C Tables 4.2.6.8 and 6.1.1.4'
Re Re -5.2083 5.8923 'International Tables Vol C Tables 4.2.6.8 and 6.1.1.4'

_shelx_space_group_comment       
;
The symmetry employed for this shelxl refinement is uniquely defined
by the following loop, which should always be used as a source of
symmetry information in preference to the above space-group names.
They are only intended as comments.
;
_space_group_crystal_system      monoclinic
_space_group_IT_number           4
_space_group_name_H-M_alt        'P 1 21 1'
_space_group_name_Hall           'P 2yb'
loop_
_space_group_symop_operation_xyz
'x, y, z'
'-x, y+1/2, -z'

_cell_length_a                   16.28730(10)
_cell_length_b                   10.78790(10)
_cell_length_c                   22.2775(2)
_cell_angle_alpha                90
_cell_angle_beta                 91.2780(10)
_cell_angle_gamma                90
_cell_volume                     3913.31(6)
_cell_formula_units_Z            4
_cell_measurement_reflns_used    49518
_cell_measurement_temperature    99.9(8)
_cell_measurement_theta_max      78.4170
_cell_measurement_theta_min      3.3330
_shelx_estimated_absorpt_T_max   0.857
_shelx_estimated_absorpt_T_min   0.448
_exptl_absorpt_coefficient_mu    7.973
_exptl_absorpt_correction_T_max  1.000
_exptl_absorpt_correction_T_min  0.529
_exptl_absorpt_correction_type   gaussian
_exptl_absorpt_process_details   
;
CrysAlisPro 1.171.44.122a (Rigaku Oxford Diffraction, 2025)
Numerical absorption correction based on gaussian integration over
a multifaceted crystal model
Empirical absorption correction using spherical harmonics,
implemented in SCALE3 ABSPACK scaling algorithm.
;
_exptl_absorpt_special_details   ?
_exptl_crystal_colour            yellow
_exptl_crystal_colour_primary    yellow
_exptl_crystal_density_diffrn    1.422
_exptl_crystal_density_meas      ?
_exptl_crystal_density_method    ?
_exptl_crystal_description       plate
_exptl_crystal_F_000             1680
loop_
_exptl_crystal_face_index_h
_exptl_crystal_face_index_k
_exptl_crystal_face_index_l
_exptl_crystal_face_perp_dist
-7 5 1 0.0430
-6 -6 -2 0.0309
8 -5 -1 0.0504
5 6 2 0.0445
-10 -1 -5 0.0553
1 1 -14 0.0143
-1 -1 14 0.0095
10 1 3 0.0723

_exptl_crystal_recrystallization_method 
'Re-crystallisation from solvent: DCM / hexane'
_exptl_crystal_size_max          0.12
_exptl_crystal_size_mid          0.08
_exptl_crystal_size_min          0.02
loop_
_exptl_oxdiff_crystal_face_indexfrac_h
_exptl_oxdiff_crystal_face_indexfrac_k
_exptl_oxdiff_crystal_face_indexfrac_l
_exptl_oxdiff_crystal_face_x
_exptl_oxdiff_crystal_face_y
_exptl_oxdiff_crystal_face_z
-7.1759 5.1314 0.8607 -0.0665 0.8541 0.5158
-6.0810 -5.6625 -1.6035 0.0572 -0.6800 0.7309
7.8551 -4.6791 -0.7236 0.0622 -0.8034 -0.5922
4.8730 6.1524 1.6612 -0.0641 0.7714 -0.6331
-9.7185 -1.1218 -4.8975 -0.2823 -0.0261 0.9590
0.7279 0.7948 -14.3539 -0.9968 -0.0798 -0.0091
-0.7279 -0.7948 14.3539 0.9968 0.0798 0.0091
10.0395 1.2375 3.4293 0.1789 0.0179 -0.9837

_exptl_transmission_factor_max   ?
_exptl_transmission_factor_min   ?
_diffrn_reflns_av_R_equivalents  ?
_diffrn_reflns_av_unetI/netI     0.0381
_diffrn_reflns_Laue_measured_fraction_full 1.000
_diffrn_reflns_Laue_measured_fraction_max 0.999
_diffrn_reflns_limit_h_max       20
_diffrn_reflns_limit_h_min       -20
_diffrn_reflns_limit_k_max       13
_diffrn_reflns_limit_k_min       -13
_diffrn_reflns_limit_l_max       27
_diffrn_reflns_limit_l_min       0
_diffrn_reflns_number            15976
_diffrn_reflns_point_group_measured_fraction_full 0.999
_diffrn_reflns_point_group_measured_fraction_max 0.996
_diffrn_reflns_theta_full        67.684
_diffrn_reflns_theta_max         74.481
_diffrn_reflns_theta_min         2.714
_diffrn_ambient_environment      ?
_diffrn_ambient_temperature      99.9(8)
_diffrn_detector                 'Hybrid Pixel Array Detector'
_diffrn_detector_area_resol_mean 10.0000
_diffrn_detector_type            'HyPix-Arc 100'
_diffrn_measured_fraction_theta_full 1.000
_diffrn_measured_fraction_theta_max 0.999
_diffrn_measurement_details      
;
List of Runs (angles in degrees, time in seconds):

  # Type    Start    End  Width  t~exp~   \w     \q     \k     \f   Frames
#--------------------------------------------------------------------------
  1  \w    -43.00  -7.00   0.50    0.20    --    4.00 117.00 -70.71   72
  2  \w    -37.00  -9.00   0.50    0.20    --   12.00 120.00  -3.20   56
  3  \w    -21.00  12.00   0.50    0.20    --   12.00  92.00  95.61   66
  4  \w    100.00 174.00   0.50    0.65    --  106.75  77.00 -30.00  148
  5  \w    149.00 174.00   0.50    0.65    --  106.75  77.00 -30.00   50
  6  \w    137.00 171.00   0.50    0.65    --  106.75  77.00  30.00   68
  7  \w    134.00 172.00   0.50    0.65    --  106.75  77.00  90.00   76
  8  \w    104.00 130.00   0.50    0.65    --  106.75  77.00  30.00   52
  9  \w    103.00 151.00   0.50    0.65    --  106.75  77.00  60.00   96
 10  \w     94.00 175.00   0.50    0.65    --  106.75  45.00 150.00  162
 11  \w     91.00 178.00   0.50    0.65    --  106.75  61.00   0.00  174
 12  \w    127.00 177.00   0.50    0.65    --  106.75  45.00 -90.00  100
 13  \w    146.00 172.00   0.50    0.65    --  106.75  45.00-150.00   52
 14  \w     93.00 132.00   0.50    0.65    --  106.75  45.00-150.00   78
 15  \w     93.00 178.00   0.50    0.65    --  106.75  45.00-120.00  170
 16  \w    139.00 177.00   0.50    0.65    --  106.75  30.00  60.00   76
 17  \w     90.00 125.00   0.50    0.65    --  106.75  30.00  60.00   70
 18  \w     41.00  95.00   0.50    0.65    --  106.75   0.00  30.00  108
 19  \w      9.00  39.00   0.50    0.20    --   28.00  66.00-121.14   60
 20  \w     13.00  42.00   0.50    0.20    --   32.00  64.00 -65.27   58
 21  \w    152.00 177.00   0.50    0.65    --  106.75   0.00  30.00   50
 22  \w    130.00 168.00   0.50    0.65    --  106.75 125.00-150.00   76
 23  \w    140.00 166.00   0.50    0.65    --  106.75 125.00-180.00   52
 24  \w    123.00 157.00   0.50    0.65    --  106.75 125.00-120.00   68
 25  \w    117.00 153.00   0.50    0.65    --  106.75 125.00 -90.00   72
 26  \w    124.00 151.00   0.50    0.65    --  106.75 125.00 -30.00   54
 27  \w    124.00 163.00   0.50    0.65    --  106.75 125.00 -60.00   78
 28  \w     36.00  61.00   0.50    0.65    --  106.75 -61.00 -60.00   50
 29  \w     35.00  70.00   0.50    0.65    --  106.75 -61.00 -90.00   70
 30  \w     41.00  92.00   0.50    0.65    --  106.75 -77.00 -90.00  102
 31  \w     63.00  89.00   0.50    0.65    --  106.75 -77.00 -60.00   52
 32  \w     46.00  89.00   0.50    0.65    --  106.75 -77.00  30.00   86
 33  \w     38.00  70.00   0.50    0.65    --  106.75 -61.00  30.00   64
 34  \w     34.00  71.00   0.50    0.65    --  106.75 -61.00  60.00   74
 35  \w     41.00  67.00   0.50    0.65    --  106.75 -77.00 150.00   52
 36  \w    103.00 129.00   0.50    0.65    --  106.75-149.00 166.00   52
 37  \w     72.00 110.00   0.50    0.65    --  106.75-125.00 120.00   76
 38  \w     37.00  62.00   0.50    0.65    --  106.75-125.00 120.00   50
 39  \w     39.00  64.00   0.50    0.65    --  106.75-125.00  30.00   50
 40  \w     87.00 112.00   0.50    0.65    --  106.75-125.00  30.00   50
 41  \w     67.00  93.00   0.50    0.65    --  106.75-125.00  60.00   52
 42  \w     51.00 110.00   0.50    0.65    --  106.75-125.00 150.00  118
 43  \w     38.00  66.00   0.50    0.65    --  106.75-125.00 -30.00   56
 44  \w     82.00 111.00   0.50    0.65    --  106.75-125.00   0.00   58
 45  \w     40.00 105.00   0.50    0.65    --  106.75 -95.00 150.00  130
 46  \w     86.00 112.00   0.50    0.65    --  106.75-125.00 -30.00   52
 47  \w     86.00 112.00   0.50    0.65    --  106.75-125.00 -60.00   52
 48  \w     39.00 112.00   0.50    0.65    --  106.75-125.00-150.00  146
 49  \w     80.00 105.00   0.50    0.65    --  106.75 -95.00-180.00   50
 50  \w     78.00 104.00   0.50    0.65    --  106.75 -95.00-150.00   52
 51  \w     44.00  75.00   0.50    0.65    --  106.75 -95.00-180.00   62
 52  \w     41.00 105.00   0.50    0.65    --  106.75 -95.00-120.00  128
 53  \w     41.00  90.00   0.50    0.65    --  106.75 -95.00 -90.00   98
 54  \w     75.00 103.00   0.50    0.65    --  106.75 -95.00 120.00   56
 55  \w     79.00 105.00   0.50    0.65    --  106.75 -95.00  30.00   52
 56  \w     52.00 105.00   0.50    0.65    --  106.75 -95.00   0.00  106
 57  \w     54.00  88.00   0.50    0.65    --  110.00 -86.00-161.74   68
 58  \w    114.00 139.00   0.50    0.65    --  110.00 -86.00-161.74   50
 59  \w    -61.00 -16.00   0.50    0.20    --   -4.00 131.00-160.74   90
 60  \w   -163.00 -71.00   0.50    0.65    --  -88.00 -53.00-121.82  184
 61  \w   -139.00 -48.00   0.50    0.20    --  -64.00 -52.00 -15.04  182
 62  \w   -142.00 -51.00   0.50    0.20    --  -68.00 -56.00  72.58  182
 63  \w   -147.00-100.00   0.50    0.20    --  -80.27 -77.00 -30.00   94
 64  \w    -26.00  25.00   0.50    0.20    --  -51.45  19.00  90.00  102
 65  \w    -35.00  -3.00   0.50    0.20    --  -80.27  30.00 120.00   64
 66  \w   -105.00 -13.00   0.50    0.20    --  -80.27  77.00  60.00  184
 67  \w    -35.00  -3.00   0.50    0.20    --  -80.27  30.00  30.00   64
 68  \w    -35.00  -3.00   0.50    0.20    --  -80.27  30.00 -30.00   64
 69  \w    -51.00  -4.00   0.50    0.20    --  -80.27  45.00-120.00   94
 70  \w   -105.00 -13.00   0.50    0.20    --  -80.27  77.00-180.00  184
;
_diffrn_measurement_device       'four-circle diffractometer'
_diffrn_measurement_device_type  'XtaLAB Synergy, Dualflex, HyPix-Arc 100'
_diffrn_measurement_method       '\w scans'
_diffrn_orient_matrix_type       
'CrysAlisPro convention (1999,Acta A55,543-557)'
_diffrn_orient_matrix_UB_11      -0.0020076000
_diffrn_orient_matrix_UB_12      -0.0271482000
_diffrn_orient_matrix_UB_13      0.0678372000
_diffrn_orient_matrix_UB_21      -0.0193158000
_diffrn_orient_matrix_UB_22      0.1373877000
_diffrn_orient_matrix_UB_23      0.0121879000
_diffrn_orient_matrix_UB_31      -0.0926095000
_diffrn_orient_matrix_UB_32      -0.0280397000
_diffrn_orient_matrix_UB_33      -0.0056157000
_diffrn_oxdiff_ac3_digest_hkl    416e41fd53da3f9c81756ff4391de0e30d9842
_diffrn_oxdiff_digest_creation   
;
CAP 1.171.44.122a, AC 1.5-ac6-020
;
_diffrn_oxdiff_digest_hkl        
;
_FRAME_DIGEST_NOT_VALID_
;
_diffrn_oxdiff_digest_od_ed      
;

;
_diffrn_oxdiff_measurement_exp_name AD99.par
_diffrn_radiation_monochromator  mirror
_diffrn_radiation_probe          x-ray
_diffrn_radiation_type           'Cu K\a'
_diffrn_radiation_wavelength     1.54184
_diffrn_source                   'micro-focus sealed X-ray tube'
_diffrn_source_type              'PhotonJet (Cu) X-ray Source'
_reflns_Friedel_coverage         0.890
_reflns_Friedel_fraction_full    0.998
_reflns_Friedel_fraction_max     0.993
_reflns_number_gt                14988
_reflns_number_total             15976
_reflns_special_details          
;
 Structure factors included contributions from the .fab file.
 
 _reflns_Friedel_fraction is defined as the number of unique
 Friedel pairs measured divided by the number that would be
 possible theoretically, ignoring centric projections and
 systematic absences. Completness statistics refer to single and
 composite reflections containing twin component 1 only.
;
_reflns_threshold_expression     'I > 2\s(I)'
_computing_cell_refinement       'CrysAlisPro 1.171.44.122a (Rigaku OD, 2025)'
_computing_data_collection       
'CrysAlisPro system (CCD 43.129a 64-bit (release 29-06-2024))'
_computing_data_reduction        'CrysAlisPro 1.171.44.122a (Rigaku OD, 2025)'
_computing_molecular_graphics    'Olex2 1.5-ac7-014 (Dolomanov et al., 2009)'
_computing_publication_material  'Olex2 1.5-ac7-014 (Dolomanov et al., 2009)'
_computing_structure_refinement  'SHELXL 2018/3 (Sheldrick, 2015)'
_computing_structure_solution    'SHELXT  (Sheldrick, 2015)'
_refine_diff_density_max         2.776
_refine_diff_density_min         -1.586
_refine_diff_density_rms         0.146
_refine_ls_abs_structure_details 
;
 Flack x determined using 6503 quotients [(I+)-(I-)]/[(I+)+(I-)]
 (Parsons, Flack and Wagner, Acta Cryst. B69 (2013) 249-259).
;
_refine_ls_abs_structure_Flack   -0.038(7)
_refine_ls_extinction_coef       .
_refine_ls_extinction_method     none
_refine_ls_goodness_of_fit_ref   1.052
_refine_ls_hydrogen_treatment    constr
_refine_ls_matrix_type           full
_refine_ls_number_parameters     890
_refine_ls_number_reflns         15976
_refine_ls_number_restraints     255
_refine_ls_R_factor_all          0.0506
_refine_ls_R_factor_gt           0.0474
_refine_ls_restrained_S_all      1.049
_refine_ls_shift/su_max          0.003
_refine_ls_shift/su_mean         0.000
_refine_ls_structure_factor_coef Fsqd
_refine_ls_weighting_details     
'w=1/[\s^2^(Fo^2^)+(0.0713P)^2^+16.7244P] where P=(Fo^2^+2Fc^2^)/3'
_refine_ls_weighting_scheme      calc
_refine_ls_wR_factor_gt          0.1232
_refine_ls_wR_factor_ref         0.1255
_refine_special_details          'Refined as a 2-component twin.,Twin,SQUEEZE'
_olex2_refinement_description    
;
1. Twinned data refinement
 Scales: 0.8938(19)
 0.1062(19)
2. Fixed Uiso
 At 1.2 times of:
  All C(H) groups, All C(H,H) groups
 At 1.5 times of:
  All C(H,H,H) groups
3. Restrained distances
 C36-C35 = C33-C38 = C38-C37
 1.37 with sigma of 0.02
 C36-C37
 1.38 with sigma of 0.02
 C35-C34 = C34-C33
 1.36 with sigma of 0.02
 C36-C34 = C34-C38 = C33-C37
 2.37 with sigma of 0.04
 C36-C38
 2.38 with sigma of 0.04
 C35-C33
 2.36 with sigma of 0.04
 C56-C57 \\sim C56-C79
 with sigma of 0.02
 C56-C58 \\sim C56-C77
 with sigma of 0.02
 C56-C59 \\sim C56-C78
 with sigma of 0.02
 C16-C17 \\sim C16-C67
 with sigma of 0.02
 C16-C18 \\sim C16-C68
 with sigma of 0.02
 C16-C19 \\sim C16-C69
 with sigma of 0.02
 C36-C35 \\sim C35-C34 \\sim C34-C33 \\sim C33-C38 \\sim C38-C37 \\sim C37-C36
 with sigma of 0.02
 C36-C38 \\sim C36-C34 \\sim C38-C34 \\sim C33-C35 \\sim C33-C37 \\sim C37-C35
 with sigma of 0.04
4. Restrained planarity
 C33, C34, C35, C36, C37, C38
 with sigma of 0.1
5. Uiso/Uaniso restraints and constraints
C17 \\sim C18 \\sim C19 \\sim C67 \\sim C68 \\sim C69: within 2A with sigma of
0.01 and sigma for terminal atoms of 0.02 within 2A
C57 \\sim C58 \\sim C59 \\sim C77 \\sim C78 \\sim C79: within 2A with sigma of
0.01 and sigma for terminal atoms of 0.02 within 2A
C33 \\sim C34 \\sim C35 \\sim C36 \\sim C37 \\sim C38: within 2A with sigma of
0.01 and sigma for terminal atoms of 0.02 within 2A
6. Rigid body (RIGU) restrains
 C56, C57, C58, C59
 with sigma for 1-2 distances of 0.004 and sigma for 1-3 distances of 0.004
 C56, C77, C78, C79
 with sigma for 1-2 distances of 0.004 and sigma for 1-3 distances of 0.004
 C16, C17, C18, C19
 with sigma for 1-2 distances of 0.004 and sigma for 1-3 distances of 0.004
 C16, C67, C68, C69
 with sigma for 1-2 distances of 0.004 and sigma for 1-3 distances of 0.004
 C33, C34, C35, C36, C37, C38
 with sigma for 1-2 distances of 0.004 and sigma for 1-3 distances of 0.004
7. Others
 Sof(C77)=Sof(H771)=Sof(H772)=Sof(H773)=Sof(C78)=Sof(H781)=Sof(H782)=Sof(H783)=
 Sof(C79)=Sof(H791)=Sof(H792)=Sof(H793)=1-FVAR(1)
 Sof(C57)=Sof(H571)=Sof(H572)=Sof(H573)=Sof(C58)=Sof(H581)=Sof(H582)=Sof(H583)=
 Sof(C59)=Sof(H591)=Sof(H592)=Sof(H593)=FVAR(1)
 Sof(C67)=Sof(H671)=Sof(H672)=Sof(H673)=Sof(C68)=Sof(H681)=Sof(H682)=Sof(H683)=
 Sof(C69)=Sof(H691)=Sof(H692)=Sof(H693)=1-FVAR(2)
 Sof(C17)=Sof(H171)=Sof(H172)=Sof(H173)=Sof(C18)=Sof(H181)=Sof(H182)=Sof(H183)=
 Sof(C19)=Sof(H191)=Sof(H192)=Sof(H193)=FVAR(2)
8.a Secondary CH2 refined with riding coordinates:
 C8(H81,H82), C48(H481,H482)
8.b Aromatic/amide H refined with riding coordinates:
 C3(H3), C5(H5), C22(H22), C23(H23), C24(H24), C25(H25), C26(H26), C28(H28),
 C29(H29), C30(H30), C31(H31), C32(H32), C34(H34), C35(H35), C36(H36), C37(H37),
  C38(H38), C39(H39), C40(H40), C43(H43), C45(H45), C60(H60), C62(H62),
 C63(H63), C64(H64), C65(H65), C66(H66), C70(H70), C71(H71), C72(H72), C74(H74),
  C75(H75), C76(H76), C80(H80)
8.c Idealised Me refined as rotating group:
 C10(H101,H102,H103), C11(H111,H112,H113), C13(H131,H132,H133), C14(H141,H142,
 H143), C15(H151,H152,H153), C17(H171,H172,H173), C18(H181,H182,H183), C19(H191,
 H192,H193), C67(H671,H672,H673), C68(H681,H682,H683), C69(H691,H692,H693),
 C50(H501,H502,H503), C51(H511,H512,H513), C53(H531,H532,H533), C54(H541,H542,
 H543), C55(H551,H552,H553), C57(H571,H572,H573), C58(H581,H582,H583), C59(H591,
 H592,H593), C77(H771,H772,H773), C78(H781,H782,H783), C79(H791,H792,H793)
;
_atom_sites_solution_hydrogens   geom
_atom_sites_solution_primary     dual
_atom_sites_solution_secondary   ?
loop_
_atom_site_label
_atom_site_type_symbol
_atom_site_fract_x
_atom_site_fract_y
_atom_site_fract_z
_atom_site_U_iso_or_equiv
_atom_site_adp_type
_atom_site_occupancy
_atom_site_site_symmetry_order
_atom_site_calc_flag
_atom_site_refinement_flags_posn
_atom_site_refinement_flags_adp
_atom_site_refinement_flags_occupancy
_atom_site_disorder_assembly
_atom_site_disorder_group
Re1 Re 1.04104(2) -0.87854(5) 0.72724(2) 0.01874(10) Uani 1 1 d . . . . .
Cl1 Cl 0.97434(18) -0.7122(2) 0.67699(12) 0.0241(6) Uani 1 1 d . . . . .
Cl2 Cl 1.09647(15) -0.7299(2) 0.79994(11) 0.0171(5) Uani 1 1 d . . . . .
P1 P 0.9643(2) -1.0318(3) 0.66403(13) 0.0226(6) Uani 1 1 d . . . . .
O1 O 1.1246(4) -0.8821(11) 0.6844(3) 0.0303(14) Uani 1 1 d . . . . .
O2 O 0.9503(4) -0.8966(7) 0.7831(3) 0.0160(15) Uani 1 1 d . . . . .
O3 O 1.1177(5) -1.1293(7) 0.8676(4) 0.0264(16) Uani 1 1 d . . . . .
N1 N 1.0940(6) -1.0196(8) 0.7850(4) 0.0175(19) Uani 1 1 d . . . . .
C1 C 0.9416(6) -0.9233(9) 0.8419(4) 0.0174(18) Uani 1 1 d . . . . .
C2 C 0.8762(5) -0.8785(15) 0.8744(4) 0.0252(17) Uani 1 1 d . . . . .
C3 C 0.8699(7) -0.9178(11) 0.9330(5) 0.031(3) Uani 1 1 d . . . . .
H3 H 0.826065 -0.885558 0.955688 0.037 Uiso 1 1 calc R U . . .
C4 C 0.9231(8) -1.0015(11) 0.9612(5) 0.032(3) Uani 1 1 d . . . . .
C5 C 0.9880(8) -1.0435(12) 0.9291(5) 0.033(2) Uani 1 1 d . . . . .
H5 H 1.026224 -1.099459 0.947091 0.039 Uiso 1 1 calc R U . . .
C6 C 0.9986(7) -1.0042(9) 0.8690(4) 0.021(2) Uani 1 1 d . . . . .
C7 C 1.0698(7) -1.0483(9) 0.8365(5) 0.025(2) Uani 1 1 d . . . . .
C8 C 1.1766(7) -1.1764(10) 0.8252(6) 0.029(2) Uani 1 1 d . . . . .
H81 H 1.158216 -1.256570 0.807965 0.035 Uiso 1 1 calc R U . . .
H82 H 1.231369 -1.187403 0.844629 0.035 Uiso 1 1 calc R U . . .
C9 C 1.1785(6) -1.0758(9) 0.7771(5) 0.021(2) Uani 1 1 d . . . . .
C10 C 1.1938(7) -1.1336(11) 0.7152(5) 0.030(2) Uani 1 1 d . . . . .
H101 H 1.146833 -1.185515 0.703308 0.045 Uiso 1 1 calc R U . . .
H102 H 1.243602 -1.184576 0.717429 0.045 Uiso 1 1 calc R U . . .
H103 H 1.200761 -1.067622 0.685548 0.045 Uiso 1 1 calc R U . . .
C11 C 1.2426(6) -0.9777(10) 0.7916(6) 0.028(2) Uani 1 1 d . . . . .
H111 H 1.231570 -0.903638 0.767283 0.041 Uiso 1 1 calc R U . . .
H112 H 1.297271 -1.009936 0.782658 0.041 Uiso 1 1 calc R U . . .
H113 H 1.240550 -0.956133 0.834296 0.041 Uiso 1 1 calc R U . . .
C12 C 0.8152(7) -0.7814(11) 0.8464(5) 0.026(2) Uani 1 1 d . . . . .
C13 C 0.8614(8) -0.6662(11) 0.8289(6) 0.036(3) Uani 1 1 d . . . . .
H131 H 0.901446 -0.687106 0.798323 0.054 Uiso 1 1 calc R U . . .
H132 H 0.890083 -0.632082 0.864331 0.054 Uiso 1 1 calc R U . . .
H133 H 0.822639 -0.604580 0.812704 0.054 Uiso 1 1 calc R U . . .
C14 C 0.7716(7) -0.8391(12) 0.7909(5) 0.033(3) Uani 1 1 d . . . . .
H141 H 0.748365 -0.919617 0.801773 0.050 Uiso 1 1 calc R U . . .
H142 H 0.811297 -0.850459 0.758947 0.050 Uiso 1 1 calc R U . . .
H143 H 0.727491 -0.783886 0.776785 0.050 Uiso 1 1 calc R U . . .
C15 C 0.7485(8) -0.7429(15) 0.8907(6) 0.044(3) Uani 1 1 d . . . . .
H151 H 0.709359 -0.686939 0.870600 0.067 Uiso 1 1 calc R U . . .
H152 H 0.774254 -0.700476 0.925207 0.067 Uiso 1 1 calc R U . . .
H153 H 0.719605 -0.816868 0.904614 0.067 Uiso 1 1 calc R U . . .
C16 C 0.9104(9) -1.0424(14) 1.0268(5) 0.043(3) Uani 1 1 d D . . . .
C21 C 0.9732(7) -1.1884(10) 0.6941(5) 0.027(2) Uani 1 1 d . . . . .
C22 C 0.9485(6) -1.2079(10) 0.7528(5) 0.025(2) Uani 1 1 d . . . . .
H22 H 0.923927 -1.141999 0.774346 0.030 Uiso 1 1 calc R U . . .
C23 C 0.9594(8) -1.3235(12) 0.7805(6) 0.033(3) Uani 1 1 d . . . . .
H23 H 0.940560 -1.337135 0.820044 0.039 Uiso 1 1 calc R U . . .
C24 C 0.9983(8) -1.4186(11) 0.7493(7) 0.040(3) Uani 1 1 d . . . . .
H24 H 1.006962 -1.496958 0.767794 0.048 Uiso 1 1 calc R U . . .
C25 C 1.0245(7) -1.3978(11) 0.6906(6) 0.037(3) Uani 1 1 d . . . . .
H25 H 1.051458 -1.462182 0.669633 0.044 Uiso 1 1 calc R U . . .
C26 C 1.0112(7) -1.2838(10) 0.6628(6) 0.033(3) Uani 1 1 d . . . . .
H26 H 1.028030 -1.270912 0.622685 0.040 Uiso 1 1 calc R U . . .
C27 C 0.8546(7) -1.0040(10) 0.6565(5) 0.024(2) Uani 1 1 d . . . . .
C28 C 0.7963(7) -1.0828(12) 0.6802(6) 0.034(3) Uani 1 1 d . . . . .
H28 H 0.813037 -1.156757 0.700095 0.040 Uiso 1 1 calc R U . . .
C29 C 0.7121(8) -1.0532(15) 0.6746(6) 0.043(3) Uani 1 1 d . . . . .
H29 H 0.672327 -1.106261 0.691557 0.052 Uiso 1 1 calc R U . . .
C30 C 0.6877(8) -0.9488(15) 0.6449(6) 0.045(3) Uani 1 1 d . . . . .
H30 H 0.630839 -0.929774 0.641396 0.054 Uiso 1 1 calc R U . . .
C31 C 0.7452(7) -0.8688(16) 0.6194(5) 0.039(3) Uani 1 1 d . . . . .
H31 H 0.727213 -0.797154 0.598051 0.046 Uiso 1 1 calc R U . . .
C32 C 0.8279(7) -0.8946(13) 0.6253(5) 0.033(3) Uani 1 1 d . . . . .
H32 H 0.867126 -0.839875 0.608790 0.039 Uiso 1 1 calc R U . . .
C17 C 0.929(3) -1.186(2) 1.0311(12) 0.052(6) Uani 0.52(3) 1 d D U P A 1
H171 H 0.887793 -1.231583 1.006788 0.079 Uiso 0.52(3) 1 calc R U P A 1
H172 H 0.925579 -1.212794 1.073092 0.079 Uiso 0.52(3) 1 calc R U P A 1
H173 H 0.983632 -1.203069 1.016265 0.079 Uiso 0.52(3) 1 calc R U P A 1
C18 C 0.976(2) -0.977(4) 1.0654(14) 0.061(7) Uani 0.52(3) 1 d D U P A 1
H181 H 1.030406 -1.000834 1.052285 0.092 Uiso 0.52(3) 1 calc R U P A 1
H182 H 0.969323 -0.999848 1.107563 0.092 Uiso 0.52(3) 1 calc R U P A 1
H183 H 0.969146 -0.886632 1.061142 0.092 Uiso 0.52(3) 1 calc R U P A 1
C19 C 0.8212(18) -1.028(5) 1.0449(18) 0.067(9) Uani 0.52(3) 1 d D U P A 1
H191 H 0.811548 -0.941802 1.057284 0.100 Uiso 0.52(3) 1 calc R U P A 1
H192 H 0.809853 -1.083607 1.078315 0.100 Uiso 0.52(3) 1 calc R U P A 1
H193 H 0.784878 -1.047952 1.010609 0.100 Uiso 0.52(3) 1 calc R U P A 1
C33 C 0.9956(8) -1.0421(11) 0.5854(5) 0.041(3) Uani 1 1 d D U . B 1
C34 C 0.9501(9) -1.1140(14) 0.5464(5) 0.056(3) Uani 1 1 d D U . B 1
H34 H 0.903062 -1.156452 0.560297 0.068 Uiso 1 1 calc R U . B 1
C35 C 0.9717(10) -1.1254(15) 0.4870(5) 0.062(4) Uani 1 1 d D U . B 1
H35 H 0.938880 -1.174335 0.460328 0.075 Uiso 1 1 calc R U . B 1
C36 C 1.0405(12) -1.0662(18) 0.4661(6) 0.072(4) Uani 1 1 d D U . B 1
H36 H 1.055684 -1.075047 0.425406 0.086 Uiso 1 1 calc R U . B 1
C37 C 1.0872(14) -0.994(2) 0.5051(6) 0.088(4) Uani 1 1 d D U . B 1
H37 H 1.136436 -0.956240 0.492045 0.106 Uiso 1 1 calc R U . B 1
C38 C 1.0612(12) -0.9763(18) 0.5636(6) 0.075(4) Uani 1 1 d D U . B 1
H38 H 1.089051 -0.918363 0.588866 0.090 Uiso 1 1 calc R U . B 1
C67 C 0.978(2) -1.141(4) 1.0464(14) 0.061(7) Uani 0.48(3) 1 d D U P A 2
H671 H 0.975397 -1.212517 1.019337 0.091 Uiso 0.48(3) 1 calc R U P A 2
H672 H 0.968867 -1.168094 1.087604 0.091 Uiso 0.48(3) 1 calc R U P A 2
H673 H 1.032923 -1.102898 1.044246 0.091 Uiso 0.48(3) 1 calc R U P A 2
C68 C 0.929(3) -0.931(4) 1.0682(14) 0.068(9) Uani 0.48(3) 1 d D U P A 2
H681 H 0.988847 -0.916559 1.069746 0.102 Uiso 0.48(3) 1 calc R U P A 2
H682 H 0.910363 -0.949388 1.108676 0.102 Uiso 0.48(3) 1 calc R U P A 2
H683 H 0.901324 -0.857478 1.052530 0.102 Uiso 0.48(3) 1 calc R U P A 2
C69 C 0.825(2) -1.095(5) 1.036(2) 0.061(7) Uani 0.48(3) 1 d D U P A 2
H691 H 0.785651 -1.027423 1.038426 0.091 Uiso 0.48(3) 1 calc R U P A 2
H692 H 0.825123 -1.144021 1.072834 0.091 Uiso 0.48(3) 1 calc R U P A 2
H693 H 0.810317 -1.148724 1.001613 0.091 Uiso 0.48(3) 1 calc R U P A 2
Re2 Re 0.44645(2) -0.37887(5) 0.72528(2) 0.01940(10) Uani 1 1 d . . . . .
Cl11 Cl 0.51247(18) -0.2147(3) 0.67488(13) 0.0243(6) Uani 1 1 d . . . . .
Cl12 Cl 0.39612(15) -0.2275(2) 0.79741(11) 0.0172(5) Uani 1 1 d . . . . .
P11 P 0.5191(2) -0.5381(3) 0.66427(14) 0.0241(6) Uani 1 1 d . . . . .
O11 O 0.3598(4) -0.3785(11) 0.6821(3) 0.0288(13) Uani 1 1 d . . . . .
O12 O 0.5384(4) -0.3973(6) 0.7819(3) 0.0164(15) Uani 1 1 d . . . . .
O13 O 0.3753(5) -0.6271(7) 0.8657(3) 0.0279(16) Uani 1 1 d . . . . .
N11 N 0.3952(6) -0.5168(9) 0.7830(4) 0.0174(19) Uani 1 1 d . . . . .
C20 C 0.6284(7) -0.5059(10) 0.6539(5) 0.025(2) Uani 1 1 d . . . . .
C39 C 0.6901(7) -0.5778(10) 0.6784(6) 0.030(2) Uani 1 1 d . . . . .
H39 H 0.676625 -0.648927 0.701316 0.036 Uiso 1 1 calc R U . . .
C40 C 0.7732(8) -0.5475(13) 0.6700(6) 0.038(3) Uani 1 1 d . . . . .
H40 H 0.815336 -0.598248 0.687056 0.046 Uiso 1 1 calc R U . . .
C41 C 0.5510(7) -0.4228(9) 0.8402(5) 0.021(2) Uani 1 1 d . . . . .
C42 C 0.6195(6) -0.3779(15) 0.8734(4) 0.0265(18) Uani 1 1 d . . . . .
C43 C 0.6271(7) -0.4162(11) 0.9330(5) 0.031(3) Uani 1 1 d . . . . .
H43 H 0.672458 -0.385296 0.956008 0.038 Uiso 1 1 calc R U . . .
C44 C 0.5737(8) -0.4955(11) 0.9611(5) 0.029(2) Uani 1 1 d . . . . .
C45 C 0.5064(7) -0.5382(11) 0.9285(5) 0.028(2) Uani 1 1 d . . . . .
H45 H 0.468121 -0.592112 0.946707 0.034 Uiso 1 1 calc R U . . .
C46 C 0.4947(7) -0.5016(10) 0.8684(5) 0.024(2) Uani 1 1 d . . . . .
C47 C 0.4216(6) -0.5452(9) 0.8349(5) 0.024(2) Uani 1 1 d . . . . .
C48 C 0.3166(7) -0.6758(10) 0.8219(5) 0.027(2) Uani 1 1 d . . . . .
H481 H 0.262582 -0.690192 0.840161 0.032 Uiso 1 1 calc R U . . .
H482 H 0.336340 -0.754513 0.804510 0.032 Uiso 1 1 calc R U . . .
C49 C 0.3108(6) -0.5748(9) 0.7743(5) 0.023(2) Uani 1 1 d . . . . .
C50 C 0.2457(7) -0.4757(10) 0.7890(6) 0.029(2) Uani 1 1 d . . . . .
H501 H 0.251909 -0.404347 0.762218 0.044 Uiso 1 1 calc R U . . .
H502 H 0.253265 -0.448783 0.830771 0.044 Uiso 1 1 calc R U . . .
H503 H 0.190650 -0.511014 0.783299 0.044 Uiso 1 1 calc R U . . .
C51 C 0.2920(7) -0.6310(11) 0.7129(5) 0.032(2) Uani 1 1 d . . . . .
H511 H 0.335881 -0.688783 0.702487 0.047 Uiso 1 1 calc R U . . .
H512 H 0.288453 -0.564871 0.682788 0.047 Uiso 1 1 calc R U . . .
H513 H 0.239617 -0.675480 0.713887 0.047 Uiso 1 1 calc R U . . .
C52 C 0.6806(7) -0.2868(11) 0.8454(5) 0.029(2) Uani 1 1 d . . . . .
C53 C 0.6347(8) -0.1679(11) 0.8265(6) 0.036(3) Uani 1 1 d . . . . .
H531 H 0.671499 -0.114211 0.803926 0.055 Uiso 1 1 calc R U . . .
H532 H 0.616376 -0.124093 0.862308 0.055 Uiso 1 1 calc R U . . .
H533 H 0.586878 -0.189597 0.801086 0.055 Uiso 1 1 calc R U . . .
C54 C 0.7188(7) -0.3447(12) 0.7894(5) 0.035(3) Uani 1 1 d . . . . .
H541 H 0.677678 -0.347676 0.756660 0.053 Uiso 1 1 calc R U . . .
H542 H 0.737604 -0.428952 0.798781 0.053 Uiso 1 1 calc R U . . .
H543 H 0.765634 -0.294338 0.777071 0.053 Uiso 1 1 calc R U . . .
C55 C 0.7509(9) -0.2525(17) 0.8890(7) 0.055(4) Uani 1 1 d . . . . .
H551 H 0.786975 -0.192095 0.869931 0.082 Uiso 1 1 calc R U . . .
H552 H 0.782471 -0.327135 0.899409 0.082 Uiso 1 1 calc R U . . .
H553 H 0.728405 -0.216426 0.925446 0.082 Uiso 1 1 calc R U . . .
C56 C 0.5852(9) -0.5341(14) 1.0270(5) 0.044(3) Uani 1 1 d D . . . .
C60 C 0.3833(10) -0.5322(15) 0.5061(6) 0.052(4) Uani 1 1 d . . . . .
H60 H 0.331881 -0.499988 0.492425 0.062 Uiso 1 1 calc R U . . .
C61 C 0.5152(7) -0.6901(10) 0.6990(5) 0.028(2) Uani 1 1 d . . . . .
C62 C 0.4744(8) -0.7911(11) 0.6708(7) 0.035(3) Uani 1 1 d . . . . .
H62 H 0.453374 -0.782826 0.630846 0.043 Uiso 1 1 calc R U . . .
C63 C 0.4649(8) -0.9018(10) 0.7013(9) 0.052(4) Uani 1 1 d . . . . .
H63 H 0.436880 -0.969224 0.682564 0.063 Uiso 1 1 calc R U . . .
C64 C 0.4972(8) -0.9139(10) 0.7603(8) 0.046(4) Uani 1 1 d . . . . .
H64 H 0.491255 -0.990083 0.781145 0.055 Uiso 1 1 calc R U . . .
C65 C 0.5368(8) -0.8172(12) 0.7875(7) 0.038(3) Uani 1 1 d . . . . .
H65 H 0.558310 -0.826447 0.827259 0.045 Uiso 1 1 calc R U . . .
C66 C 0.5461(7) -0.7048(10) 0.7576(5) 0.027(2) Uani 1 1 d . . . . .
H66 H 0.573621 -0.637825 0.777131 0.033 Uiso 1 1 calc R U . . .
C70 C 0.7937(8) -0.4434(13) 0.6367(7) 0.042(3) Uani 1 1 d . . . . .
H70 H 0.849530 -0.421588 0.631300 0.051 Uiso 1 1 calc R U . . .
C71 C 0.7308(8) -0.372(2) 0.6115(7) 0.053(3) Uani 1 1 d . . . . .
H71 H 0.744038 -0.298773 0.589745 0.064 Uiso 1 1 calc R U . . .
C72 C 0.6492(9) -0.4048(10) 0.6177(6) 0.039(3) Uani 1 1 d . . . . .
H72 H 0.607281 -0.358878 0.597388 0.047 Uiso 1 1 calc R U . . .
C73 C 0.4817(8) -0.5586(11) 0.5868(5) 0.032(2) Uani 1 1 d . . . . .
C74 C 0.5248(10) -0.6396(16) 0.5484(7) 0.055(4) Uani 1 1 d . . . . .
H74 H 0.573393 -0.679058 0.562942 0.066 Uiso 1 1 calc R U . . .
C75 C 0.4985(13) -0.661(2) 0.4924(8) 0.078(7) Uani 1 1 d . . . . .
H75 H 0.527549 -0.717880 0.467942 0.093 Uiso 1 1 calc R U . . .
C76 C 0.4283(14) -0.601(2) 0.4692(7) 0.080(7) Uani 1 1 d . . . . .
H76 H 0.412945 -0.609673 0.427966 0.096 Uiso 1 1 calc R U . . .
C80 C 0.4122(10) -0.5066(16) 0.5658(6) 0.055(5) Uani 1 1 d . . . . .
H80 H 0.381970 -0.452506 0.590722 0.065 Uiso 1 1 calc R U . . .
C57 C 0.590(2) -0.409(2) 1.0661(9) 0.057(6) Uani 0.64(2) 1 d D U P C 1
H571 H 0.642376 -0.367331 1.059769 0.086 Uiso 0.64(2) 1 calc R U P C 1
H572 H 0.584755 -0.428931 1.108798 0.086 Uiso 0.64(2) 1 calc R U P C 1
H573 H 0.544723 -0.353405 1.053678 0.086 Uiso 0.64(2) 1 calc R U P C 1
C58 C 0.5167(17) -0.607(3) 1.0506(10) 0.063(6) Uani 0.64(2) 1 d D U P C 1
H581 H 0.465410 -0.582170 1.030192 0.094 Uiso 0.64(2) 1 calc R U P C 1
H582 H 0.512514 -0.592286 1.093817 0.094 Uiso 0.64(2) 1 calc R U P C 1
H583 H 0.526628 -0.695425 1.043456 0.094 Uiso 0.64(2) 1 calc R U P C 1
C59 C 0.6718(17) -0.598(3) 1.0344(13) 0.055(6) Uani 0.64(2) 1 d D U P C 1
H591 H 0.673971 -0.670778 1.008412 0.083 Uiso 0.64(2) 1 calc R U P C 1
H592 H 0.680768 -0.622654 1.076292 0.083 Uiso 0.64(2) 1 calc R U P C 1
H593 H 0.714625 -0.538814 1.022995 0.083 Uiso 0.64(2) 1 calc R U P C 1
C77 C 0.533(3) -0.461(5) 1.0660(16) 0.058(8) Uani 0.36(2) 1 d D U P C 2
H771 H 0.543900 -0.373002 1.059663 0.087 Uiso 0.36(2) 1 calc R U P C 2
H772 H 0.545583 -0.482838 1.107960 0.087 Uiso 0.36(2) 1 calc R U P C 2
H773 H 0.475495 -0.479434 1.056486 0.087 Uiso 0.36(2) 1 calc R U P C 2
C78 C 0.581(3) -0.682(3) 1.0304(17) 0.058(7) Uani 0.36(2) 1 d D U P C 2
H781 H 0.534293 -0.711565 1.005628 0.086 Uiso 0.36(2) 1 calc R U P C 2
H782 H 0.573330 -0.707676 1.072165 0.086 Uiso 0.36(2) 1 calc R U P C 2
H783 H 0.631827 -0.717470 1.015587 0.086 Uiso 0.36(2) 1 calc R U P C 2
C79 C 0.680(2) -0.535(6) 1.047(3) 0.064(10) Uani 0.36(2) 1 d D U P C 2
H791 H 0.712868 -0.570559 1.014528 0.096 Uiso 0.36(2) 1 calc R U P C 2
H792 H 0.687977 -0.585320 1.083248 0.096 Uiso 0.36(2) 1 calc R U P C 2
H793 H 0.698817 -0.450109 1.054954 0.096 Uiso 0.36(2) 1 calc R U P C 2

loop_
_atom_site_aniso_label
_atom_site_aniso_U_11
_atom_site_aniso_U_22
_atom_site_aniso_U_33
_atom_site_aniso_U_23
_atom_site_aniso_U_13
_atom_site_aniso_U_12
Re1 0.02479(19) 0.01318(17) 0.01828(18) 0.0012(2) 0.00101(13) 0.0006(2)
Cl1 0.0356(15) 0.0105(11) 0.0261(13) 0.0059(10) -0.0042(10) 0.0016(10)
Cl2 0.0193(11) 0.0097(10) 0.0221(12) -0.0029(9) -0.0034(8) -0.0026(8)
P1 0.0282(15) 0.0189(14) 0.0207(13) 0.0010(11) -0.0002(10) 0.0013(11)
O1 0.030(3) 0.028(3) 0.032(3) 0.005(5) -0.003(3) 0.007(5)
O2 0.021(3) 0.006(4) 0.021(3) 0.001(2) 0.003(2) 0.002(2)
O3 0.029(4) 0.019(3) 0.032(4) 0.004(3) 0.000(3) 0.007(3)
N1 0.023(5) 0.008(4) 0.021(4) 0.003(3) -0.007(3) 0.005(3)
C1 0.024(5) 0.014(4) 0.014(4) 0.004(3) 0.002(3) -0.004(3)
C2 0.027(4) 0.020(4) 0.029(4) -0.008(6) 0.000(3) 0.001(6)
C3 0.031(6) 0.043(7) 0.020(5) -0.007(4) 0.006(4) -0.007(4)
C4 0.051(7) 0.029(6) 0.017(5) -0.004(4) 0.003(5) -0.001(5)
C5 0.045(7) 0.033(6) 0.020(5) 0.005(5) -0.005(4) 0.003(5)
C6 0.033(5) 0.014(4) 0.016(5) 0.004(3) 0.002(4) -0.001(4)
C7 0.035(6) 0.008(4) 0.029(6) -0.002(4) -0.017(4) 0.003(4)
C8 0.027(6) 0.016(5) 0.044(7) 0.005(4) 0.000(5) 0.002(4)
C9 0.022(5) 0.011(4) 0.030(5) -0.001(4) 0.000(4) 0.001(4)
C10 0.029(6) 0.027(5) 0.034(6) 0.000(5) -0.001(4) 0.002(4)
C11 0.018(5) 0.018(5) 0.046(7) 0.002(4) -0.011(4) -0.001(4)
C12 0.024(5) 0.028(5) 0.027(5) -0.004(4) 0.004(4) 0.007(4)
C13 0.042(7) 0.017(5) 0.050(8) -0.001(5) 0.003(6) 0.005(5)
C14 0.031(6) 0.037(7) 0.032(6) -0.003(4) 0.000(5) 0.010(4)
C15 0.044(7) 0.056(9) 0.034(7) 0.001(6) 0.013(5) 0.027(6)
C16 0.065(7) 0.044(7) 0.020(5) 0.007(5) 0.008(5) 0.007(6)
C21 0.035(6) 0.013(5) 0.031(6) 0.002(4) -0.004(4) -0.001(4)
C22 0.025(5) 0.021(5) 0.029(5) 0.003(4) -0.006(4) -0.004(4)
C23 0.043(7) 0.024(5) 0.030(6) 0.003(5) -0.005(5) -0.005(5)
C24 0.039(7) 0.016(5) 0.064(9) 0.011(5) -0.026(6) 0.004(4)
C25 0.036(6) 0.016(7) 0.059(7) 0.002(5) 0.000(5) -0.003(4)
C26 0.037(6) 0.014(5) 0.049(7) -0.003(5) 0.001(5) -0.005(4)
C27 0.031(5) 0.020(5) 0.020(5) -0.002(4) -0.002(4) 0.004(4)
C28 0.022(5) 0.035(6) 0.044(7) -0.003(5) -0.005(5) -0.005(5)
C29 0.030(6) 0.061(9) 0.038(7) 0.007(6) -0.002(5) 0.003(6)
C30 0.035(7) 0.061(9) 0.037(7) -0.013(6) -0.008(5) 0.004(6)
C31 0.044(6) 0.025(6) 0.045(6) -0.006(7) -0.019(5) 0.005(7)
C32 0.036(5) 0.024(7) 0.037(5) -0.002(5) -0.006(4) 0.000(5)
C17 0.088(17) 0.047(10) 0.023(11) 0.010(9) 0.009(12) 0.005(11)
C18 0.088(16) 0.075(16) 0.020(11) 0.010(11) -0.004(12) -0.007(13)
C19 0.070(11) 0.09(2) 0.038(16) 0.036(19) 0.024(11) 0.012(13)
C33 0.075(7) 0.032(5) 0.017(4) -0.007(4) 0.007(5) -0.009(5)
C34 0.082(8) 0.058(7) 0.029(5) -0.019(5) 0.005(5) -0.019(6)
C35 0.100(9) 0.063(8) 0.023(5) -0.015(6) 0.005(5) -0.016(7)
C36 0.125(10) 0.068(8) 0.024(6) -0.011(6) 0.016(6) -0.030(8)
C37 0.140(11) 0.087(9) 0.038(6) -0.018(7) 0.031(7) -0.054(8)
C38 0.122(10) 0.071(8) 0.033(6) -0.015(6) 0.024(7) -0.049(7)
C67 0.079(15) 0.082(16) 0.021(12) 0.023(12) 0.003(12) 0.018(13)
C68 0.10(2) 0.085(16) 0.017(11) -0.008(12) 0.006(16) -0.023(15)
C69 0.076(11) 0.070(18) 0.036(14) 0.011(16) 0.004(12) -0.006(12)
Re2 0.02536(19) 0.01492(18) 0.01787(18) 0.0015(2) -0.00070(13) 0.0003(3)
Cl11 0.0295(14) 0.0179(13) 0.0256(13) 0.0067(10) 0.0042(10) -0.0007(10)
Cl12 0.0190(11) 0.0115(10) 0.0212(12) -0.0033(9) 0.0022(8) 0.0029(9)
P11 0.0333(16) 0.0196(14) 0.0194(13) 0.0001(11) -0.0008(11) 0.0040(12)
O11 0.041(4) 0.026(3) 0.019(3) 0.007(4) 0.001(2) 0.006(5)
O12 0.027(3) 0.007(4) 0.014(3) 0.000(2) 0.001(2) 0.003(3)
O13 0.035(4) 0.025(4) 0.024(4) 0.007(3) 0.003(3) -0.011(3)
N11 0.021(4) 0.015(4) 0.016(4) 0.002(3) 0.002(3) -0.004(3)
C20 0.030(5) 0.020(5) 0.026(5) -0.001(4) 0.007(4) 0.008(4)
C39 0.033(6) 0.018(5) 0.039(6) -0.003(4) 0.001(5) 0.003(4)
C40 0.030(6) 0.039(7) 0.046(7) -0.005(6) 0.006(5) 0.000(5)
C41 0.030(5) 0.015(4) 0.019(5) 0.002(3) 0.004(4) -0.005(4)
C42 0.030(4) 0.020(4) 0.030(4) -0.003(6) 0.000(3) 0.005(6)
C43 0.033(6) 0.032(6) 0.029(6) -0.005(4) -0.006(4) 0.000(4)
C44 0.044(7) 0.028(6) 0.015(5) 0.005(4) -0.003(4) -0.003(5)
C45 0.031(6) 0.023(5) 0.031(6) 0.001(4) 0.002(4) 0.003(4)
C46 0.035(6) 0.017(5) 0.018(5) 0.001(4) -0.001(4) -0.005(4)
C47 0.017(5) 0.012(4) 0.045(6) -0.004(4) 0.011(4) -0.006(4)
C48 0.026(5) 0.020(5) 0.035(6) -0.006(4) 0.000(4) -0.006(4)
C49 0.023(5) 0.013(4) 0.032(6) -0.007(4) 0.001(4) -0.008(4)
C50 0.022(5) 0.018(5) 0.047(7) -0.008(5) 0.008(5) 0.004(4)
C51 0.037(6) 0.028(6) 0.030(6) -0.008(5) -0.003(5) -0.004(5)
C52 0.032(6) 0.025(5) 0.030(6) 0.002(4) -0.001(4) -0.009(4)
C53 0.047(7) 0.018(5) 0.045(7) -0.003(5) 0.008(6) -0.003(5)
C54 0.025(5) 0.047(9) 0.034(6) 0.004(5) 0.006(4) 0.006(4)
C55 0.051(8) 0.071(11) 0.042(8) 0.007(7) -0.015(6) -0.033(8)
C56 0.058(7) 0.055(8) 0.020(5) 0.005(5) -0.006(5) -0.006(6)
C60 0.064(9) 0.060(9) 0.030(6) -0.017(6) -0.019(6) 0.039(8)
C61 0.024(5) 0.023(5) 0.037(6) -0.005(4) -0.001(4) -0.001(4)
C62 0.035(6) 0.016(5) 0.056(8) -0.007(5) -0.006(5) 0.003(5)
C63 0.029(6) 0.009(7) 0.118(13) 0.004(6) -0.020(7) 0.000(4)
C64 0.029(6) 0.014(6) 0.096(12) 0.016(6) 0.009(7) 0.007(4)
C65 0.029(6) 0.028(6) 0.056(8) 0.011(6) 0.011(6) 0.002(5)
C66 0.030(6) 0.020(5) 0.032(6) 0.005(4) -0.001(4) 0.010(4)
C70 0.029(6) 0.044(7) 0.055(8) -0.015(6) 0.025(6) -0.003(5)
C71 0.059(7) 0.031(6) 0.071(9) 0.000(9) 0.038(7) 0.009(9)
C72 0.054(7) 0.019(7) 0.045(7) 0.008(4) 0.021(6) 0.011(5)
C73 0.044(7) 0.029(6) 0.023(5) -0.009(4) -0.002(5) 0.013(5)
C74 0.054(9) 0.062(10) 0.049(9) -0.021(8) -0.012(7) 0.041(8)
C75 0.086(13) 0.100(17) 0.046(10) -0.028(10) -0.010(9) 0.064(13)
C76 0.119(16) 0.097(15) 0.023(7) -0.019(8) -0.013(8) 0.077(14)
C80 0.072(10) 0.068(10) 0.023(6) -0.024(6) -0.016(6) 0.043(8)
C57 0.090(16) 0.065(13) 0.017(8) 0.000(8) -0.003(9) 0.013(10)
C58 0.070(12) 0.091(15) 0.027(10) 0.023(10) -0.005(9) -0.021(11)
C59 0.068(11) 0.061(15) 0.036(12) 0.011(12) -0.012(9) 0.005(10)
C77 0.086(17) 0.070(16) 0.019(12) 0.015(12) 0.004(13) 0.006(14)
C78 0.095(18) 0.057(11) 0.021(13) 0.016(12) -0.015(14) -0.007(12)
C79 0.069(12) 0.07(2) 0.05(2) 0.03(2) -0.025(14) -0.001(15)

_geom_special_details            
;
 All esds (except the esd in the dihedral angle between two l.s. planes)
 are estimated using the full covariance matrix.  The cell esds are taken
 into account individually in the estimation of esds in distances, angles
 and torsion angles; correlations between esds in cell parameters are only
 used when they are defined by crystal symmetry.  An approximate (isotropic)
 treatment of cell esds is used for estimating esds involving l.s. planes.
;
loop_
_geom_bond_atom_site_label_1
_geom_bond_atom_site_label_2
_geom_bond_distance
_geom_bond_site_symmetry_2
_geom_bond_publ_flag
Re1 Cl1 2.366(3) . ?
Re1 Cl2 2.438(2) . ?
Re1 P1 2.490(3) . ?
Re1 O1 1.681(7) . ?
Re1 O2 1.963(6) . ?
Re1 N1 2.160(9) . ?
P1 C21 1.822(11) . ?
P1 C27 1.816(11) . ?
P1 C33 1.838(11) . ?
O2 C1 1.353(11) . ?
O3 C7 1.353(12) . ?
O3 C8 1.452(14) . ?
N1 C7 1.259(15) . ?
N1 C9 1.517(14) . ?
C1 C2 1.388(14) . ?
C1 C6 1.400(14) . ?
C2 C3 1.379(15) . ?
C2 C12 1.563(16) . ?
C3 H3 0.9500 . ?
C3 C4 1.393(18) . ?
C4 C5 1.366(18) . ?
C4 C16 1.545(16) . ?
C5 H5 0.9500 . ?
C5 C6 1.418(15) . ?
C6 C7 1.460(16) . ?
C8 H81 0.9900 . ?
C8 H82 0.9900 . ?
C8 C9 1.526(15) . ?
C9 C10 1.539(15) . ?
C9 C11 1.517(14) . ?
C10 H101 0.9800 . ?
C10 H102 0.9800 . ?
C10 H103 0.9800 . ?
C11 H111 0.9800 . ?
C11 H112 0.9800 . ?
C11 H113 0.9800 . ?
C12 C13 1.508(17) . ?
C12 C14 1.542(16) . ?
C12 C15 1.542(15) . ?
C13 H131 0.9800 . ?
C13 H132 0.9800 . ?
C13 H133 0.9800 . ?
C14 H141 0.9800 . ?
C14 H142 0.9800 . ?
C14 H143 0.9800 . ?
C15 H151 0.9800 . ?
C15 H152 0.9800 . ?
C15 H153 0.9800 . ?
C16 C17 1.58(3) . ?
C16 C18 1.53(3) . ?
C16 C19 1.53(3) . ?
C16 C67 1.59(3) . ?
C16 C68 1.54(3) . ?
C16 C69 1.52(3) . ?
C21 C22 1.393(16) . ?
C21 C26 1.397(16) . ?
C22 H22 0.9500 . ?
C22 C23 1.401(16) . ?
C23 H23 0.9500 . ?
C23 C24 1.400(18) . ?
C24 H24 0.9500 . ?
C24 C25 1.40(2) . ?
C25 H25 0.9500 . ?
C25 C26 1.392(17) . ?
C26 H26 0.9500 . ?
C27 C28 1.387(17) . ?
C27 C32 1.432(16) . ?
C28 H28 0.9500 . ?
C28 C29 1.411(17) . ?
C29 H29 0.9500 . ?
C29 C30 1.36(2) . ?
C30 H30 0.9500 . ?
C30 C31 1.40(2) . ?
C31 H31 0.9500 . ?
C31 C32 1.379(16) . ?
C32 H32 0.9500 . ?
C17 H171 0.9800 . ?
C17 H172 0.9800 . ?
C17 H173 0.9800 . ?
C18 H181 0.9800 . ?
C18 H182 0.9800 . ?
C18 H183 0.9800 . ?
C19 H191 0.9800 . ?
C19 H192 0.9800 . ?
C19 H193 0.9800 . ?
C33 C34 1.371(12) . ?
C33 C38 1.381(13) . ?
C34 H34 0.9500 . ?
C34 C35 1.382(13) . ?
C35 H35 0.9500 . ?
C35 C36 1.380(14) . ?
C36 H36 0.9500 . ?
C36 C37 1.383(14) . ?
C37 H37 0.9500 . ?
C37 C38 1.392(13) . ?
C38 H38 0.9500 . ?
C67 H671 0.9800 . ?
C67 H672 0.9800 . ?
C67 H673 0.9800 . ?
C68 H681 0.9800 . ?
C68 H682 0.9800 . ?
C68 H683 0.9800 . ?
C69 H691 0.9800 . ?
C69 H692 0.9800 . ?
C69 H693 0.9800 . ?
Re2 Cl11 2.368(3) . ?
Re2 Cl12 2.446(2) . ?
Re2 P11 2.504(3) . ?
Re2 O11 1.691(7) . ?
Re2 O12 1.947(6) . ?
Re2 N11 2.147(9) . ?
P11 C20 1.833(12) . ?
P11 C61 1.814(12) . ?
P11 C73 1.831(12) . ?
O12 C41 1.340(12) . ?
O13 C47 1.357(12) . ?
O13 C48 1.450(13) . ?
N11 C47 1.262(15) . ?
N11 C49 1.519(13) . ?
C20 C39 1.374(16) . ?
C20 C72 1.403(15) . ?
C39 H39 0.9500 . ?
C39 C40 1.409(17) . ?
C40 H40 0.9500 . ?
C40 C70 1.39(2) . ?
C41 C42 1.409(15) . ?
C41 C46 1.409(14) . ?
C42 C43 1.392(15) . ?
C42 C52 1.541(17) . ?
C43 H43 0.9500 . ?
C43 C44 1.380(17) . ?
C44 C45 1.380(16) . ?
C44 C56 1.535(15) . ?
C45 H45 0.9500 . ?
C45 C46 1.404(15) . ?
C46 C47 1.469(15) . ?
C48 H481 0.9900 . ?
C48 H482 0.9900 . ?
C48 C49 1.521(15) . ?
C49 C50 1.547(14) . ?
C49 C51 1.521(15) . ?
C50 H501 0.9800 . ?
C50 H502 0.9800 . ?
C50 H503 0.9800 . ?
C51 H511 0.9800 . ?
C51 H512 0.9800 . ?
C51 H513 0.9800 . ?
C52 C53 1.539(17) . ?
C52 C54 1.539(17) . ?
C52 C55 1.531(16) . ?
C53 H531 0.9800 . ?
C53 H532 0.9800 . ?
C53 H533 0.9800 . ?
C54 H541 0.9800 . ?
C54 H542 0.9800 . ?
C54 H543 0.9800 . ?
C55 H551 0.9800 . ?
C55 H552 0.9800 . ?
C55 H553 0.9800 . ?
C56 C57 1.61(3) . ?
C56 C58 1.47(3) . ?
C56 C59 1.57(3) . ?
C56 C77 1.45(3) . ?
C56 C78 1.60(3) . ?
C56 C79 1.60(3) . ?
C60 H60 0.9500 . ?
C60 C76 1.34(2) . ?
C60 C80 1.429(16) . ?
C61 C62 1.415(16) . ?
C61 C66 1.399(16) . ?
C62 H62 0.9500 . ?
C62 C63 1.384(18) . ?
C63 H63 0.9500 . ?
C63 C64 1.41(2) . ?
C64 H64 0.9500 . ?
C64 C65 1.36(2) . ?
C65 H65 0.9500 . ?
C65 C66 1.393(16) . ?
C66 H66 0.9500 . ?
C70 H70 0.9500 . ?
C70 C71 1.39(2) . ?
C71 H71 0.9500 . ?
C71 C72 1.39(2) . ?
C72 H72 0.9500 . ?
C73 C74 1.420(17) . ?
C73 C80 1.339(18) . ?
C74 H74 0.9500 . ?
C74 C75 1.33(2) . ?
C75 H75 0.9500 . ?
C75 C76 1.40(2) . ?
C76 H76 0.9500 . ?
C80 H80 0.9500 . ?
C57 H571 0.9800 . ?
C57 H572 0.9800 . ?
C57 H573 0.9800 . ?
C58 H581 0.9800 . ?
C58 H582 0.9800 . ?
C58 H583 0.9800 . ?
C59 H591 0.9800 . ?
C59 H592 0.9800 . ?
C59 H593 0.9800 . ?
C77 H771 0.9800 . ?
C77 H772 0.9800 . ?
C77 H773 0.9800 . ?
C78 H781 0.9800 . ?
C78 H782 0.9800 . ?
C78 H783 0.9800 . ?
C79 H791 0.9800 . ?
C79 H792 0.9800 . ?
C79 H793 0.9800 . ?

loop_
_geom_angle_atom_site_label_1
_geom_angle_atom_site_label_2
_geom_angle_atom_site_label_3
_geom_angle
_geom_angle_site_symmetry_1
_geom_angle_site_symmetry_3
_geom_angle_publ_flag
Cl1 Re1 Cl2 88.56(9) . . ?
Cl1 Re1 P1 90.95(9) . . ?
Cl2 Re1 P1 170.45(10) . . ?
O1 Re1 Cl1 96.7(3) . . ?
O1 Re1 Cl2 95.7(3) . . ?
O1 Re1 P1 93.8(3) . . ?
O1 Re1 O2 171.4(4) . . ?
O1 Re1 N1 90.3(4) . . ?
O2 Re1 Cl1 91.8(2) . . ?
O2 Re1 Cl2 85.2(2) . . ?
O2 Re1 P1 85.2(2) . . ?
O2 Re1 N1 81.3(3) . . ?
N1 Re1 Cl1 171.5(3) . . ?
N1 Re1 Cl2 86.0(2) . . ?
N1 Re1 P1 93.3(3) . . ?
C21 P1 Re1 111.9(4) . . ?
C21 P1 C33 105.8(6) . . ?
C27 P1 Re1 115.0(4) . . ?
C27 P1 C21 104.9(5) . . ?
C27 P1 C33 102.5(6) . . ?
C33 P1 Re1 115.6(4) . . ?
C1 O2 Re1 137.1(6) . . ?
C7 O3 C8 106.0(9) . . ?
C7 N1 Re1 125.9(8) . . ?
C7 N1 C9 108.1(8) . . ?
C9 N1 Re1 124.3(7) . . ?
O2 C1 C2 121.9(9) . . ?
O2 C1 C6 117.9(9) . . ?
C2 C1 C6 120.2(9) . . ?
C1 C2 C12 121.0(9) . . ?
C3 C2 C1 117.4(11) . . ?
C3 C2 C12 121.6(9) . . ?
C2 C3 H3 117.7 . . ?
C2 C3 C4 124.6(11) . . ?
C4 C3 H3 117.7 . . ?
C3 C4 C16 121.1(11) . . ?
C5 C4 C3 117.3(10) . . ?
C5 C4 C16 121.5(11) . . ?
C4 C5 H5 119.8 . . ?
C4 C5 C6 120.5(11) . . ?
C6 C5 H5 119.8 . . ?
C1 C6 C5 119.9(10) . . ?
C1 C6 C7 121.0(9) . . ?
C5 C6 C7 119.1(10) . . ?
O3 C7 C6 114.3(10) . . ?
N1 C7 O3 115.8(10) . . ?
N1 C7 C6 129.8(9) . . ?
O3 C8 H81 111.1 . . ?
O3 C8 H82 111.1 . . ?
O3 C8 C9 103.4(8) . . ?
H81 C8 H82 109.1 . . ?
C9 C8 H81 111.1 . . ?
C9 C8 H82 111.1 . . ?
N1 C9 C8 99.8(8) . . ?
N1 C9 C10 115.6(8) . . ?
C8 C9 C10 110.3(9) . . ?
C11 C9 N1 108.6(8) . . ?
C11 C9 C8 111.8(9) . . ?
C11 C9 C10 110.4(9) . . ?
C9 C10 H101 109.5 . . ?
C9 C10 H102 109.5 . . ?
C9 C10 H103 109.5 . . ?
H101 C10 H102 109.5 . . ?
H101 C10 H103 109.5 . . ?
H102 C10 H103 109.5 . . ?
C9 C11 H111 109.5 . . ?
C9 C11 H112 109.5 . . ?
C9 C11 H113 109.5 . . ?
H111 C11 H112 109.5 . . ?
H111 C11 H113 109.5 . . ?
H112 C11 H113 109.5 . . ?
C13 C12 C2 109.8(9) . . ?
C13 C12 C14 110.4(10) . . ?
C13 C12 C15 107.8(10) . . ?
C14 C12 C2 109.0(9) . . ?
C15 C12 C2 112.0(9) . . ?
C15 C12 C14 107.7(10) . . ?
C12 C13 H131 109.5 . . ?
C12 C13 H132 109.5 . . ?
C12 C13 H133 109.5 . . ?
H131 C13 H132 109.5 . . ?
H131 C13 H133 109.5 . . ?
H132 C13 H133 109.5 . . ?
C12 C14 H141 109.5 . . ?
C12 C14 H142 109.5 . . ?
C12 C14 H143 109.5 . . ?
H141 C14 H142 109.5 . . ?
H141 C14 H143 109.5 . . ?
H142 C14 H143 109.5 . . ?
C12 C15 H151 109.5 . . ?
C12 C15 H152 109.5 . . ?
C12 C15 H153 109.5 . . ?
H151 C15 H152 109.5 . . ?
H151 C15 H153 109.5 . . ?
H152 C15 H153 109.5 . . ?
C4 C16 C17 108.0(13) . . ?
C4 C16 C67 110.1(15) . . ?
C18 C16 C4 107.1(16) . . ?
C18 C16 C17 107(2) . . ?
C19 C16 C4 111.6(17) . . ?
C19 C16 C17 105(2) . . ?
C19 C16 C18 117(3) . . ?
C68 C16 C4 108.4(17) . . ?
C68 C16 C67 103(3) . . ?
C69 C16 C4 112(2) . . ?
C69 C16 C67 110(3) . . ?
C69 C16 C68 113(3) . . ?
C22 C21 P1 117.6(8) . . ?
C22 C21 C26 120.0(10) . . ?
C26 C21 P1 122.1(9) . . ?
C21 C22 H22 119.6 . . ?
C21 C22 C23 120.7(11) . . ?
C23 C22 H22 119.6 . . ?
C22 C23 H23 120.4 . . ?
C24 C23 C22 119.2(11) . . ?
C24 C23 H23 120.4 . . ?
C23 C24 H24 120.1 . . ?
C23 C24 C25 119.8(11) . . ?
C25 C24 H24 120.1 . . ?
C24 C25 H25 119.7 . . ?
C26 C25 C24 120.6(12) . . ?
C26 C25 H25 119.7 . . ?
C21 C26 H26 120.2 . . ?
C25 C26 C21 119.6(12) . . ?
C25 C26 H26 120.2 . . ?
C28 C27 P1 123.0(9) . . ?
C28 C27 C32 119.1(10) . . ?
C32 C27 P1 117.9(8) . . ?
C27 C28 H28 120.0 . . ?
C27 C28 C29 120.0(12) . . ?
C29 C28 H28 120.0 . . ?
C28 C29 H29 119.9 . . ?
C30 C29 C28 120.2(13) . . ?
C30 C29 H29 119.9 . . ?
C29 C30 H30 119.5 . . ?
C29 C30 C31 121.0(13) . . ?
C31 C30 H30 119.5 . . ?
C30 C31 H31 120.1 . . ?
C32 C31 C30 119.8(14) . . ?
C32 C31 H31 120.1 . . ?
C27 C32 H32 120.1 . . ?
C31 C32 C27 119.9(12) . . ?
C31 C32 H32 120.1 . . ?
C16 C17 H171 109.5 . . ?
C16 C17 H172 109.5 . . ?
C16 C17 H173 109.5 . . ?
H171 C17 H172 109.5 . . ?
H171 C17 H173 109.5 . . ?
H172 C17 H173 109.5 . . ?
C16 C18 H181 109.5 . . ?
C16 C18 H182 109.5 . . ?
C16 C18 H183 109.5 . . ?
H181 C18 H182 109.5 . . ?
H181 C18 H183 109.5 . . ?
H182 C18 H183 109.5 . . ?
C16 C19 H191 109.5 . . ?
C16 C19 H192 109.5 . . ?
C16 C19 H193 109.5 . . ?
H191 C19 H192 109.5 . . ?
H191 C19 H193 109.5 . . ?
H192 C19 H193 109.5 . . ?
C34 C33 P1 118.8(9) . . ?
C34 C33 C38 118.6(11) . . ?
C38 C33 P1 122.5(9) . . ?
C33 C34 H34 119.6 . . ?
C33 C34 C35 120.8(12) . . ?
C35 C34 H34 119.6 . . ?
C34 C35 H35 119.8 . . ?
C36 C35 C34 120.5(12) . . ?
C36 C35 H35 119.8 . . ?
C35 C36 H36 120.4 . . ?
C35 C36 C37 119.3(12) . . ?
C37 C36 H36 120.4 . . ?
C36 C37 H37 120.3 . . ?
C36 C37 C38 119.3(13) . . ?
C38 C37 H37 120.3 . . ?
C33 C38 C37 121.0(12) . . ?
C33 C38 H38 119.5 . . ?
C37 C38 H38 119.5 . . ?
C16 C67 H671 109.5 . . ?
C16 C67 H672 109.5 . . ?
C16 C67 H673 109.5 . . ?
H671 C67 H672 109.5 . . ?
H671 C67 H673 109.5 . . ?
H672 C67 H673 109.5 . . ?
C16 C68 H681 109.5 . . ?
C16 C68 H682 109.5 . . ?
C16 C68 H683 109.5 . . ?
H681 C68 H682 109.5 . . ?
H681 C68 H683 109.5 . . ?
H682 C68 H683 109.5 . . ?
C16 C69 H691 109.5 . . ?
C16 C69 H692 109.5 . . ?
C16 C69 H693 109.5 . . ?
H691 C69 H692 109.5 . . ?
H691 C69 H693 109.5 . . ?
H692 C69 H693 109.5 . . ?
Cl11 Re2 Cl12 88.54(10) . . ?
Cl11 Re2 P11 91.76(9) . . ?
Cl12 Re2 P11 169.80(10) . . ?
O11 Re2 Cl11 96.3(3) . . ?
O11 Re2 Cl12 94.9(3) . . ?
O11 Re2 P11 95.2(3) . . ?
O11 Re2 O12 171.7(4) . . ?
O11 Re2 N11 90.7(4) . . ?
O12 Re2 Cl11 91.9(2) . . ?
O12 Re2 Cl12 84.7(2) . . ?
O12 Re2 P11 85.2(2) . . ?
O12 Re2 N11 81.1(3) . . ?
N11 Re2 Cl11 171.4(3) . . ?
N11 Re2 Cl12 85.9(2) . . ?
N11 Re2 P11 92.5(3) . . ?
C20 P11 Re2 114.2(4) . . ?
C61 P11 Re2 111.6(4) . . ?
C61 P11 C20 105.6(5) . . ?
C61 P11 C73 106.2(6) . . ?
C73 P11 Re2 116.3(4) . . ?
C73 P11 C20 101.9(6) . . ?
C41 O12 Re2 138.5(6) . . ?
C47 O13 C48 105.1(8) . . ?
C47 N11 Re2 126.0(7) . . ?
C47 N11 C49 107.7(9) . . ?
C49 N11 Re2 124.9(7) . . ?
C39 C20 P11 123.2(9) . . ?
C39 C20 C72 118.9(11) . . ?
C72 C20 P11 117.9(9) . . ?
C20 C39 H39 119.6 . . ?
C20 C39 C40 120.9(12) . . ?
C40 C39 H39 119.6 . . ?
C39 C40 H40 120.0 . . ?
C70 C40 C39 120.0(12) . . ?
C70 C40 H40 120.0 . . ?
O12 C41 C42 122.7(9) . . ?
O12 C41 C46 118.0(9) . . ?
C46 C41 C42 119.3(10) . . ?
C41 C42 C52 121.1(9) . . ?
C43 C42 C41 116.8(11) . . ?
C43 C42 C52 122.0(10) . . ?
C42 C43 H43 117.6 . . ?
C44 C43 C42 124.9(11) . . ?
C44 C43 H43 117.6 . . ?
C43 C44 C56 122.5(11) . . ?
C45 C44 C43 118.0(10) . . ?
C45 C44 C56 119.4(11) . . ?
C44 C45 H45 120.1 . . ?
C44 C45 C46 119.8(11) . . ?
C46 C45 H45 120.1 . . ?
C41 C46 C47 119.6(9) . . ?
C45 C46 C41 121.2(10) . . ?
C45 C46 C47 119.1(10) . . ?
O13 C47 C46 113.8(10) . . ?
N11 C47 O13 116.1(9) . . ?
N11 C47 C46 130.1(10) . . ?
O13 C48 H481 111.0 . . ?
O13 C48 H482 111.0 . . ?
O13 C48 C49 103.8(8) . . ?
H481 C48 H482 109.0 . . ?
C49 C48 H481 111.0 . . ?
C49 C48 H482 111.0 . . ?
N11 C49 C48 99.5(8) . . ?
N11 C49 C50 108.1(8) . . ?
N11 C49 C51 116.3(9) . . ?
C48 C49 C50 112.3(9) . . ?
C51 C49 C48 110.4(9) . . ?
C51 C49 C50 109.9(9) . . ?
C49 C50 H501 109.5 . . ?
C49 C50 H502 109.5 . . ?
C49 C50 H503 109.5 . . ?
H501 C50 H502 109.5 . . ?
H501 C50 H503 109.5 . . ?
H502 C50 H503 109.5 . . ?
C49 C51 H511 109.5 . . ?
C49 C51 H512 109.5 . . ?
C49 C51 H513 109.5 . . ?
H511 C51 H512 109.5 . . ?
H511 C51 H513 109.5 . . ?
H512 C51 H513 109.5 . . ?
C53 C52 C42 109.2(10) . . ?
C53 C52 C54 108.6(10) . . ?
C54 C52 C42 110.3(10) . . ?
C55 C52 C42 112.2(10) . . ?
C55 C52 C53 108.9(11) . . ?
C55 C52 C54 107.5(11) . . ?
C52 C53 H531 109.5 . . ?
C52 C53 H532 109.5 . . ?
C52 C53 H533 109.5 . . ?
H531 C53 H532 109.5 . . ?
H531 C53 H533 109.5 . . ?
H532 C53 H533 109.5 . . ?
C52 C54 H541 109.5 . . ?
C52 C54 H542 109.5 . . ?
C52 C54 H543 109.5 . . ?
H541 C54 H542 109.5 . . ?
H541 C54 H543 109.5 . . ?
H542 C54 H543 109.5 . . ?
C52 C55 H551 109.5 . . ?
C52 C55 H552 109.5 . . ?
C52 C55 H553 109.5 . . ?
H551 C55 H552 109.5 . . ?
H551 C55 H553 109.5 . . ?
H552 C55 H553 109.5 . . ?
C44 C56 C57 107.0(12) . . ?
C44 C56 C59 107.9(14) . . ?
C44 C56 C78 108.1(16) . . ?
C44 C56 C79 111(2) . . ?
C58 C56 C44 114.2(13) . . ?
C58 C56 C57 106.4(19) . . ?
C58 C56 C59 115(2) . . ?
C59 C56 C57 106.2(17) . . ?
C77 C56 C44 111.4(19) . . ?
C77 C56 C78 119(3) . . ?
C77 C56 C79 114(3) . . ?
C78 C56 C79 91(3) . . ?
C76 C60 H60 119.8 . . ?
C76 C60 C80 120.4(13) . . ?
C80 C60 H60 119.8 . . ?
C62 C61 P11 121.8(9) . . ?
C66 C61 P11 119.0(8) . . ?
C66 C61 C62 118.9(11) . . ?
C61 C62 H62 119.9 . . ?
C63 C62 C61 120.2(13) . . ?
C63 C62 H62 119.9 . . ?
C62 C63 H63 120.2 . . ?
C62 C63 C64 119.6(12) . . ?
C64 C63 H63 120.2 . . ?
C63 C64 H64 119.8 . . ?
C65 C64 C63 120.5(12) . . ?
C65 C64 H64 119.8 . . ?
C64 C65 H65 119.7 . . ?
C64 C65 C66 120.6(14) . . ?
C66 C65 H65 119.7 . . ?
C61 C66 H66 119.9 . . ?
C65 C66 C61 120.3(12) . . ?
C65 C66 H66 119.9 . . ?
C40 C70 H70 120.6 . . ?
C40 C70 C71 118.8(12) . . ?
C71 C70 H70 120.6 . . ?
C70 C71 H71 119.5 . . ?
C72 C71 C70 120.9(16) . . ?
C72 C71 H71 119.5 . . ?
C20 C72 H72 119.9 . . ?
C71 C72 C20 120.2(14) . . ?
C71 C72 H72 119.9 . . ?
C74 C73 P11 119.0(9) . . ?
C80 C73 P11 122.7(9) . . ?
C80 C73 C74 118.2(11) . . ?
C73 C74 H74 119.3 . . ?
C75 C74 C73 121.4(13) . . ?
C75 C74 H74 119.3 . . ?
C74 C75 H75 119.8 . . ?
C74 C75 C76 120.4(13) . . ?
C76 C75 H75 119.8 . . ?
C60 C76 C75 118.9(14) . . ?
C60 C76 H76 120.5 . . ?
C75 C76 H76 120.5 . . ?
C60 C80 H80 119.9 . . ?
C73 C80 C60 120.2(12) . . ?
C73 C80 H80 119.9 . . ?
C56 C57 H571 109.5 . . ?
C56 C57 H572 109.5 . . ?
C56 C57 H573 109.5 . . ?
H571 C57 H572 109.5 . . ?
H571 C57 H573 109.5 . . ?
H572 C57 H573 109.5 . . ?
C56 C58 H581 109.5 . . ?
C56 C58 H582 109.5 . . ?
C56 C58 H583 109.5 . . ?
H581 C58 H582 109.5 . . ?
H581 C58 H583 109.5 . . ?
H582 C58 H583 109.5 . . ?
C56 C59 H591 109.5 . . ?
C56 C59 H592 109.5 . . ?
C56 C59 H593 109.5 . . ?
H591 C59 H592 109.5 . . ?
H591 C59 H593 109.5 . . ?
H592 C59 H593 109.5 . . ?
C56 C77 H771 109.5 . . ?
C56 C77 H772 109.5 . . ?
C56 C77 H773 109.5 . . ?
H771 C77 H772 109.5 . . ?
H771 C77 H773 109.5 . . ?
H772 C77 H773 109.5 . . ?
C56 C78 H781 109.5 . . ?
C56 C78 H782 109.5 . . ?
C56 C78 H783 109.5 . . ?
H781 C78 H782 109.5 . . ?
H781 C78 H783 109.5 . . ?
H782 C78 H783 109.5 . . ?
C56 C79 H791 109.5 . . ?
C56 C79 H792 109.5 . . ?
C56 C79 H793 109.5 . . ?
H791 C79 H792 109.5 . . ?
H791 C79 H793 109.5 . . ?
H792 C79 H793 109.5 . . ?

loop_
_geom_torsion_atom_site_label_1
_geom_torsion_atom_site_label_2
_geom_torsion_atom_site_label_3
_geom_torsion_atom_site_label_4
_geom_torsion
_geom_torsion_site_symmetry_1
_geom_torsion_site_symmetry_2
_geom_torsion_site_symmetry_3
_geom_torsion_site_symmetry_4
_geom_torsion_publ_flag
Re1 P1 C21 C22 56.7(9) . . . . ?
Re1 P1 C21 C26 -116.5(9) . . . . ?
Re1 P1 C27 C28 -113.4(9) . . . . ?
Re1 P1 C27 C32 65.9(9) . . . . ?
Re1 P1 C33 C34 -172.7(9) . . . . ?
Re1 P1 C33 C38 4.6(17) . . . . ?
Re1 O2 C1 C2 151.2(9) . . . . ?
Re1 O2 C1 C6 -32.3(14) . . . . ?
Re1 N1 C7 O3 -172.6(7) . . . . ?
Re1 N1 C7 C6 5.0(16) . . . . ?
Re1 N1 C9 C8 -173.8(7) . . . . ?
Re1 N1 C9 C10 -55.6(11) . . . . ?
Re1 N1 C9 C11 69.1(10) . . . . ?
P1 C21 C22 C23 -175.1(9) . . . . ?
P1 C21 C26 C25 172.9(9) . . . . ?
P1 C27 C28 C29 177.7(10) . . . . ?
P1 C27 C32 C31 -179.0(9) . . . . ?
P1 C33 C34 C35 -179.4(13) . . . . ?
P1 C33 C38 C37 174.9(18) . . . . ?
O2 C1 C2 C3 175.7(10) . . . . ?
O2 C1 C2 C12 -7.7(17) . . . . ?
O2 C1 C6 C5 -174.5(9) . . . . ?
O2 C1 C6 C7 6.0(14) . . . . ?
O3 C8 C9 N1 -25.1(10) . . . . ?
O3 C8 C9 C10 -147.2(9) . . . . ?
O3 C8 C9 C11 89.6(10) . . . . ?
C1 C2 C3 C4 -1.8(19) . . . . ?
C1 C2 C12 C13 -59.1(14) . . . . ?
C1 C2 C12 C14 62.0(14) . . . . ?
C1 C2 C12 C15 -178.8(12) . . . . ?
C1 C6 C7 O3 -177.7(9) . . . . ?
C1 C6 C7 N1 4.6(17) . . . . ?
C2 C1 C6 C5 2.1(16) . . . . ?
C2 C1 C6 C7 -177.4(10) . . . . ?
C2 C3 C4 C5 2.7(19) . . . . ?
C2 C3 C4 C16 -178.8(12) . . . . ?
C3 C2 C12 C13 117.4(13) . . . . ?
C3 C2 C12 C14 -121.5(12) . . . . ?
C3 C2 C12 C15 -2.4(17) . . . . ?
C3 C4 C5 C6 -1.2(18) . . . . ?
C3 C4 C16 C17 139(2) . . . . ?
C3 C4 C16 C18 -106(2) . . . . ?
C3 C4 C16 C19 24(3) . . . . ?
C3 C4 C16 C67 178(2) . . . . ?
C3 C4 C16 C68 -70(3) . . . . ?
C3 C4 C16 C69 55(3) . . . . ?
C4 C5 C6 C1 -1.1(17) . . . . ?
C4 C5 C6 C7 178.4(11) . . . . ?
C5 C4 C16 C17 -42(2) . . . . ?
C5 C4 C16 C18 73(2) . . . . ?
C5 C4 C16 C19 -158(3) . . . . ?
C5 C4 C16 C67 -3(3) . . . . ?
C5 C4 C16 C68 109(3) . . . . ?
C5 C4 C16 C69 -126(2) . . . . ?
C5 C6 C7 O3 2.8(14) . . . . ?
C5 C6 C7 N1 -174.9(11) . . . . ?
C6 C1 C2 C3 -0.7(17) . . . . ?
C6 C1 C2 C12 175.9(10) . . . . ?
C7 O3 C8 C9 22.8(10) . . . . ?
C7 N1 C9 C8 20.3(11) . . . . ?
C7 N1 C9 C10 138.5(10) . . . . ?
C7 N1 C9 C11 -96.8(10) . . . . ?
C8 O3 C7 N1 -10.6(12) . . . . ?
C8 O3 C7 C6 171.4(8) . . . . ?
C9 N1 C7 O3 -7.0(12) . . . . ?
C9 N1 C7 C6 170.6(10) . . . . ?
C12 C2 C3 C4 -178.3(11) . . . . ?
C16 C4 C5 C6 -179.6(12) . . . . ?
C21 P1 C27 C28 10.0(11) . . . . ?
C21 P1 C27 C32 -170.8(9) . . . . ?
C21 P1 C33 C34 62.9(12) . . . . ?
C21 P1 C33 C38 -119.8(15) . . . . ?
C21 C22 C23 C24 2.3(17) . . . . ?
C22 C21 C26 C25 -0.2(17) . . . . ?
C22 C23 C24 C25 -1.1(18) . . . . ?
C23 C24 C25 C26 -0.7(18) . . . . ?
C24 C25 C26 C21 1.4(18) . . . . ?
C26 C21 C22 C23 -1.7(17) . . . . ?
C27 P1 C21 C22 -68.6(9) . . . . ?
C27 P1 C21 C26 118.1(10) . . . . ?
C27 P1 C33 C34 -46.8(12) . . . . ?
C27 P1 C33 C38 130.5(15) . . . . ?
C27 C28 C29 C30 1(2) . . . . ?
C28 C27 C32 C31 0.2(17) . . . . ?
C28 C29 C30 C31 0(2) . . . . ?
C29 C30 C31 C32 -1(2) . . . . ?
C30 C31 C32 C27 1.2(18) . . . . ?
C32 C27 C28 C29 -1.5(18) . . . . ?
C33 P1 C21 C22 -176.5(9) . . . . ?
C33 P1 C21 C26 10.2(11) . . . . ?
C33 P1 C27 C28 120.3(10) . . . . ?
C33 P1 C27 C32 -60.4(10) . . . . ?
C33 C34 C35 C36 1(2) . . . . ?
C34 C33 C38 C37 -8(3) . . . . ?
C34 C35 C36 C37 -1(3) . . . . ?
C35 C36 C37 C38 -4(4) . . . . ?
C36 C37 C38 C33 8(4) . . . . ?
C38 C33 C34 C35 3(2) . . . . ?
Re2 P11 C20 C39 112.9(9) . . . . ?
Re2 P11 C20 C72 -68.8(10) . . . . ?
Re2 P11 C61 C62 116.4(9) . . . . ?
Re2 P11 C61 C66 -57.1(10) . . . . ?
Re2 P11 C73 C74 174.6(12) . . . . ?
Re2 P11 C73 C80 -9.9(16) . . . . ?
Re2 O12 C41 C42 -151.0(9) . . . . ?
Re2 O12 C41 C46 31.3(15) . . . . ?
Re2 N11 C47 O13 174.1(7) . . . . ?
Re2 N11 C47 C46 -4.6(17) . . . . ?
Re2 N11 C49 C48 171.6(7) . . . . ?
Re2 N11 C49 C50 -71.1(11) . . . . ?
Re2 N11 C49 C51 53.1(12) . . . . ?
P11 C20 C39 C40 -178.7(9) . . . . ?
P11 C20 C72 C71 175.8(11) . . . . ?
P11 C61 C62 C63 -173.0(11) . . . . ?
P11 C61 C66 C65 173.8(9) . . . . ?
P11 C73 C74 C75 177.5(19) . . . . ?
P11 C73 C80 C60 -176.0(14) . . . . ?
O12 C41 C42 C43 -177.1(10) . . . . ?
O12 C41 C42 C52 5.2(18) . . . . ?
O12 C41 C46 C45 176.3(10) . . . . ?
O12 C41 C46 C47 -4.5(15) . . . . ?
O13 C48 C49 N11 26.6(10) . . . . ?
O13 C48 C49 C50 -87.5(10) . . . . ?
O13 C48 C49 C51 149.4(9) . . . . ?
C20 P11 C61 C62 -118.9(10) . . . . ?
C20 P11 C61 C66 67.6(10) . . . . ?
C20 P11 C73 C74 49.7(14) . . . . ?
C20 P11 C73 C80 -134.9(14) . . . . ?
C20 C39 C40 C70 0.3(19) . . . . ?
C39 C20 C72 C71 -5.9(19) . . . . ?
C39 C40 C70 C71 -1(2) . . . . ?
C40 C70 C71 C72 -2(2) . . . . ?
C41 C42 C43 C44 1.1(19) . . . . ?
C41 C42 C52 C53 60.3(15) . . . . ?
C41 C42 C52 C54 -59.0(15) . . . . ?
C41 C42 C52 C55 -178.8(13) . . . . ?
C41 C46 C47 O13 175.7(9) . . . . ?
C41 C46 C47 N11 -5.6(18) . . . . ?
C42 C41 C46 C45 -1.4(17) . . . . ?
C42 C41 C46 C47 177.8(10) . . . . ?
C42 C43 C44 C45 -1.8(19) . . . . ?
C42 C43 C44 C56 -179.8(12) . . . . ?
C43 C42 C52 C53 -117.2(13) . . . . ?
C43 C42 C52 C54 123.5(12) . . . . ?
C43 C42 C52 C55 3.7(18) . . . . ?
C43 C44 C45 C46 0.8(17) . . . . ?
C43 C44 C56 C57 55.6(19) . . . . ?
C43 C44 C56 C58 173.1(19) . . . . ?
C43 C44 C56 C59 -58(2) . . . . ?
C43 C44 C56 C77 99(3) . . . . ?
C43 C44 C56 C78 -129(2) . . . . ?
C43 C44 C56 C79 -30(3) . . . . ?
C44 C45 C46 C41 0.7(17) . . . . ?
C44 C45 C46 C47 -178.4(10) . . . . ?
C45 C44 C56 C57 -122.4(16) . . . . ?
C45 C44 C56 C58 -5(2) . . . . ?
C45 C44 C56 C59 123.6(18) . . . . ?
C45 C44 C56 C77 -79(3) . . . . ?
C45 C44 C56 C78 53(3) . . . . ?
C45 C44 C56 C79 152(3) . . . . ?
C45 C46 C47 O13 -5.1(15) . . . . ?
C45 C46 C47 N11 173.6(11) . . . . ?
C46 C41 C42 C43 0.5(17) . . . . ?
C46 C41 C42 C52 -177.2(11) . . . . ?
C47 O13 C48 C49 -24.3(11) . . . . ?
C47 N11 C49 C48 -21.0(11) . . . . ?
C47 N11 C49 C50 96.3(11) . . . . ?
C47 N11 C49 C51 -139.5(10) . . . . ?
C48 O13 C47 N11 11.6(12) . . . . ?
C48 O13 C47 C46 -169.5(9) . . . . ?
C49 N11 C47 O13 6.9(13) . . . . ?
C49 N11 C47 C46 -171.8(10) . . . . ?
C52 C42 C43 C44 178.7(12) . . . . ?
C56 C44 C45 C46 178.9(11) . . . . ?
C61 P11 C20 C39 -10.0(11) . . . . ?
C61 P11 C20 C72 168.2(9) . . . . ?
C61 P11 C73 C74 -60.6(14) . . . . ?
C61 P11 C73 C80 114.8(15) . . . . ?
C61 C62 C63 C64 -1(2) . . . . ?
C62 C61 C66 C65 0.1(17) . . . . ?
C62 C63 C64 C65 1(2) . . . . ?
C63 C64 C65 C66 0(2) . . . . ?
C64 C65 C66 C61 -0.3(18) . . . . ?
C66 C61 C62 C63 0.5(18) . . . . ?
C70 C71 C72 C20 5(2) . . . . ?
C72 C20 C39 C40 3.1(18) . . . . ?
C73 P11 C20 C39 -120.8(10) . . . . ?
C73 P11 C20 C72 57.5(10) . . . . ?
C73 P11 C61 C62 -11.2(11) . . . . ?
C73 P11 C61 C66 175.3(9) . . . . ?
C73 C74 C75 C76 2(4) . . . . ?
C74 C73 C80 C60 0(3) . . . . ?
C74 C75 C76 C60 -7(4) . . . . ?
C76 C60 C80 C73 -5(3) . . . . ?
C80 C60 C76 C75 8(4) . . . . ?
C80 C73 C74 C75 2(3) . . . . ?

_smtbx_masks_special_details     
;
A solvent mask was calculated and 96 electrons were 
found in a volume of 554\%A^3^ in 3 voids per unit cell. 
This is consistent with the presence of 
0.5 (C6 H14) per Asymmetric Unit 
which account for 100 electrons 
per unit cell.
;
loop_
_smtbx_masks_void_nr
_smtbx_masks_void_average_x
_smtbx_masks_void_average_y
_smtbx_masks_void_average_z
_smtbx_masks_void_volume
_smtbx_masks_void_count_electrons
_smtbx_masks_void_content
1 0.251 -0.228 0.558 230.9 48.2 '1 C6H14'
2 0.154 0.035 -0.008 19.8 0.0 ?
3 0.336 0.550 -0.010 26.5 0.0 ?
4 0.749 -0.299 0.442 230.9 46.6 '1 C6H14'
5 0.664 0.050 0.010 26.5 0.0 ?
6 0.846 0.535 0.008 19.8 0.0 ?

_smtbx_masks_void_probe_radius   1.2
_smtbx_masks_void_truncation_radius 1.2
_shelx_res_file                  
;
TITL ad99-2_a.res in P2(1)
    ad99-2.res
    created by SHELXL-2018/3 at 11:12:26 on 25-Sep-2025
REM Old TITL ad99-2_a.res in P2(1)
REM SHELXT solution in P2(1): R1 0.122, Rweak 0.016, Alpha 0.058
REM <I/s> 0.820 for 7 systematic absences, Orientation as input
REM Flack x = 0.109 ( 0.008 ) from 6666 Parsons' quotients
REM Formula found by SHELXT: C72 Cl7 N21 O15 P4 Re2
CELL 1.54184 16.2873 10.7879 22.2775 90 91.278 90
ZERR 4 0.0001 0.0001 0.0002 0 0.001 0
LATT -1
SYMM -X,0.5+Y,-Z
SFAC C H Cl N O P Re
UNIT 148 172 8 4 12 4 4
SADI C56 C57 C56 C79
SADI C56 C58 C56 C77
SADI C56 C59 C56 C78
SADI C16 C17 C16 C67
SADI C16 C18 C16 C68
SADI C16 C19 C16 C69
RIGU C56 C57 > C59
RIGU C56 C77 > C79
RIGU C16 C17 > C19
RIGU C16 C67 > C69
SIMU 0.01 0.02 2 C17 C18 C19 C67 > C69
SIMU 0.01 0.02 2 C57 > C79
DFIX 1.37 C36 C35 C33 C38 C38 C37
DANG 2.37 C36 C34 C34 C38 C33 C37
DFIX 1.38 C36 C37
DANG 2.38 C36 C38
DFIX 1.36 C35 C34 C34 C33
DANG 2.36 C35 C33
SADI C36 C35 C35 C34 C34 C33 C33 C38 C38 C37 C37 C36
SADI 0.04 C36 C38 C36 C34 C38 C34 C33 C35 C33 C37 C37 C35
FLAT C33 C34 C35 C36 C37 C38
SIMU 0.01 0.02 2 C33 > C38
RIGU C33 > C38

L.S. 10
PLAN  15
SIZE 0.02 0.08 0.12
TEMP -173
CONF
BOND
LIST 4
MORE -1
ABIN
BOND $H
fmap 2
acta
REM <olex2.extras>
REM <HklSrc "%.\\AD99-2.olex2_hklf5.hkl">
REM </olex2.extras>

WGHT    0.071300   16.724401
BASF   0.10623
FVAR       0.67856   0.63562   0.51772
RE1   7    1.041036   -0.878543    0.727242    11.00000    0.02479    0.01318 =
         0.01828    0.00125    0.00101    0.00062
CL1   3    0.974337   -0.712194    0.676990    11.00000    0.03565    0.01045 =
         0.02609    0.00587   -0.00423    0.00162
CL2   3    1.096470   -0.729931    0.799936    11.00000    0.01926    0.00971 =
         0.02207   -0.00286   -0.00344   -0.00263
P1    6    0.964262   -1.031793    0.664027    11.00000    0.02821    0.01892 =
         0.02066    0.00095   -0.00015    0.00128
O1    5    1.124618   -0.882053    0.684385    11.00000    0.03030    0.02817 =
         0.03241    0.00460   -0.00299    0.00680
O2    5    0.950311   -0.896580    0.783099    11.00000    0.02104    0.00622 =
         0.02088    0.00085    0.00294    0.00239
O3    5    1.117732   -1.129287    0.867558    11.00000    0.02851    0.01880 =
         0.03179    0.00409   -0.00002    0.00707
N1    4    1.094015   -1.019581    0.785031    11.00000    0.02305    0.00821 =
         0.02094    0.00291   -0.00682    0.00453
C1    1    0.941636   -0.923336    0.841941    11.00000    0.02406    0.01440 =
         0.01391    0.00419    0.00162   -0.00444
C2    1    0.876162   -0.878479    0.874364    11.00000    0.02713    0.01980 =
         0.02867   -0.00766    0.00022    0.00119
C3    1    0.869856   -0.917833    0.932956    11.00000    0.03076    0.04257 =
         0.02028   -0.00702    0.00618   -0.00693
AFIX  43
H3    2    0.826065   -0.885558    0.955688    11.00000   -1.20000
AFIX   0
C4    1    0.923128   -1.001548    0.961188    11.00000    0.05120    0.02853 =
         0.01661   -0.00356    0.00331   -0.00051
C5    1    0.987983   -1.043504    0.929059    11.00000    0.04512    0.03268 =
         0.02029    0.00452   -0.00509    0.00269
AFIX  43
H5    2    1.026224   -1.099459    0.947091    11.00000   -1.20000
AFIX   0
C6    1    0.998645   -1.004158    0.869001    11.00000    0.03321    0.01372 =
         0.01597    0.00387    0.00219   -0.00058
C7    1    1.069773   -1.048297    0.836454    11.00000    0.03493    0.00832 =
         0.02947   -0.00223   -0.01667    0.00272
C8    1    1.176587   -1.176397    0.825213    11.00000    0.02704    0.01566 =
         0.04378    0.00483    0.00033    0.00184
AFIX  23
H81   2    1.158216   -1.256570    0.807965    11.00000   -1.20000
H82   2    1.231369   -1.187403    0.844629    11.00000   -1.20000
AFIX   0
C9    1    1.178489   -1.075751    0.777128    11.00000    0.02192    0.01058 =
         0.02953   -0.00058    0.00040    0.00066
C10   1    1.193813   -1.133621    0.715232    11.00000    0.02908    0.02671 =
         0.03447   -0.00028   -0.00051    0.00156
AFIX 137
H101  2    1.146833   -1.185515    0.703308    11.00000   -1.50000
H102  2    1.243602   -1.184576    0.717429    11.00000   -1.50000
H103  2    1.200761   -1.067622    0.685548    11.00000   -1.50000
AFIX   0
C11   1    1.242645   -0.977690    0.791624    11.00000    0.01754    0.01827 =
         0.04629    0.00197   -0.01090   -0.00134
AFIX 137
H111  2    1.231570   -0.903638    0.767283    11.00000   -1.50000
H112  2    1.297271   -1.009936    0.782658    11.00000   -1.50000
H113  2    1.240550   -0.956133    0.834296    11.00000   -1.50000
AFIX   0
C12   1    0.815208   -0.781435    0.846376    11.00000    0.02425    0.02806 =
         0.02722   -0.00360    0.00416    0.00683
C13   1    0.861389   -0.666209    0.828903    11.00000    0.04176    0.01704 =
         0.05009   -0.00065    0.00334    0.00462
AFIX 137
H131  2    0.901446   -0.687106    0.798323    11.00000   -1.50000
H132  2    0.890083   -0.632082    0.864331    11.00000   -1.50000
H133  2    0.822639   -0.604580    0.812704    11.00000   -1.50000
AFIX   0
C14   1    0.771617   -0.839105    0.790915    11.00000    0.03144    0.03671 =
         0.03156   -0.00331   -0.00041    0.00963
AFIX 137
H141  2    0.748365   -0.919617    0.801773    11.00000   -1.50000
H142  2    0.811297   -0.850459    0.758947    11.00000   -1.50000
H143  2    0.727491   -0.783886    0.776785    11.00000   -1.50000
AFIX   0
C15   1    0.748534   -0.742922    0.890740    11.00000    0.04418    0.05622 =
         0.03361    0.00051    0.01251    0.02688
AFIX 137
H151  2    0.709359   -0.686939    0.870600    11.00000   -1.50000
H152  2    0.774254   -0.700476    0.925207    11.00000   -1.50000
H153  2    0.719605   -0.816868    0.904614    11.00000   -1.50000
AFIX   0
C16   1    0.910450   -1.042423    1.026787    11.00000    0.06538    0.04404 =
         0.01950    0.00665    0.00825    0.00688
C21   1    0.973164   -1.188413    0.694140    11.00000    0.03476    0.01310 =
         0.03143    0.00222   -0.00424   -0.00077
C22   1    0.948455   -1.207863    0.752841    11.00000    0.02543    0.02138 =
         0.02872    0.00304   -0.00633   -0.00366
AFIX  43
H22   2    0.923927   -1.141999    0.774346    11.00000   -1.20000
AFIX   0
C23   1    0.959364   -1.323459    0.780529    11.00000    0.04291    0.02424 =
         0.03023    0.00275   -0.00531   -0.00487
AFIX  43
H23   2    0.940560   -1.337135    0.820044    11.00000   -1.20000
AFIX   0
C24   1    0.998293   -1.418567    0.749287    11.00000    0.03902    0.01648 =
         0.06423    0.01109   -0.02620    0.00387
AFIX  43
H24   2    1.006962   -1.496958    0.767794    11.00000   -1.20000
AFIX   0
C25   1    1.024464   -1.397833    0.690598    11.00000    0.03578    0.01618 =
         0.05851    0.00193    0.00035   -0.00344
AFIX  43
H25   2    1.051458   -1.462182    0.669633    11.00000   -1.20000
AFIX   0
C26   1    1.011246   -1.283789    0.662774    11.00000    0.03650    0.01385 =
         0.04865   -0.00329    0.00075   -0.00516
AFIX  43
H26   2    1.028030   -1.270912    0.622685    11.00000   -1.20000
AFIX   0
C27   1    0.854566   -1.003970    0.656531    11.00000    0.03098    0.02014 =
         0.01958   -0.00244   -0.00228    0.00432
C28   1    0.796280   -1.082826    0.680156    11.00000    0.02199    0.03496 =
         0.04382   -0.00348   -0.00453   -0.00538
AFIX  43
H28   2    0.813037   -1.156757    0.700095    11.00000   -1.20000
AFIX   0
C29   1    0.712113   -1.053162    0.674552    11.00000    0.03019    0.06105 =
         0.03800    0.00721   -0.00219    0.00317
AFIX  43
H29   2    0.672327   -1.106261    0.691557    11.00000   -1.20000
AFIX   0
C30   1    0.687697   -0.948789    0.644885    11.00000    0.03482    0.06118 =
         0.03742   -0.01342   -0.00836    0.00441
AFIX  43
H30   2    0.630839   -0.929774    0.641396    11.00000   -1.20000
AFIX   0
C31   1    0.745194   -0.868804    0.619365    11.00000    0.04434    0.02535 =
         0.04545   -0.00570   -0.01912    0.00496
AFIX  43
H31   2    0.727213   -0.797154    0.598051    11.00000   -1.20000
AFIX   0
C32   1    0.827914   -0.894577    0.625336    11.00000    0.03601    0.02450 =
         0.03740   -0.00159   -0.00580    0.00008
AFIX  43
H32   2    0.867126   -0.839875    0.608790    11.00000   -1.20000
AFIX   0
PART 1
C17   1    0.928586   -1.186118    1.031147    31.00000    0.08849    0.04670 =
         0.02265    0.01008    0.00943    0.00513
AFIX 137
H171  2    0.887793   -1.231583    1.006788    31.00000   -1.50000
H172  2    0.925579   -1.212794    1.073092    31.00000   -1.50000
H173  2    0.983632   -1.203069    1.016265    31.00000   -1.50000
AFIX   0
C18   1    0.975676   -0.976530    1.065405    31.00000    0.08847    0.07531 =
         0.01977    0.01012   -0.00425   -0.00747
AFIX 137
H181  2    1.030406   -1.000834    1.052285    31.00000   -1.50000
H182  2    0.969323   -0.999848    1.107563    31.00000   -1.50000
H183  2    0.969146   -0.886632    1.061142    31.00000   -1.50000
AFIX   0
C19   1    0.821206   -1.027623    1.044864    31.00000    0.07010    0.09301 =
         0.03796    0.03582    0.02352    0.01239
AFIX 137
H191  2    0.811548   -0.941802    1.057284    31.00000   -1.50000
H192  2    0.809853   -1.083607    1.078315    31.00000   -1.50000
H193  2    0.784878   -1.047952    1.010609    31.00000   -1.50000
AFIX   0
C33   1    0.995577   -1.042138    0.585435    11.00000    0.07526    0.03167 =
         0.01683   -0.00740    0.00740   -0.00932
C34   1    0.950051   -1.113973    0.546375    11.00000    0.08235    0.05834 =
         0.02887   -0.01896    0.00519   -0.01871
AFIX  43
H34   2    0.903062   -1.156452    0.560297    11.00000   -1.20000
AFIX   0
C35   1    0.971660   -1.125373    0.486983    11.00000    0.10033    0.06339 =
         0.02325   -0.01489    0.00489   -0.01603
AFIX  43
H35   2    0.938880   -1.174335    0.460328    11.00000   -1.20000
AFIX   0
C36   1    1.040513   -1.066151    0.466110    11.00000    0.12498    0.06796 =
         0.02372   -0.01067    0.01576   -0.02974
AFIX  43
H36   2    1.055684   -1.075047    0.425406    11.00000   -1.20000
AFIX   0
C37   1    1.087159   -0.993746    0.505075    11.00000    0.14011    0.08670 =
         0.03825   -0.01817    0.03055   -0.05435
AFIX  43
H37   2    1.136436   -0.956240    0.492045    11.00000   -1.20000
AFIX   0
C38   1    1.061204   -0.976345    0.563595    11.00000    0.12178    0.07093 =
         0.03324   -0.01451    0.02436   -0.04909
AFIX  43
H38   2    1.089051   -0.918363    0.588866    11.00000   -1.20000
AFIX   0
PART 2
C67   1    0.978418   -1.140915    1.046368   -31.00000    0.07930    0.08154 =
         0.02118    0.02343    0.00277    0.01793
AFIX 137
H671  2    0.975397   -1.212517    1.019337   -31.00000   -1.50000
H672  2    0.968867   -1.168094    1.087604   -31.00000   -1.50000
H673  2    1.032923   -1.102898    1.044246   -31.00000   -1.50000
AFIX   0
C68   1    0.929474   -0.931375    1.068196   -31.00000    0.10111    0.08548 =
         0.01677   -0.00811    0.00591   -0.02301
AFIX 137
H681  2    0.988847   -0.916559    1.069746   -31.00000   -1.50000
H682  2    0.910363   -0.949388    1.108676   -31.00000   -1.50000
H683  2    0.901324   -0.857478    1.052530   -31.00000   -1.50000
AFIX   0
C69   1    0.825366   -1.095323    1.035703   -31.00000    0.07572    0.06985 =
         0.03637    0.01118    0.00423   -0.00640
AFIX 137
H691  2    0.785651   -1.027423    1.038426   -31.00000   -1.50000
H692  2    0.825123   -1.144021    1.072834   -31.00000   -1.50000
H693  2    0.810317   -1.148724    1.001613   -31.00000   -1.50000
AFIX   0

PART 0
RE2   7    0.446445   -0.378867    0.725278    11.00000    0.02536    0.01492 =
         0.01787    0.00147   -0.00070    0.00029
CL11  3    0.512473   -0.214705    0.674875    11.00000    0.02955    0.01785 =
         0.02556    0.00667    0.00422   -0.00068
CL12  3    0.396119   -0.227457    0.797407    11.00000    0.01898    0.01147 =
         0.02123   -0.00330    0.00222    0.00290
P11   6    0.519109   -0.538135    0.664270    11.00000    0.03330    0.01960 =
         0.01938    0.00008   -0.00079    0.00397
O11   5    0.359781   -0.378539    0.682056    11.00000    0.04128    0.02562 =
         0.01940    0.00674    0.00067    0.00624
O12   5    0.538423   -0.397319    0.781917    11.00000    0.02744    0.00732 =
         0.01444    0.00038    0.00110    0.00333
O13   5    0.375329   -0.627069    0.865695    11.00000    0.03480    0.02516 =
         0.02389    0.00723    0.00319   -0.01110
N11   4    0.395226   -0.516766    0.782967    11.00000    0.02128    0.01491 =
         0.01605    0.00227    0.00154   -0.00422
C20   1    0.628381   -0.505948    0.653858    11.00000    0.02995    0.01998 =
         0.02615   -0.00126    0.00723    0.00757
C39   1    0.690129   -0.577834    0.678387    11.00000    0.03300    0.01809 =
         0.03944   -0.00303    0.00063    0.00329
AFIX  43
H39   2    0.676625   -0.648927    0.701316    11.00000   -1.20000
AFIX   0
C40   1    0.773246   -0.547512    0.669986    11.00000    0.03005    0.03920 =
         0.04568   -0.00483    0.00591    0.00023
AFIX  43
H40   2    0.815336   -0.598248    0.687056    11.00000   -1.20000
AFIX   0
C41   1    0.551036   -0.422841    0.840245    11.00000    0.02953    0.01524 =
         0.01902    0.00219    0.00419   -0.00465
C42   1    0.619476   -0.377931    0.873414    11.00000    0.03002    0.01952 =
         0.02980   -0.00306    0.00029    0.00501
C43   1    0.627115   -0.416154    0.932980    11.00000    0.03294    0.03218 =
         0.02880   -0.00456   -0.00602    0.00014
AFIX  43
H43   2    0.672458   -0.385296    0.956008    11.00000   -1.20000
AFIX   0
C44   1    0.573721   -0.495534    0.961062    11.00000    0.04405    0.02794 =
         0.01473    0.00491   -0.00315   -0.00264
C45   1    0.506405   -0.538186    0.928527    11.00000    0.03113    0.02297 =
         0.03052    0.00055    0.00215    0.00288
AFIX  43
H45   2    0.468121   -0.592112    0.946707    11.00000   -1.20000
AFIX   0
C46   1    0.494673   -0.501614    0.868449    11.00000    0.03527    0.01694 =
         0.01833    0.00095   -0.00128   -0.00548
C47   1    0.421571   -0.545186    0.834868    11.00000    0.01655    0.01181 =
         0.04479   -0.00360    0.01115   -0.00598
C48   1    0.316580   -0.675763    0.821850    11.00000    0.02585    0.01976 =
         0.03524   -0.00600   -0.00030   -0.00551
AFIX  23
H481  2    0.262582   -0.690192    0.840161    11.00000   -1.20000
H482  2    0.336340   -0.754513    0.804510    11.00000   -1.20000
AFIX   0
C49   1    0.310835   -0.574792    0.774290    11.00000    0.02317    0.01264 =
         0.03241   -0.00748    0.00097   -0.00843
C50   1    0.245699   -0.475654    0.788991    11.00000    0.02226    0.01821 =
         0.04698   -0.00793    0.00777    0.00369
AFIX 137
H501  2    0.251909   -0.404347    0.762218    11.00000   -1.50000
H502  2    0.253265   -0.448783    0.830771    11.00000   -1.50000
H503  2    0.190650   -0.511014    0.783299    11.00000   -1.50000
AFIX   0
C51   1    0.292024   -0.630976    0.712907    11.00000    0.03666    0.02800 =
         0.03004   -0.00817   -0.00316   -0.00420
AFIX 137
H511  2    0.335881   -0.688783    0.702487    11.00000   -1.50000
H512  2    0.288453   -0.564871    0.682788    11.00000   -1.50000
H513  2    0.239617   -0.675480    0.713887    11.00000   -1.50000
AFIX   0
C52   1    0.680579   -0.286797    0.845363    11.00000    0.03152    0.02523 =
         0.03000    0.00192   -0.00150   -0.00944
C53   1    0.634664   -0.167876    0.826454    11.00000    0.04677    0.01790 =
         0.04470   -0.00274    0.00796   -0.00267
AFIX 137
H531  2    0.671499   -0.114211    0.803926    11.00000   -1.50000
H532  2    0.616376   -0.124093    0.862308    11.00000   -1.50000
H533  2    0.586878   -0.189597    0.801086    11.00000   -1.50000
AFIX   0
C54   1    0.718849   -0.344698    0.789386    11.00000    0.02548    0.04691 =
         0.03432    0.00357    0.00552    0.00565
AFIX 137
H541  2    0.677678   -0.347676    0.756660    11.00000   -1.50000
H542  2    0.737604   -0.428952    0.798781    11.00000   -1.50000
H543  2    0.765634   -0.294338    0.777071    11.00000   -1.50000
AFIX   0
C55   1    0.750937   -0.252531    0.888959    11.00000    0.05071    0.07125 =
         0.04189    0.00715   -0.01505   -0.03263
AFIX 137
H551  2    0.786975   -0.192095    0.869931    11.00000   -1.50000
H552  2    0.782471   -0.327135    0.899409    11.00000   -1.50000
H553  2    0.728405   -0.216426    0.925446    11.00000   -1.50000
AFIX   0
C56   1    0.585220   -0.534138    1.027041    11.00000    0.05823    0.05450 =
         0.02024    0.00549   -0.00619   -0.00610
C60   1    0.383282   -0.532163    0.506077    11.00000    0.06420    0.06036 =
         0.02974   -0.01668   -0.01902    0.03910
AFIX  43
H60   2    0.331881   -0.499988    0.492425    11.00000   -1.20000
AFIX   0
C61   1    0.515183   -0.690133    0.698954    11.00000    0.02361    0.02303 =
         0.03726   -0.00526   -0.00075   -0.00111
C62   1    0.474355   -0.791082    0.670778    11.00000    0.03491    0.01579 =
         0.05551   -0.00681   -0.00568    0.00325
AFIX  43
H62   2    0.453374   -0.782826    0.630846    11.00000   -1.20000
AFIX   0
C63   1    0.464920   -0.901810    0.701263    11.00000    0.02923    0.00911 =
         0.11765    0.00409   -0.01982    0.00006
AFIX  43
H63   2    0.436880   -0.969224    0.682564    11.00000   -1.20000
AFIX   0
C64   1    0.497194   -0.913939    0.760264    11.00000    0.02879    0.01449 =
         0.09573    0.01617    0.00926    0.00711
AFIX  43
H64   2    0.491255   -0.990083    0.781145    11.00000   -1.20000
AFIX   0
C65   1    0.536832   -0.817178    0.787515    11.00000    0.02937    0.02780 =
         0.05614    0.01095    0.01113    0.00178
AFIX  43
H65   2    0.558310   -0.826447    0.827259    11.00000   -1.20000
AFIX   0
C66   1    0.546141   -0.704782    0.757610    11.00000    0.02995    0.02001 =
         0.03181    0.00462   -0.00058    0.00978
AFIX  43
H66   2    0.573621   -0.637825    0.777131    11.00000   -1.20000
AFIX   0
C70   1    0.793667   -0.443363    0.636723    11.00000    0.02862    0.04433 =
         0.05485   -0.01460    0.02542   -0.00267
AFIX  43
H70   2    0.849530   -0.421588    0.631300    11.00000   -1.20000
AFIX   0
C71   1    0.730824   -0.371559    0.611504    11.00000    0.05856    0.03082 =
         0.07138   -0.00009    0.03796    0.00859
AFIX  43
H71   2    0.744038   -0.298773    0.589745    11.00000   -1.20000
AFIX   0
C72   1    0.649213   -0.404776    0.617697    11.00000    0.05448    0.01948 =
         0.04480    0.00782    0.02068    0.01060
AFIX  43
H72   2    0.607281   -0.358878    0.597388    11.00000   -1.20000
AFIX   0
C73   1    0.481723   -0.558550    0.586784    11.00000    0.04361    0.02874 =
         0.02342   -0.00886   -0.00180    0.01322
C74   1    0.524784   -0.639552    0.548360    11.00000    0.05354    0.06178 =
         0.04870   -0.02063   -0.01222    0.04090
AFIX  43
H74   2    0.573393   -0.679058    0.562942    11.00000   -1.20000
AFIX   0
C75   1    0.498542   -0.661347    0.492358    11.00000    0.08627    0.10021 =
         0.04587   -0.02784   -0.00991    0.06397
AFIX  43
H75   2    0.527549   -0.717880    0.467942    11.00000   -1.20000
AFIX   0
C76   1    0.428343   -0.601398    0.469154    11.00000    0.11944    0.09707 =
         0.02314   -0.01901   -0.01309    0.07724
AFIX  43
H76   2    0.412945   -0.609673    0.427966    11.00000   -1.20000
AFIX   0
C80   1    0.412186   -0.506570    0.565812    11.00000    0.07197    0.06817 =
         0.02273   -0.02445   -0.01614    0.04289
AFIX  43
H80   2    0.381970   -0.452506    0.590722    11.00000   -1.20000
AFIX   0
PART 1
C57   1    0.589708   -0.408672    1.066149    21.00000    0.08977    0.06516 =
         0.01668   -0.00025   -0.00284    0.01324
AFIX 137
H571  2    0.642376   -0.367331    1.059769    21.00000   -1.50000
H572  2    0.584755   -0.428931    1.108798    21.00000   -1.50000
H573  2    0.544723   -0.353405    1.053678    21.00000   -1.50000
AFIX   0
C58   1    0.516723   -0.607098    1.050593    21.00000    0.07036    0.09067 =
         0.02691    0.02343   -0.00549   -0.02114
AFIX 137
H581  2    0.465410   -0.582170    1.030192    21.00000   -1.50000
H582  2    0.512514   -0.592286    1.093817    21.00000   -1.50000
H583  2    0.526628   -0.695425    1.043456    21.00000   -1.50000
AFIX   0
C59   1    0.671804   -0.597573    1.034376    21.00000    0.06792    0.06062 =
         0.03597    0.01089   -0.01246    0.00511
AFIX 137
H591  2    0.673971   -0.670778    1.008412    21.00000   -1.50000
H592  2    0.680768   -0.622654    1.076292    21.00000   -1.50000
H593  2    0.714625   -0.538814    1.022995    21.00000   -1.50000
AFIX   0
PART 2
C77   1    0.533319   -0.461426    1.065960   -21.00000    0.08623    0.06955 =
         0.01896    0.01503    0.00395    0.00595
AFIX 137
H771  2    0.543900   -0.373002    1.059663   -21.00000   -1.50000
H772  2    0.545583   -0.482838    1.107960   -21.00000   -1.50000
H773  2    0.475495   -0.479434    1.056486   -21.00000   -1.50000
AFIX   0
C78   1    0.580734   -0.682023    1.030434   -21.00000    0.09473    0.05656 =
         0.02063    0.01635   -0.01463   -0.00713
AFIX 137
H781  2    0.534293   -0.711565    1.005628   -21.00000   -1.50000
H782  2    0.573330   -0.707676    1.072165   -21.00000   -1.50000
H783  2    0.631827   -0.717470    1.015587   -21.00000   -1.50000
AFIX   0
C79   1    0.680484   -0.535128    1.046871   -21.00000    0.06867    0.07160 =
         0.05094    0.02803   -0.02518   -0.00145
AFIX 137
H791  2    0.712868   -0.570559    1.014528   -21.00000   -1.50000
H792  2    0.687977   -0.585320    1.083248   -21.00000   -1.50000
H793  2    0.698817   -0.450109    1.054954   -21.00000   -1.50000
AFIX   0
HKLF 5


REM  ad99-2_a.res in P2(1)
REM wR2 = 0.1255, GooF = S = 1.052, Restrained GooF = 1.049 for all data
REM R1 = 0.0474 for 14988 Fo > 4sig(Fo) and 0.0506 for all 15976 data
REM 890 parameters refined using 255 restraints

END

WGHT      0.0713     16.7362

REM Highest difference peak  2.776,  deepest hole -1.586,  1-sigma level  0.146
Q1    1   1.0945 -0.8798  0.7285  11.00000  0.05    2.78
Q2    1   0.4981 -0.3788  0.7267  11.00000  0.05    2.74
Q3    1   1.0392 -0.8786  0.6882  11.00000  0.05    2.13
Q4    1   0.4455 -0.3795  0.7640  11.00000  0.05    1.97
Q5    1   0.9175 -0.8799  0.7248  11.00000  0.05    1.88
Q6    1   0.3746 -0.3758  0.7246  11.00000  0.05    1.84
Q7    1   0.3269 -0.3780  0.7272  11.00000  0.05    1.78
Q8    1   0.4413 -0.3796  0.6847  11.00000  0.05    1.68
Q9    1   0.6171 -0.3792  0.7280  11.00000  0.05    1.65
Q10   1   1.2119 -0.8775  0.7243  11.00000  0.05    1.58
Q11   1   1.0373 -0.8800  0.7679  11.00000  0.05    1.58
Q12   1   0.9720 -0.8800  0.7244  11.00000  0.05    1.53
Q13   1   0.2699 -0.3799  0.7269  11.00000  0.05    1.20
Q14   1   1.1113 -0.7334  0.7920  11.00000  0.05    1.03
Q15   1   0.4312 -0.3734  0.8127  11.00000  0.05    0.97
;
_shelx_res_checksum              34202
_shelx_fab_file                  
;
-20 0 1 1.9102 -1.8770
-20 0 2 -1.4699 1.1272
-20 0 3 -0.3460 -0.0985
-20 0 4 1.8822 -0.5843
-20 0 5 -1.9219 0.6542
-20 1 1 -0.6602 -0.5901
-20 1 2 1.0460 0.5272
-20 1 3 -1.4791 -0.5349
-20 1 4 1.3914 0.9402
-20 1 5 -0.6588 -1.6028
-20 2 1 0.7877 -0.1010
-20 2 2 -0.9771 0.3623
-20 2 3 0.9432 -0.5876
-19 0 1 1.6814 0.3888
-19 0 2 0.4458 -0.7558
-19 0 3 -1.2050 0.6521
-19 0 4 0.1155 -0.2003
-19 0 5 1.6789 -0.2493
-19 0 6 -2.6149 0.4051
-19 0 7 2.1686 -0.2609
-19 0 8 -1.1298 0.0761
-19 0 9 0.6041 -0.1245
-19 0 10 -0.9417 0.4277
-19 1 1 0.3129 0.0780
-19 1 2 0.0003 0.3139
-19 1 3 0.2188 -0.6094
-19 1 4 -0.9881 0.2403
-19 1 5 1.6572 0.9658
-19 1 6 -1.5837 -2.4854
-19 1 7 0.8781 3.4403
-19 1 8 -0.3649 -3.3266
-19 1 9 0.7496 2.4400
-19 1 10 -1.8613 -1.5690
-19 2 1 0.0083 1.3032
-19 2 2 -0.1071 -0.5150
-19 2 3 0.3832 0.2377
-19 2 4 -0.5929 -0.3924
-19 2 5 0.3850 0.3399
-19 2 6 0.3983 0.3191
-19 2 7 -1.4125 -1.2106
-19 2 8 1.9216 1.5442
-19 2 9 -1.3918 -0.9758
-19 3 1 0.0105 1.6701
-19 3 2 1.4121 -3.4134
-19 3 3 -2.4564 4.1350
-19 3 4 2.8169 -3.5973
-19 3 5 -2.4754 2.1289
-19 3 6 1.6294 -0.3773
-19 3 7 -0.5560 -0.9640
-19 3 8 -0.4771 1.4124
-19 4 1 0.5600 4.1467
-19 4 2 -1.0593 -6.4554
-19 4 3 0.9588 7.6157
-19 4 4 -0.3705 -7.4184
-19 4 5 -0.2310 6.0623
-19 4 6 0.3825 -3.9586
-18 0 1 -0.2539 -0.5134
-18 0 2 0.3527 0.6233
-18 0 3 0.0818 -0.6642
-18 0 4 0.1323 0.5678
-18 0 5 -1.4845 -0.3402
-18 0 6 3.1318 0.0938
-18 0 7 -3.7452 0.0064
-18 0 8 2.9119 0.1127
-18 0 9 -1.5438 -0.3164
-18 0 10 0.8910 0.3221
-18 0 11 -1.3062 0.0569
-18 0 12 2.0869 -0.6881
-18 0 13 -2.4078 1.1616
-18 1 1 -0.2882 -0.9791
-18 1 2 0.9517 1.0517
-18 1 3 -1.3058 -0.4229
-18 1 4 1.6477 -0.4720
-18 1 5 -2.2296 0.7888
-18 1 6 2.7525 -0.0969
-18 1 7 -2.5368 -1.1039
-18 1 8 1.2529 1.7495
-18 1 9 0.5777 -1.1744
-18 1 10 -1.9076 -0.2447
-18 1 11 2.0349 1.4006
-18 1 12 -1.1569 -1.4401
-18 1 13 0.0911 0.4829
-18 2 1 -2.3096 -0.7939
-18 2 2 2.3528 0.6154
-18 2 3 -3.0898 0.5180
-18 2 4 4.3688 -1.5159
-18 2 5 -5.6467 1.7092
-18 2 6 6.1629 -1.5354
-18 2 7 -5.4066 1.9008
-18 2 8 3.6029 -2.9736
-18 2 9 -1.7117 3.8202
-18 2 10 0.7731 -3.3436
-18 2 11 -1.0966 1.5054
-18 2 12 2.0490 0.5099
-18 3 1 -4.8860 3.8831
-18 3 2 3.5062 -2.4945
-18 3 3 -1.4443 -0.4192
-18 3 4 -0.7450 3.8115
-18 3 5 2.6191 -6.4476
-18 3 6 -3.8717 7.3671
-18 3 7 4.3104 -6.2513
-18 3 8 -3.9018 3.6713
-18 3 9 2.8399 -0.9526
-18 3 10 -1.5196 -0.5212
-18 3 11 0.3736 0.2138
-18 4 1 1.4389 1.2891
-18 4 2 -0.4134 -0.6369
-18 4 3 -0.6776 -1.0516
-18 4 4 1.3777 3.0471
-18 4 5 -1.3833 -4.6771
-18 4 6 0.8077 5.4927
-18 4 7 -0.1131 -5.2975
-18 4 8 -0.2508 4.2163
-18 4 9 0.1574 -2.7263
-18 4 10 0.2070 1.4628
-18 5 1 -5.5579 -0.7536
-18 5 2 6.3463 1.1184
-18 5 3 -6.6128 -1.4002
-18 5 4 6.0329 1.1111
-18 5 5 -4.3444 -0.2713
-18 5 6 1.8723 -0.5857
-18 5 7 0.4271 0.8742
-18 5 8 -1.6309 -0.4787
-18 6 1 -2.7653 -0.8389
-18 6 2 0.0552 -0.1541
-18 6 3 2.4473 1.4169
-18 6 4 -2.7767 -2.2475
-17 0 1 2.0279 0.1034
-17 0 2 -1.7978 -0.3220
-17 0 3 0.9732 0.3806
-17 0 4 -0.1059 -0.3269
-17 0 5 0.2476 0.2344
-17 0 6 -1.6492 -0.1236
-17 0 7 3.1020 -0.0077
-17 0 8 -2.8971 0.0948
-17 0 9 0.5615 -0.0151
-17 0 10 2.4787 -0.2588
-17 0 11 -4.1063 0.5282
-17 0 12 3.3926 -0.4665
-17 0 13 -1.2543 -0.0768
-17 0 14 -0.6483 0.8537
-17 0 15 1.4648 -1.3428
-17 1 1 -3.2931 -2.6664
-17 1 2 4.5385 4.0685
-17 1 3 -5.0708 -5.2599
-17 1 4 5.0748 6.3693
-17 1 5 -4.6302 -7.0844
-17 1 6 3.6705 6.7376
-17 1 7 -2.2987 -5.0501
-17 1 8 1.0256 2.7168
-17 1 9 -0.5426 -1.0800
-17 1 10 1.1714 1.0694
-17 1 11 -2.5369 -2.3816
-17 1 12 3.8124 3.7017
-17 1 13 -4.3045 -3.7883
-17 1 14 3.8379 2.4480
-17 1 15 -2.6800 -0.5656
-17 2 1 2.8125 -0.0327
-17 2 2 -2.0789 -1.5158
-17 2 3 1.3979 2.1915
-17 2 4 -1.2103 -1.4857
-17 2 5 1.5667 0.3624
-17 2 6 -2.0766 -0.1188
-17 2 7 2.1221 0.8974
-17 2 8 -1.3010 -1.5454
-17 2 9 -0.1838 0.9767
-17 2 10 1.5748 0.5154
-17 2 11 -2.1222 -1.4809
-17 2 12 1.7127 0.8337
-17 2 13 -0.9611 0.9875
-17 2 14 0.6293 -2.4303
-17 2 15 -0.9144 2.3173
-17 3 1 3.2880 -1.1361
-17 3 2 -4.8998 4.9311
-17 3 3 5.4832 -8.0320
-17 3 4 -5.2701 9.0460
-17 3 5 4.4763 -7.5121
-17 3 6 -3.1623 4.0204
-17 3 7 1.4818 -0.0708
-17 3 8 0.1197 -2.5179
-17 3 9 -1.1012 2.6418
-17 3 10 1.2569 -0.7522
-17 3 11 -0.9111 -1.3469
-17 3 12 0.6408 1.8350
-17 3 13 -0.7814 -0.3095
-17 3 14 1.1852 -1.9703
-17 4 1 1.9699 -4.2889
-17 4 2 -2.1971 5.7460
-17 4 3 2.1709 -6.9843
-17 4 4 -2.0293 7.3522
-17 4 5 1.7884 -6.6958
-17 4 6 -1.3088 5.3083
-17 4 7 0.5348 -3.7065
-17 4 8 0.3341 2.3894
-17 4 9 -0.9770 -1.6287
-17 4 10 1.2326 1.3481
-17 4 11 -1.1913 -1.1963
-17 4 12 1.0239 0.8117
-17 4 13 -0.7912 -0.0923
-17 5 1 1.2292 -1.8876
-17 5 2 -1.9322 1.6871
-17 5 3 2.9664 -1.0198
-17 5 4 -4.3031 0.2395
-17 5 5 5.3712 0.2219
-17 5 6 -5.2278 -0.1138
-17 5 7 3.4386 -0.3850
-17 5 8 -0.7141 0.7349
-17 5 9 -1.5112 -0.4785
-17 5 10 2.2356 -0.3136
-17 5 11 -1.6381 1.0523
-17 6 1 2.6654 0.4049
-17 6 2 -4.0772 -1.4219
-17 6 3 2.1889 1.6013
-17 6 4 1.5863 -0.8745
-17 6 5 -4.3864 -0.2457
-17 6 6 4.3848 1.1649
-17 6 7 -2.0444 -1.5616
-17 6 8 -0.7053 1.3966
-17 6 9 2.2462 -0.7887
-17 7 1 -0.4390 1.6372
-17 7 2 0.1970 -2.3449
-17 7 3 -0.5460 2.0901
-17 7 4 1.3004 -1.5430
-17 7 5 -1.8369 1.2108
-16 0 1 -2.7059 0.0603
-16 0 2 2.2950 0.1730
-16 0 3 -1.1909 -0.2990
-16 0 4 -1.1829 0.2404
-16 0 5 4.0011 -0.0793
-16 0 6 -5.3918 -0.0394
-16 0 7 4.1834 0.0705
-16 0 8 -1.3097 -0.0946
-16 0 9 -0.7652 0.1701
-16 0 10 0.2459 -0.1998
-16 0 11 2.3243 0.0070
-16 0 12 -4.6188 0.4260
-16 0 13 4.7256 -0.8285
-16 0 14 -2.7670 0.8189
-16 0 15 0.4526 -0.2649
-16 0 16 0.7158 -0.5227
-16 0 17 -0.6503 0.9879
-16 1 1 0.5339 -4.2421
-16 1 2 -2.6528 2.7345
-16 1 3 5.2750 0.1195
-16 1 4 -7.5020 -3.4954
-16 1 5 8.7479 6.5463
-16 1 6 -8.8714 -8.2646
-16 1 7 7.9371 7.7461
-16 1 8 -6.0214 -4.9212
-16 1 9 3.3327 1.0123
-16 1 10 -0.4421 1.9976
-16 1 11 -1.7701 -2.6584
-16 1 12 2.5465 1.0515
-16 1 13 -1.7236 1.3736
-16 1 14 -0.1530 -2.9591
-16 1 15 2.1288 2.9914
-16 1 16 -3.2992 -1.9595
-16 1 17 3.1688 0.8872
-16 2 1 1.7423 -1.9182
-16 2 2 -1.2451 2.5475
-16 2 3 0.8881 -4.3136
-16 2 4 -0.1951 5.8332
-16 2 5 -1.0875 -5.8548
-16 2 6 2.6391 4.6172
-16 2 7 -3.6265 -3.5313
-16 2 8 3.2579 3.5707
-16 2 9 -1.4866 -4.2165
-16 2 10 -0.7331 4.1383
-16 2 11 1.9925 -2.8025
-16 2 12 -1.4721 1.1696
-16 2 13 -0.3538 -0.7120
-16 2 14 2.0199 1.8562
-16 2 15 -2.2123 -3.5297
-16 2 16 0.8076 4.2179
-16 2 17 1.0898 -3.3526
-16 3 1 0.2487 -0.4350
-16 3 2 -0.0790 1.5587
-16 3 3 0.2048 -0.4771
-16 3 4 -0.3098 -2.3065
-16 3 5 -0.2362 5.6318
-16 3 6 1.5542 -8.1247
-16 3 7 -3.0156 8.7422
-16 3 8 3.8694 -7.4346
-16 3 9 -4.0143 5.4026
-16 3 10 4.0356 -4.3781
-16 3 11 -4.4674 5.2209
-16 3 12 5.1064 -7.0471
-16 3 13 -5.1346 7.8777
-16 3 14 3.9364 -6.3841
-16 3 15 -1.7763 3.1300
-16 3 16 -0.3271 -0.0951
-16 4 1 2.8377 7.8313
-16 4 2 -1.9132 -5.4235
-16 4 3 0.7305 3.6951
-16 4 4 0.0649 -2.8575
-16 4 5 -0.2792 2.4186
-16 4 6 -0.0204 -1.8761
-16 4 7 0.7407 1.1965
-16 4 8 -1.7301 -0.7642
-16 4 9 2.6568 0.9804
-16 4 10 -3.1199 -1.9024
-16 4 11 2.9652 3.1794
-16 4 12 -2.4361 -4.2712
-16 4 13 1.9396 4.7504
-16 4 14 -1.6610 -4.4797
-16 4 15 1.4440 3.5905
-16 5 1 6.3962 4.4425
-16 5 2 -7.3348 -4.7347
-16 5 3 7.5448 4.0869
-16 5 4 -6.6904 -3.0568
-16 5 5 4.3444 2.0702
-16 5 6 -0.8404 -1.3544
-16 5 7 -2.4474 1.0351
-16 5 8 3.9819 -1.0718
-16 5 9 -3.3491 1.1338
-16 5 10 1.6329 -0.7476
-16 5 11 -0.4520 -0.2723
-16 5 12 0.6040 1.5368
-16 5 13 -1.6100 -2.3181
-16 5 14 2.4424 2.1531
-16 6 1 0.0755 0.9834
-16 6 2 2.4765 -0.6325
-16 6 3 -5.4933 -0.4259
-16 6 4 6.1275 1.4234
-16 6 5 -3.6095 -1.9364
-16 6 6 -0.3140 1.9772
-16 6 7 3.0736 -1.6634
-16 6 8 -3.3741 1.0352
-16 6 9 1.8850 -0.2192
-16 6 10 -0.2505 -0.4185
-16 6 11 -0.3790 0.4802
-16 6 12 -0.0052 0.0585
-16 7 1 0.8779 -0.7971
-16 7 2 -0.6734 4.0732
-16 7 3 0.7079 -6.6566
-16 7 4 -1.1652 7.2251
-16 7 5 1.8742 -6.0725
-16 7 6 -2.3916 4.4668
-16 7 7 2.3689 -3.3797
-16 7 8 -1.8684 2.8402
-16 7 9 1.3134 -2.3003
-16 8 1 -0.2539 3.2131
-16 8 2 1.2163 -0.4891
-16 8 3 -1.8195 -2.2729
-16 8 4 1.6423 2.8640
-16 8 5 -0.6720 -1.1405
-15 0 1 -0.0866 -0.2516
-15 0 2 1.8636 -0.0380
-15 0 3 -1.7954 0.3229
-15 0 4 0.8009 -0.4665
-15 0 5 -0.6649 0.3926
-15 0 6 2.0880 -0.1861
-15 0 7 -3.8438 0.0305
-15 0 8 4.0128 -0.0277
-15 0 9 -2.0666 0.0948
-15 0 10 -0.4036 -0.0649
-15 0 11 1.1431 -0.1034
-15 0 12 0.5973 0.2436
-15 0 13 -3.3917 -0.1410
-15 0 14 5.0750 -0.2075
-15 0 15 -4.7243 0.5100
-15 0 16 3.2173 -0.3923
-15 0 17 -2.0424 -0.2605
-15 0 18 1.8151 1.1496
-15 0 19 -1.9893 -1.7518
-15 1 1 3.0895 1.7975
-15 1 2 -5.5415 -7.2112
-15 1 3 7.0966 10.9534
-15 1 4 -7.1114 -12.0003
-15 1 5 5.8890 10.1192
-15 1 6 -4.1643 -6.0690
-15 1 7 2.4242 1.6241
-15 1 8 -0.8073 1.1234
-15 1 9 -0.4764 -1.0475
-15 1 10 0.8981 -1.1570
-15 1 11 0.0345 3.4480
-15 1 12 -2.1645 -3.9778
-15 1 13 4.5167 2.4110
-15 1 14 -5.8300 0.0577
-15 1 15 5.3599 -1.8510
-15 1 16 -3.3179 2.2166
-15 1 17 0.6957 -1.5434
-15 1 18 1.3073 0.7631
-15 1 19 -1.8883 -0.5378
-15 2 1 -8.2827 1.6469
-15 2 2 9.6796 -1.8718
-15 2 3 -10.8297 2.3494
-15 2 4 11.2044 -3.5943
-15 2 5 -9.9548 4.8915
-15 2 6 6.5140 -4.9893
-15 2 7 -1.3880 3.4872
-15 2 8 -3.6492 -1.3138
-15 2 9 6.4514 -0.2484
-15 2 10 -6.0247 0.8524
-15 2 11 3.4510 -1.2207
-15 2 12 -1.2650 2.0368
-15 2 13 1.5942 -2.9487
-15 2 14 -4.5196 2.8710
-15 2 15 8.0339 -1.2416
-15 2 16 -9.6494 -1.1950
-15 2 17 8.3012 2.9506
-15 2 18 -4.9922 -3.0857
-15 3 1 -0.4224 -8.2074
-15 3 2 -1.1475 6.8691
-15 3 3 1.5119 -4.0448
-15 3 4 -0.0330 0.7633
-15 3 5 -2.5959 2.0794
-15 3 6 4.8108 -3.7943
-15 3 7 -5.5260 4.1739
-15 3 8 4.9693 -3.6683
-15 3 9 -4.1493 2.9877
-15 3 10 3.5950 -2.3211
-15 3 11 -2.7790 1.0466
-15 3 12 0.8402 1.5307
-15 3 13 2.2116 -5.0504
-15 3 14 -5.1348 7.8724
-15 3 15 6.3524 -8.2603
-15 3 16 -5.2457 5.9498
-15 3 17 2.6408 -2.5195
-15 3 18 -0.1215 0.1076
-15 4 1 -4.3591 -0.7184
-15 4 2 5.7583 2.1819
-15 4 3 -5.2129 -2.0708
-15 4 4 3.3242 1.8725
-15 4 5 -1.0971 -2.3498
-15 4 6 -0.6986 3.0736
-15 4 7 1.6609 -3.1682
-15 4 8 -1.6205 2.3439
-15 4 9 0.6534 -1.2056
-15 4 10 0.7772 0.6726
-15 4 11 -1.9190 -1.1805
-15 4 12 2.2058 2.4108
-15 4 13 -1.7134 -3.6788
-15 4 14 1.0940 4.4973
-15 4 15 -0.9908 -4.7857
-15 4 16 1.4876 4.6535
-15 4 17 -2.1119 -4.1183
-15 5 1 0.6096 2.1672
-15 5 2 0.4382 0.6229
-15 5 3 -1.5771 -2.1321
-15 5 4 2.9859 2.1327
-15 5 5 -4.2687 -1.3518
-15 5 6 4.4634 0.5615
-15 5 7 -2.9778 -0.1122
-15 5 8 0.4725 0.0295
-15 5 9 1.4014 -0.2026
-15 5 10 -1.3305 0.3836
-15 5 11 -0.5277 -0.2005
-15 5 12 2.7194 -0.5883
-15 5 13 -3.7697 1.7729
-15 5 14 3.2950 -2.7056
-15 5 15 -1.9912 2.7495
-15 5 16 0.7553 -1.7857
-15 6 1 -2.8325 3.4651
-15 6 2 3.0039 -3.4655
-15 6 3 -1.1895 3.3317
-15 6 4 -2.1272 -2.9897
-15 6 5 4.9016 2.2974
-15 6 6 -5.3189 -1.5364
-15 6 7 3.3396 1.2324
-15 6 8 -0.6267 -1.5153
-15 6 9 -0.9330 1.8594
-15 6 10 0.6762 -1.5927
-15 6 11 0.6212 0.6305
-15 6 12 -1.6878 0.3975
-15 6 13 1.8238 -0.7659
-15 6 14 -1.2110 0.3409
-15 7 1 0.5244 -1.2978
-15 7 2 -2.2969 2.4960
-15 7 3 3.3499 -0.7933
-15 7 4 -3.3901 -2.0460
-15 7 5 2.6770 3.6037
-15 7 6 -1.7147 -2.8708
-15 7 7 0.9200 0.7968
-15 7 8 -0.4744 0.8738
-15 7 9 0.3308 -1.1491
-15 7 10 -0.2850 0.3527
-15 7 11 0.1051 0.5012
-15 7 12 0.2993 -0.6830
-15 8 1 1.7335 -2.2642
-15 8 2 -2.9770 4.9473
-15 8 3 4.2924 -3.5793
-15 8 4 -5.2575 -0.1807
-15 8 5 5.4169 3.0187
-15 8 6 -4.5644 -2.8825
-15 8 7 3.0081 0.4708
-15 8 8 -1.4858 1.8402
-15 8 9 0.6659 -2.3042
-15 9 1 1.0623 0.5324
-15 9 2 -1.0872 -0.4438
-15 9 3 1.0339 -0.3654
-14 0 1 -5.8147 0.5759
-14 0 2 3.7807 -0.4147
-14 0 3 -0.7974 0.2103
-14 0 4 -0.4630 -0.0104
-14 0 5 -0.8256 -0.0965
-14 0 6 3.2311 0.0450
-14 0 7 -4.6570 0.1254
-14 0 8 4.2882 -0.2733
-14 0 9 -3.0253 0.2659
-14 0 10 2.1952 -0.1057
-14 0 11 -2.0753 -0.0576
-14 0 12 1.7946 0.0617
-14 0 13 -0.5633 0.1013
-14 0 14 -1.2553 -0.2503
-14 0 15 2.4291 0.1702
-14 0 16 -2.1302 0.1692
-14 0 17 0.7710 -0.5321
-14 0 18 0.4538 0.5698
-14 0 19 -0.7360 -0.1019
-14 0 20 0.2777 -0.7087
-14 1 1 -1.6718 7.2158
-14 1 2 1.0398 -5.3040
-14 1 3 -2.0720 1.1878
-14 1 4 4.0215 3.9665
-14 1 5 -5.6490 -8.3949
-14 1 6 6.3287 10.2455
-14 1 7 -6.1853 -8.6068
-14 1 8 5.4206 4.3617
-14 1 9 -3.8845 0.1480
-14 1 10 1.4718 -2.7055
-14 1 11 1.2187 2.7924
-14 1 12 -2.9157 -1.7269
-14 1 13 2.5624 1.2681
-14 1 14 -0.2353 -2.0443
-14 1 15 -2.7947 3.2195
-14 1 16 4.8983 -3.5062
-14 1 17 -5.0834 2.3897
-14 1 18 3.4340 -0.4607
-14 1 19 -0.8731 -1.2140
-14 1 20 -1.4176 1.9187
-14 2 1 -0.9684 1.5370
-14 2 2 0.0267 -1.0113
-14 2 3 1.5451 0.9409
-14 2 4 -3.9278 -1.0420
-14 2 5 6.9091 0.7756
-14 2 6 -9.4074 -0.0839
-14 2 7 9.7980 -0.5261
-14 2 8 -7.1817 0.6199
-14 2 9 2.5765 -0.3480
-14 2 10 1.3055 0.1669
-14 2 11 -1.9150 -0.1305
-14 2 12 -1.0470 -0.2930
-14 2 13 5.1828 1.5461
-14 2 14 -7.1608 -3.2146
-14 2 15 5.2920 4.1555
-14 2 16 -0.7669 -3.5276
-14 2 17 -3.4301 1.6693
-14 2 18 4.8936 0.1307
-14 2 19 -3.4293 -0.7589
-14 2 20 0.7603 0.1712
-14 3 1 6.1175 -6.0255
-14 3 2 -2.5367 1.2907
-14 3 3 -2.5095 3.4746
-14 3 4 6.7744 -7.1915
-14 3 5 -8.2711 8.8100
-14 3 6 6.6893 -7.7099
-14 3 7 -3.4518 4.2073
-14 3 8 0.3044 0.5053
-14 3 9 2.1240 -5.0456
-14 3 10 -4.3514 8.4774
-14 3 11 6.7839 -10.3217
-14 3 12 -8.6846 10.2074
-14 3 13 8.5823 -7.8914
-14 3 14 -5.7297 3.8233
-14 3 15 1.0931 0.4950
-14 3 16 3.1464 -3.1399
-14 3 17 -5.1199 3.1145
-14 3 18 4.4664 -1.1634
-14 3 19 -2.2956 -0.8509
-14 4 1 -1.8066 -8.7830
-14 4 2 -0.6219 6.1815
-14 4 3 2.8112 -4.7751
-14 4 4 -3.6500 4.6975
-14 4 5 3.0146 -4.5056
-14 4 6 -1.4715 3.0266
-14 4 7 -0.3295 -0.6467
-14 4 8 1.9159 -1.1175
-14 4 9 -2.8849 1.1380
-14 4 10 2.8887 0.3054
-14 4 11 -1.9277 -1.9182
-14 4 12 0.5864 2.6317
-14 4 13 0.2527 -2.4027
-14 4 14 -0.1118 1.9079
-14 4 15 -0.6389 -1.6448
-14 4 16 1.1026 1.4491
-14 4 17 -0.6791 -0.8536
-14 4 18 -0.4052 -0.2243
-14 5 1 -3.6110 -11.6341
-14 5 2 4.2780 10.3263
-14 5 3 -4.2479 -7.0234
-14 5 4 3.5137 4.0088
-14 5 5 -1.9041 -2.5384
-14 5 6 -0.3499 2.4580
-14 5 7 2.3094 -2.9197
-14 5 8 -2.8804 3.1944
-14 5 9 1.8256 -2.9700
-14 5 10 -0.1729 2.2756
-14 5 11 -0.5369 -1.3865
-14 5 12 -0.4713 0.7501
-14 5 13 2.6061 -0.7698
-14 5 14 -4.5109 1.4913
-14 5 15 5.2039 -2.4831
-14 5 16 -4.6644 3.0937
-14 5 17 3.4881 -2.8981
-14 6 1 4.0686 0.2800
-14 6 2 -4.5382 0.8495
-14 6 3 5.2957 -2.3050
-14 6 4 -5.4966 3.7067
-14 6 5 4.4242 -4.1186
-14 6 6 -2.4090 2.8968
-14 6 7 0.6568 -0.5366
-14 6 8 -0.1435 -1.5360
-14 6 9 0.7190 2.1529
-14 6 10 -1.3054 -1.3929
-14 6 11 0.9287 0.3790
-14 6 12 0.4580 -0.1453
-14 6 13 -2.0682 0.7468
-14 6 14 3.0446 -1.4165
-14 6 15 -3.0937 1.4340
-14 6 16 2.5017 -0.7497
-14 7 1 -0.1938 6.1082
-14 7 2 0.5440 -9.0090
-14 7 3 -1.9987 10.6104
-14 7 4 2.9981 -8.9621
-14 7 5 -2.8102 4.7080
-14 7 6 1.8932 -0.4951
-14 7 7 -1.1700 -1.2909
-14 7 8 1.1125 0.3332
-14 7 9 -1.4774 1.7236
-14 7 10 1.7165 -2.8874
-14 7 11 -1.4824 2.3460
-14 7 12 0.7873 -0.7341
-14 7 13 0.1408 -0.7277
-14 7 14 -1.0251 1.2494
-14 8 1 0.6984 -4.9193
-14 8 2 -0.3488 0.5400
-14 8 3 -0.6894 3.7249
-14 8 4 2.0298 -4.5305
-14 8 5 -3.2587 1.4131
-14 8 6 3.9902 3.0473
-14 8 7 -3.9585 -5.6202
-14 8 8 3.2150 5.0539
-14 8 9 -2.2192 -2.6484
-14 8 10 1.5830 0.6261
-14 8 11 -1.5890 -0.1405
-14 8 12 1.9324 0.7279
-14 9 1 3.5157 -1.7861
-14 9 2 -2.2492 2.3567
-14 9 3 1.1107 -2.6108
-14 9 4 -0.6482 2.0231
-14 9 5 0.5934 -0.8139
-14 9 6 -0.3640 -0.2608
-14 9 7 -0.2419 0.6332
-14 9 8 0.8727 -0.3611
-13 0 1 1.1411 -0.3712
-13 0 2 -6.8449 0.1878
-13 0 3 8.6253 0.0039
-13 0 4 -6.5445 -0.1570
-13 0 5 2.9526 0.2425
-13 0 6 -0.4765 -0.2458
-13 0 7 0.1899 0.1645
-13 0 8 -1.3343 -0.0168
-13 0 9 2.4729 -0.1456
-13 0 10 -2.7925 0.2430
-13 0 11 2.4360 -0.2112
-13 0 12 -1.8958 0.0628
-13 0 13 1.3706 0.0950
-13 0 14 -0.7697 -0.1335
-13 0 15 0.1521 0.0271
-13 0 16 0.1098 0.0815
-13 0 17 0.2732 0.0339
-13 0 18 -1.0280 -0.4861
-13 0 19 1.4063 1.1284
-13 0 20 -0.8532 -1.6059
-13 0 21 -0.4203 1.5939
-13 1 1 5.9939 0.4165
-13 1 2 -4.2526 2.7163
-13 1 3 1.0236 -6.2689
-13 1 4 1.8020 8.8394
-13 1 5 -3.3351 -9.0904
-13 1 6 3.7282 6.7819
-13 1 7 -3.2939 -3.2259
-13 1 8 2.0474 0.4136
-13 1 9 -0.1640 0.5823
-13 1 10 -1.4826 -0.3904
-13 1 11 1.6796 0.4811
-13 1 12 0.0501 -1.5363
-13 1 13 -2.8083 2.7429
-13 1 14 4.8904 -2.7028
-13 1 15 -5.0728 0.9428
-13 1 16 3.4412 1.5397
-13 1 17 -1.1284 -3.1549
-13 1 18 -0.6093 3.0389
-13 1 19 1.1272 -1.5676
-13 1 20 -0.5236 -0.1944
-13 1 21 -0.6396 1.3698
-13 2 1 7.0427 -2.6007
-13 2 2 -7.1534 3.9396
-13 2 3 6.8128 -4.4784
-13 2 4 -6.2499 4.3768
-13 2 5 5.0376 -3.9686
-13 2 6 -2.3542 3.5131
-13 2 7 -1.8872 -3.1085
-13 2 8 6.2772 2.6842
-13 2 9 -8.6583 -2.0080
-13 2 10 7.9890 0.8170
-13 2 11 -5.5602 0.8643
-13 2 12 4.1615 -2.4649
-13 2 13 -5.7213 3.0670
-13 2 14 9.5192 -2.1083
-13 2 15 -12.6638 0.0216
-13 2 16 12.4640 1.8873
-13 2 17 -8.5990 -2.3862
-13 2 18 3.2464 1.3044
-13 2 19 0.7660 0.3546
-13 2 20 -2.0393 -1.2984
-13 2 21 1.2169 1.0048
-13 3 1 -1.3831 11.7593
-13 3 2 5.8903 -14.3816
-13 3 3 -7.6068 14.3145
-13 3 4 6.2223 -11.3151
-13 3 5 -3.0839 5.7883
-13 3 6 0.2261 0.8805
-13 3 7 1.1740 -6.6130
-13 3 8 -1.4444 9.5917
-13 3 9 1.5484 -9.1685
-13 3 10 -1.7076 6.0223
-13 3 11 1.0730 -1.5953
-13 3 12 1.1824 -2.5816
-13 3 13 -4.5801 5.2600
-13 3 14 7.3202 -5.6901
-13 3 15 -7.6393 3.9391
-13 3 16 5.2428 -1.0925
-13 3 17 -1.4985 -1.1685
-13 3 18 -1.6566 1.6247
-13 3 19 3.0343 -0.4033
-13 3 20 -2.7036 -1.1940
-13 4 1 0.6536 -0.2199
-13 4 2 -0.5282 0.5423
-13 4 3 -0.8887 -1.7321
-13 4 4 2.5761 1.2667
-13 4 5 -3.4368 1.5821
-13 4 6 3.1052 -5.1962
-13 4 7 -1.9645 7.3058
-13 4 8 0.5614 -7.1142
-13 4 9 0.8202 5.7867
-13 4 10 -2.0310 -5.0328
-13 4 11 2.7512 5.3953
-13 4 12 -2.5901 -5.9582
-13 4 13 1.5785 5.5698
-13 4 14 -0.4105 -4.1507
-13 4 15 -0.0254 2.7328
-13 4 16 -0.5416 -2.3209
-13 4 17 1.4678 2.8597
-13 4 18 -1.7946 -3.3538
-13 4 19 1.1653 2.9123
-13 4 20 -0.1249 -1.5856
-13 5 1 0.0710 0.9184
-13 5 2 -1.2392 -5.0490
-13 5 3 1.9910 6.3003
-13 5 4 -2.0564 -4.6271
-13 5 5 1.3957 1.6075
-13 5 6 -0.0453 1.0442
-13 5 7 -1.7743 -2.5202
-13 5 8 3.4390 2.9611
-13 5 9 -4.0496 -2.9230
-13 5 10 3.0413 2.9049
-13 5 11 -0.7703 -3.1488
-13 5 12 -1.5741 3.5922
-13 5 13 2.7802 -3.9044
-13 5 14 -2.4501 3.6678
-13 5 15 1.1270 -2.6735
-13 5 16 0.3077 1.1211
-13 5 17 -1.3039 0.4656
-13 5 18 1.7883 -1.5458
-13 5 19 -1.8573 1.8551
-13 6 1 7.1252 -7.7474
-13 6 2 -4.5773 9.4034
-13 6 3 3.3132 -9.7171
-13 6 4 -2.4032 7.8395
-13 6 5 1.2715 -4.0831
-13 6 6 -0.2374 0.1617
-13 6 7 -0.1028 1.9372
-13 6 8 -0.2679 -1.5394
-13 6 9 0.7080 -0.1949
-13 6 10 -0.6066 1.3530
-13 6 11 -0.0102 -0.9169
-13 6 12 0.5950 -0.5610
-13 6 13 -0.6899 1.7399
-13 6 14 0.3302 -1.7913
-13 6 15 0.1076 0.9509
-13 6 16 -0.3219 -0.0084
-13 6 17 0.2885 -0.5057
-13 7 1 0.2684 -3.2991
-13 7 2 1.7718 4.7099
-13 7 3 -1.5876 -7.6549
-13 7 4 -0.2102 10.1946
-13 7 5 1.6502 -9.9594
-13 7 6 -1.3989 6.3549
-13 7 7 -0.0978 -1.2755
-13 7 8 1.2498 -2.3351
-13 7 9 -0.8662 2.7316
-13 7 10 -0.9217 -0.4709
-13 7 11 3.0062 -2.3688
-13 7 12 -4.3075 3.9154
-13 7 13 4.4514 -3.6621
-13 7 14 -3.7251 2.3533
-13 7 15 2.6396 -1.0649
-13 7 16 -1.5856 0.4054
-13 8 1 -0.7608 4.0762
-13 8 2 2.5443 -5.4317
-13 8 3 -3.2609 3.1868
-13 8 4 2.9165 1.2173
-13 8 5 -2.0328 -4.6696
-13 8 6 1.1425 4.9273
-13 8 7 -0.5200 -2.2929
-13 8 8 0.2230 -0.9656
-13 8 9 -0.2001 2.7076
-13 8 10 0.2936 -2.5031
-13 8 11 -0.2440 1.4439
-13 8 12 -0.1478 -0.7456
-13 8 13 0.7904 0.6865
-13 8 14 -1.2882 -0.7551
-13 9 1 -1.3975 1.7230
-13 9 2 2.5929 -1.7821
-13 9 3 -1.7280 2.3930
-13 9 4 0.0702 -3.1614
-13 9 5 0.8929 3.3519
-13 9 6 -0.6959 -2.6047
-13 9 7 0.0343 1.2029
-13 9 8 0.1441 0.2876
-13 9 9 0.4147 -1.4891
-13 9 10 -1.1586 2.2938
-13 9 11 1.3919 -2.6364
-13 10 1 0.6364 -0.2047
-13 10 2 -1.6006 0.4755
-13 10 3 2.9623 -0.8881
-13 10 4 -4.0621 1.3103
-13 10 5 4.1231 -1.4804
-13 10 6 -2.9753 1.2102
-12 0 1 4.6733 0.8834
-12 0 2 -1.6551 -0.7729
-12 0 3 -3.0134 0.5702
-12 0 4 6.7109 -0.3327
-12 0 5 -7.5209 0.1363
-12 0 6 5.3772 -0.0359
-12 0 7 -1.8881 0.0244
-12 0 8 -0.8898 -0.0432
-12 0 9 1.7763 0.0420
-12 0 10 -0.9895 -0.0237
-12 0 11 -0.3441 0.0183
-12 0 12 1.1434 -0.0199
-12 0 13 -1.0120 -0.0276
-12 0 14 0.2196 0.1590
-12 0 15 0.7098 -0.3064
-12 0 16 -1.3310 0.3226
-12 0 17 1.3639 -0.1219
-12 0 18 -0.7189 -0.1856
-12 0 19 -0.3928 0.3213
-12 0 20 1.4191 -0.0436
-12 0 21 -1.7411 -0.6288
-12 0 22 1.1626 1.3790
-12 1 1 1.4880 0.3005
-12 1 2 1.8311 1.7053
-12 1 3 -3.3143 -2.7857
-12 1 4 2.6381 1.7299
-12 1 5 -0.7269 1.2623
-12 1 6 -1.4478 -4.4961
-12 1 7 3.3773 6.0652
-12 1 8 -4.6144 -5.3683
-12 1 9 4.4585 3.3721
-12 1 10 -2.4667 -1.4181
-12 1 11 -0.7431 -0.0869
-12 1 12 3.5190 1.7031
-12 1 13 -4.2993 -3.8173
-12 1 14 2.8278 5.7517
-12 1 15 -0.2879 -6.2028
-12 1 16 -1.7174 4.5424
-12 1 17 2.3220 -1.5576
-12 1 18 -1.7209 -1.1344
-12 1 19 0.6495 2.3493
-12 1 20 0.2760 -2.0509
-12 1 21 -0.8046 1.0281
-12 1 22 0.9328 -0.0975
-12 2 1 -3.2892 -0.5612
-12 2 2 3.8381 0.1456
-12 2 3 -2.8965 0.3756
-12 2 4 1.2067 -0.3474
-12 2 5 -0.1857 -0.5739
-12 2 6 0.4956 1.9066
-12 2 7 -1.2851 -2.5688
-12 2 8 1.0611 1.7115
-12 2 9 0.6292 0.5512
-12 2 10 -2.5186 -3.1380
-12 2 11 2.7906 4.7306
-12 2 12 -0.9878 -4.6664
-12 2 13 -1.3205 3.3383
-12 2 14 1.8867 -1.8432
-12 2 15 0.1107 1.1599
-12 2 16 -3.2455 -1.4485
-12 2 17 5.0782 1.9819
-12 2 18 -4.2416 -1.7656
-12 2 19 1.4537 0.3792
-12 2 20 1.3139 1.6364
-12 2 21 -2.5411 -3.1765
-12 2 22 2.1456 3.4258
-12 3 1 -9.0497 3.2711
-12 3 2 6.5122 -0.0348
-12 3 3 -2.8326 -3.8095
-12 3 4 -0.2976 7.3868
-12 3 5 1.7940 -9.7024
-12 3 6 -1.7487 9.7789
-12 3 7 1.0370 -7.2056
-12 3 8 -0.2714 2.6338
-12 3 9 -0.7903 2.3477
-12 3 10 2.6938 -5.9775
-12 3 11 -5.2061 7.1822
-12 3 12 7.0007 -5.9831
-12 3 13 -6.6250 3.3449
-12 3 14 3.8464 -0.6908
-12 3 15 -0.0120 -0.7044
-12 3 16 -2.9466 0.3105
-12 3 17 3.9055 1.3370
-12 3 18 -3.1194 -2.9271
-12 3 19 1.6809 3.2671
-12 3 20 -0.5780 -2.1619
-12 3 21 0.1713 0.5025
-12 4 1 -1.2429 0.1650
-12 4 2 1.6560 1.2310
-12 4 3 -1.3830 0.3166
-12 4 4 0.1850 -3.8009
-12 4 5 1.3186 6.4034
-12 4 6 -2.1493 -6.0678
-12 4 7 1.8638 3.2329
-12 4 8 -0.8943 -0.1503
-12 4 9 0.0104 -1.3502
-12 4 10 0.4418 1.3511
-12 4 11 -0.6746 -1.2569
-12 4 12 0.9198 1.9948
-12 4 13 -0.9849 -2.9969
-12 4 14 0.5085 2.9444
-12 4 15 0.4138 -1.3324
-12 4 16 -1.0916 -0.8622
-12 4 17 0.8871 2.0666
-12 4 18 0.0457 -1.5680
-12 4 19 -0.8240 0.0649
-12 4 20 0.7065 1.1214
-12 4 21 0.1620 -1.2579
-12 5 1 3.7981 11.5206
-12 5 2 -3.6528 -8.2922
-12 5 3 1.8471 3.1735
-12 5 4 0.7781 1.4766
-12 5 5 -3.1110 -4.0269
-12 5 6 4.4048 4.2879
-12 5 7 -4.4759 -3.1130
-12 5 8 3.5566 1.5529
-12 5 9 -2.1243 -0.2864
-12 5 10 0.8146 -0.4800
-12 5 11 -0.2595 0.8578
-12 5 12 0.7778 -1.0830
-12 5 13 -2.1364 1.3416
-12 5 14 3.6604 -1.6459
-12 5 15 -4.6566 1.8343
-12 5 16 4.7955 -1.7145
-12 5 17 -4.1627 1.2403
-12 5 18 3.0523 -0.5771
-12 5 19 -1.7803 0.0113
-12 5 20 0.6494 0.2160
-12 6 1 -6.5322 0.7622
-12 6 2 5.1287 -2.0160
-12 6 3 -3.8655 4.5527
-12 6 4 4.0639 -7.1509
-12 6 5 -5.1415 8.0047
-12 6 6 5.6940 -6.1809
-12 6 7 -5.0451 2.5941
-12 6 8 3.7116 0.5568
-12 6 9 -2.6288 -1.5235
-12 6 10 2.2010 0.3653
-12 6 11 -2.1240 1.2985
-12 6 12 1.9078 -1.8293
-12 6 13 -1.3797 0.9009
-12 6 14 0.7069 0.5344
-12 6 15 -0.1177 -1.3693
-12 6 16 -0.2758 1.3015
-12 6 17 0.4412 -0.7827
-12 6 18 -0.3662 0.2981
-12 6 19 0.1105 0.0870
-12 7 1 -0.5759 -9.2226
-12 7 2 -0.9378 9.3275
-12 7 3 2.5634 -7.3914
-12 7 4 -2.2375 3.1857
-12 7 5 -0.0456 1.8983
-12 7 6 2.2352 -5.3984
-12 7 7 -2.2175 5.5507
-12 7 8 -0.2376 -2.7088
-12 7 9 3.3644 -0.9098
-12 7 10 -4.9962 2.9286
-12 7 11 4.2439 -2.4637
-12 7 12 -1.8734 0.4162
-12 7 13 -0.6102 1.5784
-12 7 14 2.1231 -2.4383
-12 7 15 -2.4863 2.1406
-12 7 16 2.1349 -1.3231
-12 7 17 -1.5627 0.6016
-12 8 1 -1.3268 -1.6396
-12 8 2 0.1543 3.9862
-12 8 3 1.3483 -6.1481
-12 8 4 -2.1201 6.4936
-12 8 5 1.9042 -4.4804
-12 8 6 -1.2886 1.2237
-12 8 7 1.0305 1.3731
-12 8 8 -1.3903 -2.1147
-12 8 9 2.0470 1.2551
-12 8 10 -2.5151 0.0745
-12 8 11 2.5484 -1.0086
-12 8 12 -2.1944 1.4982
-12 8 13 1.6150 -1.9125
-12 8 14 -0.9716 2.3577
-12 8 15 0.4512 -2.5264
-12 9 1 -5.1952 1.1047
-12 9 2 2.1988 -1.7770
-12 9 3 0.1409 2.4058
-12 9 4 -0.4547 -2.1981
-12 9 5 -0.8509 0.9882
-12 9 6 2.1893 0.6141
-12 9 7 -2.3131 -1.7901
-12 9 8 1.3043 2.1180
-12 9 9 -0.2232 -1.6604
-12 9 10 -0.0535 0.6667
-12 9 11 -0.4001 0.6175
-12 9 12 0.8259 -1.8615
-12 9 13 -0.6408 2.5833
-12 10 1 2.3529 -0.2104
-12 10 2 -2.6854 0.0571
-12 10 3 2.3493 0.0760
-12 10 4 -1.0105 -0.3358
-12 10 5 -0.9297 0.8137
-12 10 6 2.4654 -1.3267
-12 10 7 -2.7458 1.5249
-12 10 8 1.7834 -1.2418
-12 10 9 -0.4062 0.6952
-11 0 1 -5.2633 -0.3378
-11 0 2 8.7648 0.2573
-11 0 3 -10.7258 -0.1308
-11 0 4 10.1648 -0.0102
-11 0 5 -7.3307 0.1493
-11 0 6 3.6016 -0.2476
-11 0 7 -0.6645 0.2511
-11 0 8 -0.5614 -0.1482
-11 0 9 0.4550 0.0054
-11 0 10 -0.2006 0.0792
-11 0 11 0.6767 -0.0676
-11 0 12 -1.7331 0.0155
-11 0 13 2.4891 -0.0031
-11 0 14 -2.2649 0.0344
-11 0 15 1.1789 -0.0255
-11 0 16 0.0890 -0.0883
-11 0 17 -0.9448 0.2380
-11 0 18 1.2038 -0.2356
-11 0 19 -0.9132 -0.0609
-11 0 20 0.1291 0.5775
-11 0 21 0.9840 -1.0208
-11 0 22 -1.9559 1.0750
-11 0 23 2.1789 -0.6480
-11 1 1 -5.0814 -4.3080
-11 1 2 4.6049 4.1626
-11 1 3 -2.1994 -1.2165
-11 1 4 -0.6068 -3.4077
-11 1 5 2.6881 7.4235
-11 1 6 -3.6076 -9.0200
-11 1 7 3.2003 8.0854
-11 1 8 -1.3915 -5.9074
-11 1 9 -1.4126 3.7829
-11 1 10 4.0351 -2.0279
-11 1 11 -5.0599 0.2958
-11 1 12 3.8990 1.4148
-11 1 13 -1.3331 -2.3929
-11 1 14 -1.0968 1.9485
-11 1 15 2.2847 -0.3456
-11 1 16 -2.2221 -1.2171
-11 1 17 1.6425 1.6230
-11 1 18 -1.1942 -0.7828
-11 1 19 0.9968 -0.4353
-11 1 20 -0.8347 1.1020
-11 1 21 0.5652 -0.9734
-11 1 22 -0.2666 0.4515
-11 1 23 0.0917 -0.0324
-11 2 1 -1.1031 0.9885
-11 2 2 -2.1515 -1.9767
-11 2 3 5.0068 2.6730
-11 2 4 -5.9109 -2.6859
-11 2 5 4.7672 2.6466
-11 2 6 -3.1332 -3.5485
-11 2 7 2.8028 5.5184
-11 2 8 -4.1344 -7.3925
-11 2 9 5.8142 7.6258
-11 2 10 -6.2704 -5.6559
-11 2 11 5.2504 2.3995
-11 2 12 -3.9415 0.5206
-11 2 13 3.5887 -2.0104
-11 2 14 -4.1296 2.1196
-11 2 15 4.2822 -1.6986
-11 2 16 -2.9458 1.6060
-11 2 17 0.4128 -2.1451
-11 2 18 1.8452 3.0074
-11 2 19 -2.5428 -3.5858
-11 2 20 1.6865 3.4015
-11 2 21 -0.3929 -2.4219
-11 2 22 -0.2476 1.0940
-11 2 23 0.0584 -0.0468
-11 3 1 -2.2234 -4.0027
-11 3 2 0.3917 4.0366
-11 3 3 0.7538 -3.2116
-11 3 4 -1.5731 2.0184
-11 3 5 2.4842 -0.6171
-11 3 6 -3.4817 -1.1386
-11 3 7 4.0070 3.2178
-11 3 8 -3.4435 -5.0967
-11 3 9 1.8849 6.0182
-11 3 10 -0.3620 -5.5997
-11 3 11 0.1070 4.2152
-11 3 12 -1.4389 -2.8044
-11 3 13 3.3750 2.2518
-11 3 14 -4.4263 -2.7848
-11 3 15 3.8462 3.7993
-11 3 16 -2.1550 -4.2499
-11 3 17 0.5345 3.3877
-11 3 18 0.2021 -1.3489
-11 3 19 -0.0889 -0.8808
-11 3 20 -0.3190 2.1718
-11 3 21 0.5371 -2.0868
-11 3 22 -0.4233 1.1353
-11 4 1 0.5610 -2.4070
-11 4 2 -1.0847 -1.0688
-11 4 3 1.6042 4.7219
-11 4 4 -1.5421 -5.7426
-11 4 5 0.4101 3.2927
-11 4 6 1.4835 0.8793
-11 4 7 -3.0852 -4.1015
-11 4 8 3.4811 5.0544
-11 4 9 -2.7078 -4.5065
-11 4 10 1.6084 4.0277
-11 4 11 -0.9133 -4.2221
-11 4 12 0.5931 4.3088
-11 4 13 -0.1623 -3.2916
-11 4 14 -0.5366 1.2836
-11 4 15 1.0847 0.4689
-11 4 16 -1.0654 -0.8200
-11 4 17 0.6903 -0.1493
-11 4 18 -0.6210 1.2622
-11 4 19 1.1588 -1.4114
-11 4 20 -1.8083 0.5227
-11 4 21 1.8017 0.5722
-11 4 22 -0.9925 -1.0591
-11 5 1 -0.8780 -4.0652
-11 5 2 3.1607 7.1768
-11 5 3 -4.9356 -8.7140
-11 5 4 4.9389 7.8553
-11 5 5 -3.1379 -5.1572
-11 5 6 0.5403 1.9733
-11 5 7 1.6995 0.4845
-11 5 8 -3.0025 -1.7046
-11 5 9 3.4069 1.8423
-11 5 10 -3.1678 -1.3726
-11 5 11 2.4625 0.7682
-11 5 12 -1.4406 -0.3345
-11 5 13 0.3980 0.1726
-11 5 14 0.2368 -0.2214
-11 5 15 -0.1409 0.3473
-11 5 16 -0.6610 -0.4439
-11 5 17 1.7700 0.4886
-11 5 18 -2.6260 -0.5314
-11 5 19 2.8220 0.6298
-11 5 20 -2.3256 -0.7747
-11 5 21 1.4689 0.8649
-11 6 1 -5.2421 3.7237
-11 6 2 3.3044 -4.9524
-11 6 3 -3.8501 5.1585
-11 6 4 5.1596 -3.5575
-11 6 5 -5.2982 0.5498
-11 6 6 3.9196 2.2869
-11 6 7 -2.2596 -3.3151
-11 6 8 1.6801 2.1940
-11 6 9 -2.3955 -0.2221
-11 6 10 3.4899 -0.7464
-11 6 11 -3.9036 -0.1260
-11 6 12 3.2883 2.0449
-11 6 13 -2.0639 -3.4515
-11 6 14 0.9060 3.4531
-11 6 15 -0.2662 -2.4226
-11 6 16 0.2321 1.3264
-11 6 17 -0.6154 -0.6718
-11 6 18 1.0839 0.2190
-11 6 19 -1.3031 0.3943
-11 6 20 1.1119 -1.0173
-11 7 1 2.6954 0.7564
-11 7 2 -2.8219 -4.2201
-11 7 3 1.1641 6.7178
-11 7 4 1.0481 -7.3431
-11 7 5 -1.6825 5.6038
-11 7 6 -0.0961 -2.0842
-11 7 7 2.8690 -1.5158
-11 7 8 -4.1733 3.3288
-11 7 9 2.6457 -2.5875
-11 7 10 0.9125 0.1084
-11 7 11 -4.3552 2.4321
-11 7 12 5.9362 -3.7533
-11 7 13 -5.4125 3.6869
-11 7 14 3.8007 -2.9061
-11 7 15 -2.3257 2.1409
-11 7 16 1.5729 -1.6524
-11 7 17 -1.3860 1.2899
-11 7 18 1.3219 -0.8546
-11 8 1 0.0437 1.2597
-11 8 2 -0.8526 -1.0812
-11 8 3 0.4887 1.0703
-11 8 4 0.4514 -1.6972
-11 8 5 -0.8409 2.6923
-11 8 6 0.1284 -3.2400
-11 8 7 1.1485 2.7469
-11 8 8 -1.8977 -1.3618
-11 8 9 1.4773 -0.2365
-11 8 10 -0.1991 1.4475
-11 8 11 -1.0536 -2.0815
-11 8 12 1.6018 2.1984
-11 8 13 -1.3837 -1.8372
-11 8 14 0.7651 1.0343
-11 8 15 -0.1258 -0.0330
-11 8 16 -0.3304 -0.7177
-11 9 1 1.9291 -2.5325
-11 9 2 -1.8200 1.9334
-11 9 3 -0.0751 -2.3896
-11 9 4 2.3463 3.6273
-11 9 5 -3.3328 -4.5796
-11 9 6 2.5084 4.3642
-11 9 7 -0.8011 -2.9948
-11 9 8 -0.3927 1.1991
-11 9 9 0.4842 0.2989
-11 9 10 -0.0425 -1.2254
-11 9 11 0.0074 1.6192
-11 9 12 -0.6763 -1.5084
-11 9 13 1.4803 0.8898
-11 9 14 -1.6557 0.0301
-11 10 1 0.4953 1.1115
-11 10 2 0.5020 -1.1770
-11 10 3 -1.8713 1.1327
-11 10 4 3.0244 -1.2222
-11 10 5 -3.2471 1.3400
-11 10 6 2.3074 -1.2014
-11 10 7 -0.7666 0.7237
-11 10 8 -0.4002 -0.1722
-11 10 9 0.5908 -0.0945
-11 10 10 -0.0281 -0.0057
-11 10 11 -0.5557 0.1964
-11 11 1 0.2284 1.5321
-11 11 2 -0.2862 -0.5721
-11 11 3 0.7364 -0.9544
-11 11 4 -1.2222 2.2480
-11 11 5 1.3508 -2.5271
-11 11 6 -1.0638 1.7371
-10 0 1 -1.7217 0.8541
-10 0 2 0.8582 -0.7974
-10 0 3 0.8917 0.5984
-10 0 4 -3.4693 -0.3729
-10 0 5 5.9594 0.1975
-10 0 6 -7.0680 -0.0737
-10 0 7 6.1766 -0.0245
-10 0 8 -3.9843 0.0920
-10 0 9 1.9759 -0.0969
-10 0 10 -1.1471 0.0366
-10 0 11 1.2645 0.0337
-10 0 12 -1.3849 -0.0468
-10 0 13 0.9777 -0.0014
-10 0 14 -0.3873 0.0391
-10 0 15 0.2291 0.0046
-10 0 16 -0.5736 -0.1104
-10 0 17 0.9205 0.1719
-10 0 18 -0.8980 -0.1044
-10 0 19 0.7259 -0.0435
-10 0 20 -0.8557 0.1004
-10 0 21 1.2981 0.0841
-10 0 22 -1.5418 -0.4870
-10 0 23 1.1878 0.8974
-10 0 24 -0.4903 -1.0670
-10 1 1 -6.6498 -0.9558
-10 1 2 5.2735 -1.1140
-10 1 3 -4.1680 3.3652
-10 1 4 3.6144 -4.2179
-10 1 5 -3.4995 3.0813
-10 1 6 3.6383 -0.7859
-10 1 7 -3.8103 -1.2559
-10 1 8 3.5867 2.2824
-10 1 9 -2.4190 -2.5807
-10 1 10 0.1247 2.7801
-10 1 11 2.7145 -2.9656
-10 1 12 -4.9920 2.6301
-10 1 13 5.8422 -1.4363
-10 1 14 -5.2234 -0.1846
-10 1 15 3.7847 1.3318
-10 1 16 -2.2353 -1.4979
-10 1 17 0.8853 1.0263
-10 1 18 0.2824 -0.6935
-10 1 19 -1.2719 0.9287
-10 1 20 1.9289 -1.5010
-10 1 21 -2.1003 1.8955
-10 1 22 1.8254 -1.8510
-10 1 23 -1.3180 1.4935
-10 1 24 0.8074 -1.0691
-10 2 1 5.6557 -1.0688
-10 2 2 -5.8179 0.2761
-10 2 3 3.8240 0.0883
-10 2 4 -0.6902 -0.5551
-10 2 5 -1.7052 1.6861
-10 2 6 2.1992 -2.9363
-10 2 7 -1.3073 2.8964
-10 2 8 0.6158 -0.7551
-10 2 9 -1.2112 -2.6539
-10 2 10 2.7080 5.4326
-10 2 11 -3.7825 -6.2400
-10 2 12 3.5598 5.2888
-10 2 13 -2.3941 -3.8305
-10 2 14 1.3227 2.8674
-10 2 15 -0.9066 -2.4472
-10 2 16 0.7448 2.0303
-10 2 17 -0.1167 -1.2520
-10 2 18 -1.0494 0.2257
-10 2 19 1.9895 0.7222
-10 2 20 -1.8922 -1.3859
-10 2 21 0.7827 1.7273
-10 2 22 0.4535 -1.7564
-10 2 23 -0.9084 1.4984
-10 2 24 0.4597 -1.0441
-10 3 1 1.5453 1.7311
-10 3 2 -1.2722 -2.5937
-10 3 3 1.7984 2.1227
-10 3 4 -2.7781 -0.6002
-10 3 5 3.2533 -0.7626
-10 3 6 -2.4944 0.9340
-10 3 7 0.7225 0.0258
-10 3 8 0.9227 -1.0968
-10 3 9 -1.2391 1.2774
-10 3 10 -0.0182 -0.4459
-10 3 11 1.8642 -0.6547
-10 3 12 -2.8651 1.1974
-10 3 13 2.3080 -1.0352
-10 3 14 -0.7058 0.7646
-10 3 15 -0.7809 -1.0923
-10 3 16 1.3802 2.1249
-10 3 17 -1.2105 -3.2379
-10 3 18 0.9013 3.6259
-10 3 19 -0.8842 -3.0160
-10 3 20 1.1040 1.8834
-10 3 21 -1.2841 -0.9912
-10 3 22 1.2803 0.7180
-10 3 23 -1.1182 -0.8213
-10 4 1 -0.6403 2.0851
-10 4 2 1.4644 -4.5628
-10 4 3 -2.1313 4.3141
-10 4 4 2.8471 -1.8409
-10 4 5 -3.3030 -0.6103
-10 4 6 2.8616 0.9709
-10 4 7 -1.3446 0.9590
-10 4 8 -0.5100 -3.5770
-10 4 9 1.5766 5.0747
-10 4 10 -1.3774 -4.9273
-10 4 11 0.4897 3.9474
-10 4 12 0.1308 -3.1383
-10 4 13 -0.1283 2.6995
-10 4 14 -0.0748 -2.1339
-10 4 15 0.0018 1.1081
-10 4 16 0.2262 0.0164
-10 4 17 -0.1240 -0.5476
-10 4 18 -0.4004 0.2304
-10 4 19 0.8065 0.4638
-10 4 20 -0.5628 -0.8111
-10 4 21 -0.1367 0.5220
-10 4 22 0.5279 0.0679
-10 4 23 -0.1677 -0.4193
-10 5 1 -1.9516 -5.9753
-10 5 2 2.8966 5.3424
-10 5 3 -1.7752 -2.7030
-10 5 4 -0.5569 -0.9689
-10 5 5 2.5904 4.0293
-10 5 6 -3.3665 -5.3454
-10 5 7 3.0146 4.8800
-10 5 8 -2.3001 -3.4088
-10 5 9 1.7960 1.8478
-10 5 10 -1.5031 -0.7802
-10 5 11 1.1470 0.3757
-10 5 12 -0.6870 -0.5193
-10 5 13 0.4564 0.9429
-10 5 14 -0.8133 -1.3184
-10 5 15 1.6924 1.3697
-10 5 16 -2.5275 -0.9975
-10 5 17 2.6554 0.3294
-10 5 18 -1.8618 0.3667
-10 5 19 0.5875 -0.8577
-10 5 20 0.4067 1.0742
-10 5 21 -0.6409 -1.0945
-10 5 22 0.2548 1.0197
-10 6 1 2.8370 0.4186
-10 6 2 -1.1946 0.1374
-10 6 3 0.0723 -1.4629
-10 6 4 -0.7128 2.9615
-10 6 5 2.4473 -3.6678
-10 6 6 -3.5658 3.0419
-10 6 7 3.0551 -1.5467
-10 6 8 -1.4554 0.3936
-10 6 9 0.1736 -0.5311
-10 6 10 -0.1345 1.7520
-10 6 11 1.0890 -2.8267
-10 6 12 -2.0386 2.6274
-10 6 13 2.1574 -1.1694
-10 6 14 -1.3453 -0.4789
-10 6 15 0.1106 1.3023
-10 6 16 0.8960 -1.2695
-10 6 17 -1.2594 1.1254
-10 6 18 0.9317 -1.3775
-10 6 19 -0.1841 1.6956
-10 6 20 -0.5424 -1.3987
-10 6 21 0.8631 0.3941
-10 7 1 -0.2031 7.0724
-10 7 2 0.9347 -5.3829
-10 7 3 -1.4768 2.5099
-10 7 4 0.8216 0.3981
-10 7 5 0.7062 -2.3407
-10 7 6 -1.5439 2.7286
-10 7 7 0.3912 -1.6282
-10 7 8 2.4149 -0.1994
-10 7 9 -5.0478 1.6804
-10 7 10 5.7069 -2.0748
-10 7 11 -4.0483 1.3902
-10 7 12 1.2861 -0.2201
-10 7 13 0.9360 -0.8066
-10 7 14 -1.7636 1.4452
-10 7 15 1.4589 -1.8075
-10 7 16 -0.8211 2.0471
-10 7 17 0.4212 -2.1408
-10 7 18 -0.3032 1.9508
-10 7 19 0.2212 -1.4263
-10 8 1 0.3131 2.1474
-10 8 2 0.2668 -0.4954
-10 8 3 -0.6262 -0.1444
-10 8 4 0.0707 -0.4039
-10 8 5 1.1635 1.2905
-10 8 6 -2.0220 -1.5321
-10 8 7 1.6104 0.8847
-10 8 8 -0.0646 0.0841
-10 8 9 -1.5574 -0.6076
-10 8 10 2.2318 0.3172
-10 8 11 -1.8109 0.6323
-10 8 12 0.9840 -1.7866
-10 8 13 -0.5254 2.6365
-10 8 14 0.6574 -2.7895
-10 8 15 -1.0755 2.1535
-10 8 16 1.4090 -1.0699
-10 8 17 -1.5261 0.1717
-10 8 18 1.4474 0.0655
-10 9 1 -3.1630 1.0922
-10 9 2 3.9263 -0.0545
-10 9 3 -3.8073 -1.3323
-10 9 4 2.3659 1.8799
-10 9 5 -0.1557 -1.1471
-10 9 6 -1.5909 -0.1649
-10 9 7 1.9863 0.9546
-10 9 8 -1.2344 -0.7656
-10 9 9 0.3466 0.0590
-10 9 10 -0.1261 0.4428
-10 9 11 0.4573 -0.5068
-10 9 12 -0.5799 0.4450
-10 9 13 -0.0170 -0.5664
-10 9 14 1.0392 0.7630
-10 9 15 -1.6982 -0.6875
-10 10 1 -2.8477 0.1969
-10 10 2 2.4833 0.2029
-10 10 3 -1.7729 -0.1039
-10 10 4 0.6600 -0.2138
-10 10 5 0.6347 0.3294
-10 10 6 -1.6201 -0.0977
-10 10 7 1.8384 -0.2560
-10 10 8 -1.2591 0.4214
-10 10 9 0.3588 -0.3459
-10 10 10 0.2547 0.2872
-10 10 11 -0.3378 -0.5407
-10 10 12 0.1316 1.1214
-10 10 13 -0.0161 -1.7085
-10 11 1 0.5165 -2.1307
-10 11 2 -0.8710 3.1238
-10 11 3 0.9388 -3.3178
-10 11 4 -0.7127 2.2714
-10 11 5 0.3981 -0.4938
-10 11 6 -0.2279 -0.9059
-10 11 7 0.2463 1.1654
-10 11 8 -0.3113 -0.4798
-9 0 1 11.8293 -0.1972
-9 0 2 -12.7899 0.3064
-9 0 3 13.5029 -0.2497
-9 0 4 -13.4104 0.0618
-9 0 5 11.5668 0.1330
-9 0 6 -7.7773 -0.2196
-9 0 7 3.2193 0.1785
-9 0 8 0.3060 -0.0826
-9 0 9 -1.8329 0.0140
-9 0 10 1.8826 0.0082
-9 0 11 -1.6667 -0.0206
-9 0 12 1.8117 0.0514
-9 0 13 -2.0139 -0.0780
-9 0 14 1.8188 0.0573
-9 0 15 -1.3869 0.0109
-9 0 16 1.2728 -0.0675
-9 0 17 -1.6015 0.0511
-9 0 18 1.8104 0.0318
-9 0 19 -1.3531 -0.1039
-9 0 20 0.4767 0.0933
-9 0 21 -0.0461 -0.0092
-9 0 22 0.5713 -0.0649
-9 0 23 -1.5918 0.0568
-9 0 24 2.1480 0.0211
-9 0 25 -1.7741 -0.0877
-9 1 1 -1.9464 0.7710
-9 1 2 0.9292 -1.8044
-9 1 3 0.3186 1.7671
-9 1 4 -1.4991 -0.5543
-9 1 5 2.4268 -1.1400
-9 1 6 -3.1826 2.5370
-9 1 7 3.9732 -3.4120
-9 1 8 -4.8152 4.0134
-9 1 9 5.3953 -4.4539
-9 1 10 -5.3085 4.3506
-9 1 11 4.4552 -3.1741
-9 1 12 -3.1623 0.9335
-9 1 13 1.8778 1.5854
-9 1 14 -0.7746 -3.3379
-9 1 15 -0.2909 3.7952
-9 1 16 1.4357 -3.2355
-9 1 17 -2.4518 2.3488
-9 1 18 2.9351 -1.6334
-9 1 19 -2.7076 1.1573
-9 1 20 2.0414 -0.7669
-9 1 21 -1.4194 0.3754
-9 1 22 1.1032 -0.0185
-9 1 23 -0.9797 -0.2615
-9 1 24 0.8079 0.4704
-9 1 25 -0.5314 -0.5895
-9 2 1 -3.0127 0.6420
-9 2 2 4.6279 -0.2507
-9 2 3 -5.9160 -0.5375
-9 2 4 5.9235 1.0145
-9 2 5 -4.7763 -1.5578
-9 2 6 3.5401 2.9116
-9 2 7 -3.1894 -4.8684
-9 2 8 3.6814 6.0672
-9 2 9 -4.0418 -5.2883
-9 2 10 3.3574 2.7968
-9 2 11 -1.6656 -0.1830
-9 2 12 -0.1304 -1.1336
-9 2 13 1.1653 1.0955
-9 2 14 -1.3614 -0.7089
-9 2 15 1.2855 0.7948
-9 2 16 -1.3717 -1.2499
-9 2 17 1.4220 1.4726
-9 2 18 -0.9296 -1.2256
-9 2 19 -0.1817 0.8827
-9 2 20 1.2725 -0.9211
-9 2 21 -1.5186 1.3818
-9 2 22 0.7145 -1.8827
-9 2 23 0.4925 2.0167
-9 2 24 -1.1809 -1.6341
-9 3 1 -0.1954 3.6022
-9 3 2 -1.4725 -1.4318
-9 3 3 2.8357 -1.1240
-9 3 4 -2.5734 2.4011
-9 3 5 0.5998 -1.6030
-9 3 6 1.8039 -0.4376
-9 3 7 -3.0284 1.9435
-9 3 8 2.4360 -1.6909
-9 3 9 -0.7988 -0.0500
-9 3 10 -0.4568 1.9229
-9 3 11 0.4647 -2.7534
-9 3 12 0.4912 2.4598
-9 3 13 -1.4463 -1.8500
-9 3 14 1.7127 1.6667
-9 3 15 -1.3860 -1.8954
-9 3 16 1.0252 1.9613
-9 3 17 -0.9894 -1.4866
-9 3 18 1.1619 0.7389
-9 3 19 -1.2499 -0.3141
-9 3 20 1.1903 0.4514
-9 3 21 -1.1611 -0.7643
-9 3 22 1.2530 0.6805
-9 3 23 -1.2832 -0.0866
-9 3 24 1.0148 -0.5473
-9 4 1 -2.1318 3.5090
-9 4 2 2.0640 -2.6011
-9 4 3 -1.9718 0.5803
-9 4 4 1.7336 0.6287
-9 4 5 -0.9801 0.1023
-9 4 6 -0.2574 -2.1319
-9 4 7 1.3129 3.6496
-9 4 8 -1.4673 -3.2536
-9 4 9 0.7382 1.0586
-9 4 10 0.0808 1.5596
-9 4 11 -0.2466 -3.1648
-9 4 12 -0.1712 3.2475
-9 4 13 0.4756 -2.2744
-9 4 14 -0.2242 1.0474
-9 4 15 -0.2769 -0.1178
-9 4 16 0.4395 -0.3288
-9 4 17 -0.1796 0.2895
-9 4 18 -0.0027 0.1681
-9 4 19 -0.2620 -0.8574
-9 4 20 0.6603 1.4556
-9 4 21 -0.5635 -1.6533
-9 4 22 -0.1275 1.3594
-9 4 23 0.7591 -0.7541
-9 5 1 -4.0398 -1.7614
-9 5 2 3.1382 -0.4326
-9 5 3 -1.7107 3.0892
-9 5 4 0.9122 -4.5894
-9 5 5 -1.1230 4.3503
-9 5 6 1.8316 -3.0480
-9 5 7 -2.2605 1.7932
-9 5 8 2.0761 -1.2188
-9 5 9 -1.5672 1.2449
-9 5 10 1.2411 -1.4550
-9 5 11 -1.3006 1.5159
-9 5 12 1.4995 -1.2818
-9 5 13 -1.4669 0.6959
-9 5 14 1.1454 0.2373
-9 5 15 -0.8865 -1.3598
-9 5 16 1.0842 2.3264
-9 5 17 -1.6986 -2.7610
-9 5 18 2.1802 2.5038
-9 5 19 -1.9416 -1.7319
-9 5 20 0.9489 0.8455
-9 5 21 0.1789 -0.2181
-9 5 22 -0.7129 0.0035
-9 5 23 0.4755 -0.1129
-9 6 1 3.1225 -1.5833
-9 6 2 -3.1397 2.3408
-9 6 3 4.0625 -3.0215
-9 6 4 -4.9215 3.0526
-9 6 5 4.5907 -2.1911
-9 6 6 -2.9897 0.8087
-9 6 7 1.1931 0.3207
-9 6 8 -0.4145 -0.6822
-9 6 9 0.9300 0.5369
-9 6 10 -1.9478 -0.6837
-9 6 11 2.4126 1.6012
-9 6 12 -1.8887 -2.8640
-9 6 13 0.7638 3.5314
-9 6 14 0.2287 -3.1420
-9 6 15 -0.6078 2.1982
-9 6 16 0.3829 -1.5640
-9 6 17 0.0983 1.4607
-9 6 18 -0.4348 -1.2502
-9 6 19 0.3841 0.2808
-9 6 20 0.0470 1.2041
-9 6 21 -0.6169 -2.1956
-9 7 1 0.3349 0.5817
-9 7 2 0.2443 1.3050
-9 7 3 -0.5220 -1.5847
-9 7 4 0.5635 0.5243
-9 7 5 -0.9636 0.9077
-9 7 6 1.9399 -1.7512
-9 7 7 -2.7891 1.5792
-9 7 8 2.4210 -0.6009
-9 7 9 -0.4665 -0.6023
-9 7 10 -2.2193 1.4901
-9 7 11 4.2143 -1.8538
-9 7 12 -4.6906 1.8169
-9 7 13 3.9554 -1.5994
-9 7 14 -2.9482 1.2866
-9 7 15 2.3250 -0.8078
-9 7 16 -2.0417 0.1028
-9 7 17 1.6990 0.7295
-9 7 18 -1.1191 -1.4526
-9 7 19 0.5226 1.8406
-9 7 20 -0.2210 -1.8034
-9 8 1 -0.2440 -6.1823
-9 8 2 0.1155 4.8004
-9 8 3 0.4747 -2.5448
-9 8 4 -1.0415 0.6536
-9 8 5 0.8748 0.0136
-9 8 6 0.1779 0.3304
-9 8 7 -1.4510 -0.7330
-9 8 8 2.0427 0.4098
-9 8 9 -1.6576 0.6657
-9 8 10 0.8340 -1.8932
-9 8 11 -0.3408 2.5817
-9 8 12 0.4127 -2.3763
-9 8 13 -0.6253 1.3858
-9 8 14 0.4660 -0.1090
-9 8 15 0.0926 -0.7769
-9 8 16 -0.6344 0.7831
-9 8 17 0.8123 0.0187
-9 8 18 -0.6830 -0.9683
-9 8 19 0.5155 1.3026
-9 9 1 5.4823 2.1650
-9 9 2 -6.5547 -1.0882
-9 9 3 7.1544 0.8207
-9 9 4 -6.9545 -1.3281
-9 9 5 5.6392 1.7371
-9 9 6 -3.4001 -1.3195
-9 9 7 1.0790 0.3059
-9 9 8 0.3772 0.3843
-9 9 9 -0.6869 -0.1758
-9 9 10 0.4274 -0.5360
-9 9 11 -0.4200 0.8347
-9 9 12 0.9317 -0.2700
-9 9 13 -1.5002 -0.7062
-9 9 14 1.5081 1.2606
-9 9 15 -0.8610 -1.0186
-9 9 16 0.0778 0.3336
-9 10 1 0.4159 -0.5505
-9 10 2 -0.5309 -0.1825
-9 10 3 0.4628 0.8984
-9 10 4 -0.2616 -1.2143
-9 10 5 0.0001 1.0803
-9 10 6 0.3148 -0.7695
-9 10 7 -0.6870 0.5922
-9 10 8 1.0276 -0.6087
-9 10 9 -1.1772 0.6011
-9 10 10 1.0479 -0.3267
-9 10 11 -0.7054 -0.1833
-9 10 12 0.2877 0.5743
-9 10 13 0.1243 -0.4488
-9 10 14 -0.5094 -0.2576
-9 11 1 0.3182 0.4683
-9 11 2 -0.2706 -1.2068
-9 11 3 0.2627 2.5864
-9 11 4 -0.3523 -3.9210
-9 11 5 0.5366 4.3313
-9 11 6 -0.7204 -3.5769
-9 11 7 0.7772 2.3026
-9 11 8 -0.6736 -1.4262
-9 11 9 0.5069 1.2988
-9 11 10 -0.3828 -1.4844
-9 12 1 2.1195 1.1999
-9 12 2 -1.1581 0.0333
-9 12 3 0.2229 -0.7598
-8 0 1 6.1886 0.5993
-8 0 2 -2.2906 -0.7363
-8 0 3 -1.1412 0.7598
-8 0 4 4.5418 -0.6239
-8 0 5 -7.9318 0.3506
-8 0 6 10.3239 -0.0450
-8 0 7 -10.5337 -0.1615
-8 0 8 8.5151 0.2013
-8 0 9 -5.6408 -0.1154
-8 0 10 3.5357 0.0089
-8 0 11 -2.7306 0.0400
-8 0 12 2.5524 -0.0343
-8 0 13 -2.1808 0.0290
-8 0 14 1.5217 -0.0592
-8 0 15 -0.9786 0.1034
-8 0 16 0.6619 -0.1137
-8 0 17 -0.1942 0.0717
-8 0 18 -0.6543 -0.0069
-8 0 19 1.4326 -0.0329
-8 0 20 -1.3945 0.0175
-8 0 21 0.3965 0.0596
-8 0 22 0.8052 -0.1949
-8 0 23 -1.2706 0.3705
-8 0 24 0.7954 -0.5310
-8 0 25 -0.0130 0.5845
-8 1 1 7.2010 5.1385
-8 1 2 -8.9316 -5.3351
-8 1 3 9.5641 4.3096
-8 1 4 -8.8445 -2.4923
-8 1 5 7.2054 0.4713
-8 1 6 -5.0899 1.3096
-8 1 7 2.5629 -2.5462
-8 1 8 0.3771 2.9380
-8 1 9 -3.2656 -2.2279
-8 1 10 5.1993 0.4659
-8 1 11 -5.5430 1.7844
-8 1 12 4.5815 -3.6026
-8 1 13 -3.3397 4.2124
-8 1 14 2.6705 -3.4583
-8 1 15 -2.5302 1.8743
-8 1 16 2.1939 -0.2972
-8 1 17 -1.1603 -0.6639
-8 1 18 -0.2349 0.9176
-8 1 19 1.1406 -0.7989
-8 1 20 -1.0742 0.7464
-8 1 21 0.4129 -1.0015
-8 1 22 -0.0008 1.4932
-8 1 23 0.3229 -1.9230
-8 1 24 -1.0998 1.9751
-8 1 25 1.6428 -1.5331
-8 2 1 -3.3954 3.0274
-8 2 2 3.2986 -1.8970
-8 2 3 -2.4281 1.4255
-8 2 4 1.4224 -1.0045
-8 2 5 -0.8758 0.1961
-8 2 6 0.7291 0.4996
-8 2 7 -0.3664 -0.1661
-8 2 8 -0.6895 -1.2995
-8 2 9 2.1859 2.7870
-8 2 10 -3.2663 -2.9987
-8 2 11 3.2166 1.7712
-8 2 12 -2.1134 -0.1807
-8 2 13 0.7422 -0.6550
-8 2 14 0.1167 0.6727
-8 2 15 -0.3177 -0.6671
-8 2 16 0.2921 1.1859
-8 2 17 -0.4284 -1.8861
-8 2 18 0.5856 2.0238
-8 2 19 -0.2582 -1.3603
-8 2 20 -0.8049 0.4034
-8 2 21 2.2042 0.1688
-8 2 22 -3.1465 -0.1151
-8 2 23 3.1016 -0.3505
-8 2 24 -2.2176 0.9139
-8 2 25 1.1314 -1.3373
-8 3 1 0.7225 -5.6664
-8 3 2 -3.1414 6.9151
-8 3 3 3.4886 -6.3197
-8 3 4 -2.3977 3.9752
-8 3 5 1.5266 -1.2581
-8 3 6 -1.9873 -0.2226
-8 3 7 3.4164 -0.0885
-8 3 8 -4.4654 1.3286
-8 3 9 4.1047 -2.0885
-8 3 10 -2.4607 1.6810
-8 3 11 0.5191 -0.6198
-8 3 12 0.8223 -0.0614
-8 3 13 -1.3655 -0.1211
-8 3 14 1.4324 0.7337
-8 3 15 -1.3103 -1.0409
-8 3 16 1.0079 0.8363
-8 3 17 -0.5034 -0.5557
-8 3 18 0.0433 0.6140
-8 3 19 -0.0320 -0.8045
-8 3 20 0.5917 0.5124
-8 3 21 -1.3204 0.4897
-8 3 22 1.5884 -1.6121
-8 3 23 -1.1164 1.9457
-8 3 24 0.2406 -1.1833
-8 3 25 0.4124 -0.0507
-8 4 1 -0.9846 1.4517
-8 4 2 -0.4929 0.1694
-8 4 3 1.6046 -0.8594
-8 4 4 -2.5777 0.2469
-8 4 5 3.3745 0.7125
-8 4 6 -3.5977 -0.6270
-8 4 7 2.9753 -1.0233
-8 4 8 -1.8413 3.3312
-8 4 9 0.9468 -4.6317
-8 4 10 -0.7328 3.7831
-8 4 11 0.9088 -0.9852
-8 4 12 -0.8617 -2.4365
-8 4 13 0.4062 4.9636
-8 4 14 0.0488 -5.7635
-8 4 15 -0.1076 4.9713
-8 4 16 -0.0353 -3.3744
-8 4 17 -0.1782 1.8508
-8 4 18 0.9080 -0.9243
-8 4 19 -1.6147 0.6265
-8 4 20 1.6585 -0.6635
-8 4 21 -1.0796 0.7231
-8 4 22 0.5705 -0.6865
-8 4 23 -0.6456 0.6017
-8 4 24 1.0274 -0.5040
-8 5 1 -4.1007 3.0159
-8 5 2 2.7722 -4.5278
-8 5 3 -1.7215 4.5749
-8 5 4 1.1378 -3.4438
-8 5 5 -0.7125 2.2344
-8 5 6 -0.0056 -1.6830
-8 5 7 1.1590 1.5965
-8 5 8 -2.3706 -1.3099
-8 5 9 2.9729 0.4769
-8 5 10 -2.5411 0.6656
-8 5 11 1.2939 -1.6777
-8 5 12 0.0276 2.3657
-8 5 13 -0.7305 -2.8076
-8 5 14 0.6649 3.0543
-8 5 15 -0.1729 -2.9473
-8 5 16 -0.3955 2.2750
-8 5 17 1.0207 -1.0631
-8 5 18 -1.8283 -0.3298
-8 5 19 2.6629 1.4056
-8 5 20 -3.0270 -1.8242
-8 5 21 2.5488 1.5780
-8 5 22 -1.4554 -0.9570
-8 5 23 0.4494 0.3635
-8 6 1 0.5412 -4.4781
-8 6 2 -0.0180 4.4401
-8 6 3 -0.6175 -3.3411
-8 6 4 1.7403 1.1820
-8 6 5 -3.0484 1.3541
-8 6 6 3.7316 -3.2218
-8 6 7 -3.2210 3.7556
-8 6 8 1.7629 -3.1889
-8 6 9 -0.2548 2.3695
-8 6 10 -0.4691 -1.9045
-8 6 11 0.2226 1.6446
-8 6 12 0.5409 -1.0707
-8 6 13 -1.1942 0.0910
-8 6 14 1.3840 0.7520
-8 6 15 -1.1488 -0.9447
-8 6 16 0.7556 0.7058
-8 6 17 -0.4712 -0.7962
-8 6 18 0.4101 1.5884
-8 6 19 -0.4894 -2.5084
-8 6 20 0.4961 2.5839
-8 6 21 -0.2499 -1.5169
-8 6 22 -0.2313 0.0549
-8 7 1 0.6149 -2.1978
-8 7 2 0.1438 1.1042
-8 7 3 -0.1889 0.3228
-8 7 4 -0.1031 -0.8067
-8 7 5 0.3692 -0.0974
-8 7 6 -0.7290 1.7305
-8 7 7 1.4967 -2.9275
-8 7 8 -2.5368 2.9213
-8 7 9 3.1498 -1.8189
-8 7 10 -2.7350 0.3412
-8 7 11 1.4850 0.8431
-8 7 12 -0.2669 -1.5621
-8 7 13 -0.2289 2.0333
-8 7 14 0.1304 -2.4340
-8 7 15 -0.1141 2.6530
-8 7 16 0.5649 -2.4523
-8 7 17 -1.1394 1.7921
-8 7 18 1.1983 -0.9241
-8 7 19 -0.5711 0.1754
-8 7 20 -0.2291 0.2991
-8 7 21 0.5492 -0.5277
-8 8 1 0.0443 3.9474
-8 8 2 -0.7322 -3.8153
-8 8 3 1.2079 2.8244
-8 8 4 -1.0991 -1.1745
-8 8 5 0.5416 -0.3224
-8 8 6 -0.0278 0.8986
-8 8 7 -0.1208 -0.4641
-8 8 8 0.0638 -0.3791
-8 8 9 -0.1737 0.8743
-8 8 10 0.4985 -0.6444
-8 8 11 -0.6100 -0.1824
-8 8 12 0.0702 1.1768
-8 8 13 0.9880 -1.8579
-8 8 14 -1.8626 1.8838
-8 8 15 1.9292 -1.2388
-8 8 16 -1.2489 0.3469
-8 8 17 0.4696 0.1181
-8 8 18 -0.1400 0.2560
-8 8 19 0.2092 -1.1993
-8 9 1 2.5962 0.0819
-8 9 2 -1.1391 0.8173
-8 9 3 -0.5199 -1.1282
-8 9 4 2.1661 1.3522
-8 9 5 -3.4427 -1.7528
-8 9 6 3.8261 1.9555
-8 9 7 -3.0509 -1.4380
-8 9 8 1.5259 0.3158
-8 9 9 -0.1628 0.5757
-8 9 10 -0.3319 -0.4884
-8 9 11 0.0135 -0.4214
-8 9 12 0.4608 1.2024
-8 9 13 -0.5244 -1.0538
-8 9 14 0.2076 0.1026
-8 9 15 0.0131 0.7784
-8 9 16 0.2145 -0.8535
-8 9 17 -0.7477 0.1622
-8 10 1 0.1167 1.5659
-8 10 2 0.0937 -1.1821
-8 10 3 -0.2146 0.4720
-8 10 4 0.1429 0.4673
-8 10 5 -0.0188 -1.3547
-8 10 6 0.1144 1.9116
-8 10 7 -0.5083 -2.0704
-8 10 8 0.9271 2.0038
-8 10 9 -0.9560 -1.9211
-8 10 10 0.4097 1.8169
-8 10 11 0.5004 -1.4516
-8 10 12 -1.3270 0.6308
-8 10 13 1.6861 0.4812
-8 10 14 -1.4508 -1.3733
-8 10 15 0.7670 1.5797
-8 11 1 0.8868 -0.2614
-8 11 2 -0.9348 0.2721
-8 11 3 0.5454 -0.0174
-8 11 4 -0.0252 0.0402
-8 11 5 -0.3253 -0.4400
-8 11 6 0.4791 0.7956
-8 11 7 -0.6135 -0.6763
-8 11 8 0.8425 0.1580
-8 11 9 -1.0910 0.2364
-8 11 10 1.2289 -0.0971
-8 11 11 -1.2434 -0.4373
-8 11 12 1.2122 0.8362
-8 12 1 -1.3030 -1.5614
-8 12 2 2.0552 0.9261
-8 12 3 -1.8766 0.5914
-8 12 4 1.2305 -1.8196
-8 12 5 -0.8392 1.8870
-8 12 6 0.9739 -0.9439
-7 0 1 -14.6372 0.0169
-7 0 2 14.2673 0.1534
-7 0 3 -12.6713 -0.2645
-7 0 4 10.7718 0.3028
-7 0 5 -8.2933 -0.2593
-7 0 6 4.6435 0.1428
-7 0 7 -0.2364 0.0033
-7 0 8 -3.4078 -0.1109
-7 0 9 4.9532 0.1276
-7 0 10 -4.4589 -0.0574
-7 0 11 3.1848 -0.0394
-7 0 12 -2.3134 0.0940
-7 0 13 2.0482 -0.0804
-7 0 14 -1.9207 0.0275
-7 0 15 1.6609 0.0141
-7 0 16 -1.4932 -0.0130
-7 0 17 1.6486 -0.0283
-7 0 18 -1.9075 0.0818
-7 0 19 1.8308 -0.1083
-7 0 20 -1.3402 0.0723
-7 0 21 0.8457 0.0289
-7 0 22 -0.7472 -0.1331
-7 0 23 0.9584 0.1223
-7 0 24 -1.0415 0.1019
-7 0 25 0.7352 -0.5168
-7 0 26 -0.2028 0.9492
-7 1 1 6.6551 0.3187
-7 1 2 -5.2785 1.9247
-7 1 3 2.3532 -4.0833
-7 1 4 1.0017 5.4961
-7 1 5 -4.1577 -5.6927
-7 1 6 7.0903 4.5634
-7 1 7 -9.6171 -2.4204
-7 1 8 10.9160 -0.1162
-7 1 9 -10.1082 2.3585
-7 1 10 7.3210 -3.7717
-7 1 11 -3.9348 4.0718
-7 1 12 1.5509 -3.2458
-7 1 13 -0.6678 1.5823
-7 1 14 0.4400 0.3224
-7 1 15 0.2449 -1.7260
-7 1 16 -1.5422 2.1021
-7 1 17 2.5644 -1.4787
-7 1 18 -2.4536 0.4384
-7 1 19 1.4033 0.2948
-7 1 20 -0.5423 -0.3794
-7 1 21 0.8390 0.0625
-7 1 22 -2.1748 0.0935
-7 1 23 3.4794 0.2881
-7 1 24 -3.7064 -1.0968
-7 1 25 2.6755 1.8503
-7 1 26 -1.0785 -2.0876
-7 2 1 3.1287 1.6384
-7 2 2 -3.1682 -1.7465
-7 2 3 3.0387 1.4066
-7 2 4 -2.7271 -0.7082
-7 2 5 2.7336 0.2746
-7 2 6 -3.4044 -0.4246
-7 2 7 4.3885 0.6526
-7 2 8 -4.8046 -0.1531
-7 2 9 3.9896 -1.1548
-7 2 10 -2.1245 2.3545
-7 2 11 0.1406 -2.4359
-7 2 12 1.0159 1.3774
-7 2 13 -1.0925 -0.1434
-7 2 14 0.5953 -0.3950
-7 2 15 -0.2193 0.3369
-7 2 16 0.2324 -0.4331
-7 2 17 -0.3778 1.0475
-7 2 18 0.2989 -1.6959
-7 2 19 0.0164 1.6707
-7 2 20 -0.2245 -0.9028
-7 2 21 0.0026 0.0006
-7 2 22 0.6176 0.4911
-7 2 23 -1.2852 -0.6136
-7 2 24 1.6426 0.6948
-7 2 25 -1.5737 -0.7499
-7 2 26 1.1951 0.4598
-7 3 1 6.9897 0.9077
-7 3 2 -5.8989 -3.4370
-7 3 3 3.8652 5.7925
-7 3 4 -2.4864 -7.0048
-7 3 5 2.1387 6.5576
-7 3 6 -1.9050 -4.7893
-7 3 7 0.7345 2.7332
-7 3 8 1.4457 -1.4022
-7 3 9 -3.7249 1.0716
-7 3 10 5.1123 -1.2114
-7 3 11 -5.3014 1.1364
-7 3 12 4.6161 -0.7000
-7 3 13 -3.4518 0.3094
-7 3 14 1.9692 -0.3000
-7 3 15 -0.3083 0.4504
-7 3 16 -1.1191 -0.2554
-7 3 17 1.7703 -0.3588
-7 3 18 -1.4668 0.7904
-7 3 19 0.6748 -0.3914
-7 3 20 -0.1932 -0.6971
-7 3 21 0.5001 1.5160
-7 3 22 -1.3740 -1.2127
-7 3 23 2.1287 -0.0547
-7 3 24 -2.2081 1.2447
-7 3 25 1.5921 -1.4728
-7 4 1 5.7513 0.3555
-7 4 2 -6.1625 -0.5422
-7 4 3 5.9322 1.3492
-7 4 4 -5.2017 -1.7294
-7 4 5 3.9450 0.8725
-7 4 6 -2.2914 0.9700
-7 4 7 0.7366 -2.5672
-7 4 8 0.1336 2.6618
-7 4 9 -0.1567 -0.9761
-7 4 10 -0.2765 -1.5673
-7 4 11 0.6663 3.5383
-7 4 12 -0.8891 -3.9833
-7 4 13 1.1262 2.9468
-7 4 14 -1.3695 -1.2587
-7 4 15 1.2233 -0.1129
-7 4 16 -0.3580 0.6366
-7 4 17 -0.9276 -0.3980
-7 4 18 1.8226 -0.1292
-7 4 19 -1.7899 0.4986
-7 4 20 1.1331 -0.5888
-7 4 21 -0.6475 0.5784
-7 4 22 0.7390 -0.6506
-7 4 23 -1.0401 0.7344
-7 4 24 0.9484 -0.5695
-7 4 25 -0.3966 0.0429
-7 5 1 -1.3526 1.9669
-7 5 2 -0.1740 -0.9138
-7 5 3 1.0729 -0.2043
-7 5 4 -1.2602 0.6753
-7 5 5 1.1152 -0.6769
-7 5 6 -1.0441 1.0037
-7 5 7 0.9506 -2.0859
-7 5 8 -0.2605 3.4432
-7 5 9 -1.3703 -4.1478
-7 5 10 3.3744 3.7288
-7 5 11 -4.4685 -2.5417
-7 5 12 3.7034 1.3039
-7 5 13 -1.3655 -0.3970
-7 5 14 -1.2088 -0.3390
-7 5 15 2.7354 1.2316
-7 5 16 -2.8977 -2.3241
-7 5 17 2.2553 3.3014
-7 5 18 -1.4501 -3.7691
-7 5 19 0.6730 3.5539
-7 5 20 0.1437 -2.7964
-7 5 21 -0.8749 1.8533
-7 5 22 1.1765 -1.1182
-7 5 23 -0.9026 0.8283
-7 5 24 0.3589 -0.9271
-7 6 1 -5.4463 1.2862
-7 6 2 5.6702 -3.0494
-7 6 3 -5.9460 5.2427
-7 6 4 5.9607 -6.7854
-7 6 5 -5.1534 6.7007
-7 6 6 3.2260 -4.9072
-7 6 7 -0.5536 2.3581
-7 6 8 -1.9381 -0.2854
-7 6 9 3.3644 -0.7740
-7 6 10 -3.4554 1.2099
-7 6 11 2.6762 -1.6538
-7 6 12 -1.8586 2.2098
-7 6 13 1.6569 -2.4771
-7 6 14 -2.1845 2.2434
-7 6 15 3.0175 -1.8952
-7 6 16 -3.5330 1.9687
-7 6 17 3.3625 -2.3883
-7 6 18 -2.6479 2.3998
-7 6 19 1.8941 -1.3865
-7 6 20 -1.5318 -0.3512
-7 6 21 1.5689 1.7846
-7 6 22 -1.6477 -2.1302
-7 6 23 1.4296 1.5237
-7 7 1 -1.5358 -4.3887
-7 7 2 1.0816 2.9111
-7 7 3 -0.5012 -2.4179
-7 7 4 0.2433 2.8490
-7 7 5 -0.1841 -3.1729
-7 7 6 -0.0460 2.3675
-7 7 7 0.4147 -0.3741
-7 7 8 -0.4514 -1.8300
-7 7 9 -0.0895 3.0675
-7 7 10 0.7581 -2.8995
-7 7 11 -0.8411 1.8167
-7 7 12 0.2503 -0.6201
-7 7 13 0.2490 -0.2856
-7 7 14 0.1435 0.9905
-7 7 15 -1.2934 -1.6240
-7 7 16 2.1684 2.0027
-7 7 17 -1.9082 -1.8179
-7 7 18 0.7473 1.0883
-7 7 19 0.2420 -0.2709
-7 7 20 -0.2821 -0.1426
-7 7 21 -0.3662 0.0775
-7 8 1 3.7498 -4.3536
-7 8 2 -3.3070 5.0570
-7 8 3 2.0963 -4.7937
-7 8 4 -0.6383 3.4719
-7 8 5 -0.5738 -1.4800
-7 8 6 1.4141 -0.3913
-7 8 7 -2.0198 1.3805
-7 8 8 2.4034 -1.2130
-7 8 9 -2.2799 0.2056
-7 8 10 1.3823 1.0198
-7 8 11 0.0514 -1.9054
-7 8 12 -1.2321 2.1346
-7 8 13 1.4162 -1.6438
-7 8 14 -0.6078 0.6368
-7 8 15 -0.3935 0.4135
-7 8 16 0.7287 -0.9626
-7 8 17 -0.2785 0.7900
-7 8 18 -0.3044 -0.2403
-7 8 19 0.3445 -0.0387
-7 8 20 0.1515 -0.2943
-7 9 1 -3.3844 -2.6545
-7 9 2 3.1725 2.0504
-7 9 3 -2.5920 -1.0791
-7 9 4 1.5898 0.1098
-7 9 5 -0.0066 0.8590
-7 9 6 -1.9864 -1.8803
-7 9 7 3.6665 2.6781
-7 9 8 -4.1901 -2.8094
-7 9 9 3.3369 2.2335
-7 9 10 -1.7858 -1.5475
-7 9 11 0.5847 1.4715
-7 9 12 -0.3070 -2.0752
-7 9 13 0.6929 2.6272
-7 9 14 -1.0513 -2.3011
-7 9 15 0.9544 1.0152
-7 9 16 -0.5538 0.4744
-7 9 17 0.3083 -1.2983
-7 9 18 -0.4825 1.2285
-7 10 1 3.6317 -2.2514
-7 10 2 -4.1725 2.2642
-7 10 3 4.1725 -2.3245
-7 10 4 -3.5942 2.3732
-7 10 5 2.5173 -2.2650
-7 10 6 -1.2990 1.9589
-7 10 7 0.4951 -1.5739
-7 10 8 -0.4827 1.2408
-7 10 9 1.1234 -0.9313
-7 10 10 -1.8337 0.4953
-7 10 11 2.0274 0.1037
-7 10 12 -1.5247 -0.6368
-7 10 13 0.6030 0.7709
-7 10 14 0.2697 -0.4181
-7 10 15 -0.7384 -0.1147
-7 10 16 0.7086 0.3861
-7 11 1 0.1768 -1.3881
-7 11 2 1.8620 -0.2734
-7 11 3 -3.0039 1.3280
-7 11 4 2.7537 -1.4195
-7 11 5 -1.7206 0.8573
-7 11 6 0.9394 -0.1902
-7 11 7 -0.8999 -0.2856
-7 11 8 1.2524 0.6144
-7 11 9 -1.3687 -0.8942
-7 11 10 1.0422 1.0357
-7 11 11 -0.5717 -0.8576
-7 11 12 0.2663 0.3604
-7 11 13 -0.0560 0.1900
-7 12 1 -0.9459 -0.3174
-7 12 2 0.1697 -0.7016
-7 12 3 0.4529 0.4202
-7 12 4 -0.3800 1.1416
-7 12 5 -0.2134 -2.8827
-7 12 6 0.6124 3.5258
-7 12 7 -0.2889 -2.6819
-7 12 8 -0.5714 1.1077
-6 0 1 -0.4595 0.3931
-6 0 2 -2.9103 -0.5814
-6 0 3 4.3773 0.6303
-6 0 4 -5.0830 -0.5414
-6 0 5 6.3873 0.3642
-6 0 6 -8.2570 -0.1714
-6 0 7 9.3733 0.0217
-6 0 8 -8.6653 0.0614
-6 0 9 6.4927 -0.0844
-6 0 10 -4.2630 0.0662
-6 0 11 3.0640 -0.0252
-6 0 12 -2.8362 -0.0233
-6 0 13 2.7934 0.0665
-6 0 14 -2.3774 -0.0929
-6 0 15 1.6549 0.0907
-6 0 16 -0.9423 -0.0531
-6 0 17 0.3314 -0.0075
-6 0 18 0.3074 0.0515
-6 0 19 -1.0084 -0.0340
-6 0 20 1.5820 -0.0449
-6 0 21 -1.8034 0.1068
-6 0 22 1.6103 -0.0363
-6 0 23 -1.0814 -0.2159
-6 0 24 0.3414 0.5542
-6 0 25 0.4100 -0.7762
-6 0 26 -0.8558 0.7201
-6 1 1 -5.9662 -12.7039
-6 1 2 8.5781 11.2742
-6 1 3 -10.4737 -8.4736
-6 1 4 11.3339 4.5792
-6 1 5 -11.4167 -0.1696
-6 1 6 10.6533 -3.7875
-6 1 7 -8.4780 6.3074
-6 1 8 4.6976 -6.9599
-6 1 9 -0.2927 6.0685
-6 1 10 -3.0056 -4.3276
-6 1 11 4.0995 2.2657
-6 1 12 -3.4194 -0.1208
-6 1 13 2.3482 -1.8434
-6 1 14 -1.8112 3.1122
-6 1 15 1.5551 -3.1984
-6 1 16 -0.8181 2.1768
-6 1 17 -0.4724 -0.8238
-6 1 18 1.3699 0.0788
-6 1 19 -0.8167 -0.2858
-6 1 20 -1.2026 0.9484
-6 1 21 3.4782 -1.2308
-6 1 22 -4.5267 0.7130
-6 1 23 3.7394 0.2939
-6 1 24 -1.7224 -1.0894
-6 1 25 -0.3119 1.1932
-6 1 26 1.4384 -0.6755
-6 2 1 -2.1676 -5.4862
-6 2 2 1.6734 6.0671
-6 2 3 -1.1079 -6.1862
-6 2 4 0.1545 5.5503
-6 2 5 1.0926 -4.6602
-6 2 6 -1.9526 4.2670
-6 2 7 1.6976 -4.4508
-6 2 8 -0.2755 4.3832
-6 2 9 -1.5050 -3.1680
-6 2 10 2.5351 0.8969
-6 2 11 -2.2267 1.3055
-6 2 12 0.8883 -2.3873
-6 2 13 0.6119 2.4130
-6 2 14 -1.5291 -2.3541
-6 2 15 1.6619 2.8788
-6 2 16 -1.2467 -3.5799
-6 2 17 0.5892 3.5499
-6 2 18 0.1452 -2.5780
-6 2 19 -0.8596 1.4862
-6 2 20 1.4028 -1.1816
-6 2 21 -1.6257 1.5812
-6 2 22 1.5416 -1.7288
-6 2 23 -1.3355 0.9689
-6 2 24 1.1619 0.2439
-6 2 25 -0.9704 -0.8680
-6 2 26 0.5991 0.4850
-6 3 1 -0.0569 11.6887
-6 3 2 2.7141 -10.0637
-6 3 3 -4.1375 7.2335
-6 3 4 4.6445 -4.1431
-6 3 5 -5.0509 1.4328
-6 3 6 5.6156 0.4703
-6 3 7 -5.7882 -1.2422
-6 3 8 4.9432 0.8385
-6 3 9 -3.1730 0.3182
-6 3 10 1.2453 -1.5265
-6 3 11 0.1386 2.2576
-6 3 12 -0.8830 -2.3791
-6 3 13 1.2922 1.9629
-6 3 14 -1.5030 -1.0509
-6 3 15 1.3010 -0.2291
-6 3 16 -0.5035 1.3954
-6 3 17 -0.6290 -1.7488
-6 3 18 1.4934 1.0082
-6 3 19 -1.6537 0.2270
-6 3 20 1.1916 -0.8648
-6 3 21 -0.5554 0.3227
-6 3 22 0.1352 0.8897
-6 3 23 -0.0206 -1.6796
-6 3 24 0.0951 1.4571
-6 3 25 -0.2373 -0.6386
-6 3 26 0.3830 0.0740
-6 4 1 3.0784 6.9568
-6 4 2 -1.3013 -7.6697
-6 4 3 -0.2108 6.4415
-6 4 4 1.4354 -3.3315
-6 4 5 -2.2821 -0.3915
-6 4 6 2.5399 3.0760
-6 4 7 -2.1153 -3.8031
-6 4 8 1.2549 2.8894
-6 4 9 -0.4161 -1.4397
-6 4 10 -0.1132 0.4465
-6 4 11 0.3858 -0.2279
-6 4 12 -0.5488 0.5345
-6 4 13 0.5326 -0.9995
-6 4 14 -0.1533 1.4239
-6 4 15 -0.4515 -1.7428
-6 4 16 0.6716 1.8896
-6 4 17 0.0754 -1.7787
-6 4 18 -1.6511 1.3863
-6 4 19 3.1393 -0.7947
-6 4 20 -3.6110 0.1685
-6 4 21 2.9472 0.2811
-6 4 22 -1.8481 -0.3468
-6 4 23 1.0606 -0.0466
-6 4 24 -0.7099 0.6914
-6 4 25 0.4232 -1.1312
-6 5 1 7.3054 -4.8829
-6 5 2 -7.4481 4.8907
-6 5 3 6.1002 -4.3440
-6 5 4 -4.0500 4.1015
-6 5 5 2.2612 -4.7877
-6 5 6 -0.9478 5.9835
-6 5 7 -0.4316 -6.4887
-6 5 8 2.1996 5.4478
-6 5 9 -3.6692 -3.1784
-6 5 10 3.6114 0.8723
-6 5 11 -1.6175 0.4631
-6 5 12 -1.1508 -0.7341
-6 5 13 2.7769 0.5492
-6 5 14 -2.2327 -0.4748
-6 5 15 0.1987 0.5784
-6 5 16 1.7035 -0.5822
-6 5 17 -2.3763 0.2674
-6 5 18 1.9418 0.3375
-6 5 19 -1.2051 -1.0433
-6 5 20 0.7227 1.6219
-6 5 21 -0.4802 -1.8465
-6 5 22 0.2597 1.5623
-6 5 23 -0.0245 -0.8409
-6 5 24 -0.1295 0.0406
-6 6 1 0.2401 2.9402
-6 6 2 1.0468 -3.3836
-6 6 3 -1.9645 2.7165
-6 6 4 1.7735 -0.5705
-6 6 5 -0.2795 -2.2726
-6 6 6 -1.8533 4.4606
-6 6 7 3.3946 -5.1693
-6 6 8 -3.3505 4.6671
-6 6 9 1.6884 -3.8337
-6 6 10 0.5872 3.2227
-6 6 11 -2.0957 -2.6985
-6 6 12 2.0208 1.9497
-6 6 13 -0.6712 -1.1318
-6 6 14 -0.7547 0.7766
-6 6 15 1.0656 -1.0627
-6 6 16 0.0103 1.3961
-6 6 17 -1.6227 -0.9267
-6 6 18 2.5042 -0.5173
-6 6 19 -2.0073 2.1523
-6 6 20 0.5758 -2.9713
-6 6 21 0.7363 2.6799
-6 6 22 -1.1962 -1.8330
-6 6 23 0.8898 1.1259
-6 7 1 -4.4312 4.9262
-6 7 2 4.2960 -4.1600
-6 7 3 -4.0999 2.5533
-6 7 4 3.5495 -1.3848
-6 7 5 -2.3826 1.5136
-6 7 6 0.9322 -2.5966
-6 7 7 0.1600 3.3867
-6 7 8 -0.7521 -2.8672
-6 7 9 1.4077 1.1442
-6 7 10 -2.5905 0.7396
-6 7 11 3.8058 -1.8017
-6 7 12 -3.8835 1.8776
-6 7 13 2.2712 -1.4588
-6 7 14 0.1196 0.9854
-6 7 15 -1.6119 -0.4785
-6 7 16 1.3682 -0.1576
-6 7 17 -0.1723 0.7063
-6 7 18 -0.4660 -0.7364
-6 7 19 -0.1148 0.1382
-6 7 20 1.1764 0.6086
-6 7 21 -1.5409 -0.8456
-6 7 22 0.8851 0.4014
-6 8 1 -1.3041 -4.5846
-6 8 2 3.8217 2.3404
-6 8 3 -5.4341 0.3361
-6 8 4 5.8808 -2.5408
-6 8 5 -5.5156 3.5466
-6 8 6 4.7527 -3.1179
-6 8 7 -3.6278 1.6315
-6 8 8 1.9358 0.1116
-6 8 9 0.2364 -1.3097
-6 8 10 -2.2268 1.5439
-6 8 11 3.1857 -0.8849
-6 8 12 -2.8174 -0.2583
-6 8 13 1.7019 1.3567
-6 8 14 -0.7900 -1.9381
-6 8 15 0.5336 1.7648
-6 8 16 -0.5470 -1.0043
-6 8 17 0.1585 0.2065
-6 8 18 0.7498 0.0490
-6 8 19 -1.5466 0.3711
-6 8 20 1.5211 -1.0147
-6 8 21 -0.6769 1.2493
-6 9 1 1.7709 -1.3922
-6 9 2 -0.8206 0.6053
-6 9 3 0.0459 -0.0057
-6 9 4 0.0836 -0.4353
-6 9 5 0.2782 0.7554
-6 9 6 -0.3855 -0.8287
-6 9 7 -0.3477 0.5394
-6 9 8 1.6432 -0.0696
-6 9 9 -2.4942 -0.1641
-6 9 10 2.0745 -0.0308
-6 9 11 -0.5452 0.3021
-6 9 12 -1.0301 -0.0512
-6 9 13 1.5729 -0.8790
-6 9 14 -0.8562 1.8982
-6 9 15 -0.3944 -2.1679
-6 9 16 1.1685 1.4325
-6 9 17 -0.9688 -0.2926
-6 9 18 0.0907 -0.3802
-6 9 19 0.7417 0.2608
-6 10 1 1.5508 -0.0292
-6 10 2 0.2446 -0.4254
-6 10 3 -1.9338 0.7070
-6 10 4 2.9346 -0.9152
-6 10 5 -2.9222 1.0551
-6 10 6 1.9594 -1.0687
-6 10 7 -0.5194 0.9649
-6 10 8 -0.7083 -0.8491
-6 10 9 1.2019 0.7883
-6 10 10 -0.9065 -0.6857
-6 10 11 0.1862 0.3664
-6 10 12 0.5151 0.1746
-6 10 13 -0.9698 -0.6562
-6 10 14 1.1842 0.7316
-6 10 15 -1.2345 -0.3655
-6 10 16 1.1670 -0.0468
-6 11 1 -6.6779 2.4108
-6 11 2 5.6047 -1.9527
-6 11 3 -2.4674 0.2591
-6 11 4 -0.5709 1.6650
-6 11 5 1.7497 -2.8250
-6 11 6 -1.0639 2.8677
-6 11 7 -0.0554 -2.1480
-6 11 8 0.2644 1.2851
-6 11 9 0.5499 -0.6755
-6 11 10 -1.5255 0.3547
-6 11 11 1.9571 -0.1844
-6 11 12 -1.9680 0.0636
-6 11 13 2.0928 0.0334
-6 11 14 -2.4413 -0.1263
-6 12 1 -2.8483 -0.8701
-6 12 2 2.7124 2.3913
-6 12 3 -2.4674 -3.5680
-6 12 4 1.9237 3.5133
-6 12 5 -0.8133 -2.0004
-6 12 6 -0.7288 -0.2474
-6 12 7 2.0577 2.0020
-6 12 8 -2.4728 -2.3973
-6 12 9 1.8139 1.5189
-5 0 1 6.9357 0.4426
-5 0 2 -2.0213 -0.0169
-5 0 3 -1.4441 -0.3504
-5 0 4 1.8433 0.5613
-5 0 5 -0.0498 -0.5609
-5 0 6 -1.7083 0.3823
-5 0 7 1.9285 -0.1385
-5 0 8 -0.8809 -0.0447
-5 0 9 -0.1147 0.1045
-5 0 10 0.1608 -0.0672
-5 0 11 0.4992 0.0102
-5 0 12 -0.9750 0.0021
-5 0 13 0.6585 0.0387
-5 0 14 0.3599 -0.0914
-5 0 15 -1.5716 0.1083
-5 0 16 2.5246 -0.0824
-5 0 17 -3.0355 0.0556
-5 0 18 3.1197 -0.0769
-5 0 19 -2.8519 0.1435
-5 0 20 2.2750 -0.1866
-5 0 21 -1.3756 0.1296
-5 0 22 0.1675 0.0250
-5 0 23 1.1254 -0.1703
-5 0 24 -1.9923 0.1707
-5 0 25 1.9077 0.0186
-5 0 26 -0.8469 -0.3013
-5 0 27 -0.4798 0.5103
-5 1 1 -3.9108 3.5198
-5 1 2 5.1243 -7.3795
-5 1 3 -4.7894 9.9489
-5 1 4 3.2590 -11.2545
-5 1 5 -0.7435 10.9360
-5 1 6 -2.7282 -8.7501
-5 1 7 6.6887 5.2695
-5 1 8 -9.9695 -1.8215
-5 1 9 11.3806 -0.4190
-5 1 10 -10.6723 1.2559
-5 1 11 8.6699 -1.3459
-5 1 12 -6.4033 1.3188
-5 1 13 4.2359 -1.1646
-5 1 14 -1.9593 0.5364
-5 1 15 -0.3755 0.4910
-5 1 16 2.0109 -1.1976
-5 1 17 -2.0659 0.8692
-5 1 18 0.5428 0.3794
-5 1 19 1.3901 -1.5491
-5 1 20 -2.2174 1.5908
-5 1 21 1.2262 -0.3227
-5 1 22 1.0568 -1.4316
-5 1 23 -3.4025 2.5504
-5 1 24 4.7713 -2.4728
-5 1 25 -4.8256 1.4964
-5 1 26 3.8696 -0.4025
-5 1 27 -2.5005 -0.1604
-5 2 1 8.4068 -2.8621
-5 2 2 -9.6504 0.7231
-5 2 3 9.9108 1.7430
-5 2 4 -9.2483 -3.4732
-5 2 5 7.4884 4.0796
-5 2 6 -4.5991 -4.2984
-5 2 7 1.1525 5.1652
-5 2 8 1.6951 -6.7461
-5 2 9 -2.8245 7.8605
-5 2 10 1.9093 -7.2248
-5 2 11 0.3262 4.8436
-5 2 12 -2.5730 -2.1026
-5 2 13 3.7476 0.4120
-5 2 14 -3.5367 0.1172
-5 2 15 2.3721 -0.5002
-5 2 16 -1.0175 1.4650
-5 2 17 0.1401 -2.4887
-5 2 18 -0.0630 2.4390
-5 2 19 0.6741 -1.0596
-5 2 20 -1.4738 -0.4947
-5 2 21 1.8303 0.7850
-5 2 22 -1.4082 0.3614
-5 2 23 0.4674 -1.6411
-5 2 24 0.3065 1.6548
-5 2 25 -0.3888 -0.3461
-5 2 26 -0.1057 -1.0446
-5 3 1 -7.0318 -3.6511
-5 3 2 8.0322 8.1666
-5 3 3 -8.3081 -9.9809
-5 3 4 7.9184 9.7353
-5 3 5 -6.5029 -8.5055
-5 3 6 3.8366 6.7544
-5 3 7 -0.5110 -4.5135
-5 3 8 -2.1778 2.1613
-5 3 9 3.1841 -0.5973
-5 3 10 -2.5670 0.5554
-5 3 11 1.3540 -1.9059
-5 3 12 -0.5793 3.7273
-5 3 13 0.4905 -4.9747
-5 3 14 -0.6237 5.0143
-5 3 15 0.4651 -3.6960
-5 3 16 0.0852 1.2676
-5 3 17 -0.7969 1.5917
-5 3 18 1.4086 -3.8392
-5 3 19 -1.7193 4.5536
-5 3 20 1.5199 -3.5991
-5 3 21 -0.6859 1.7848
-5 3 22 -0.5515 -0.2269
-5 3 23 1.5494 -0.5138
-5 3 24 -1.6715 0.6706
-5 3 25 0.8570 -0.7352
-5 3 26 0.2717 0.8411
-5 4 1 -5.0086 7.5965
-5 4 2 5.0946 -2.9629
-5 4 3 -4.8483 -2.3135
-5 4 4 4.1529 5.5710
-5 4 5 -2.9075 -5.2500
-5 4 6 1.3373 1.8294
-5 4 7 0.0639 2.7010
-5 4 8 -0.9177 -6.2771
-5 4 9 1.2280 7.8727
-5 4 10 -1.2144 -7.5506
-5 4 11 0.9466 5.8204
-5 4 12 -0.2923 -3.1838
-5 4 13 -0.7033 0.2306
-5 4 14 1.5132 2.1745
-5 4 15 -1.4325 -3.1769
-5 4 16 0.3132 2.5668
-5 4 17 1.0827 -1.0719
-5 4 18 -1.6360 -0.1122
-5 4 19 0.8715 0.1759
-5 4 20 0.6075 0.8262
-5 4 21 -1.7049 -2.2056
-5 4 22 1.8169 3.2197
-5 4 23 -1.2145 -3.4628
-5 4 24 0.5492 2.9101
-5 4 25 -0.1504 -1.8189
-5 5 1 2.2883 1.5867
-5 5 2 -0.7101 -3.3638
-5 5 3 -0.4835 3.8048
-5 5 4 0.2418 -2.8723
-5 5 5 1.1213 1.6573
-5 5 6 -2.3103 -1.3801
-5 5 7 2.4388 2.2189
-5 5 8 -1.8755 -3.1536
-5 5 9 1.5946 2.9716
-5 5 10 -1.8382 -1.3945
-5 5 11 1.7185 -0.7626
-5 5 12 -0.2848 2.4131
-5 5 13 -2.1707 -3.0536
-5 5 14 4.1103 2.8707
-5 5 15 -4.1274 -2.2615
-5 5 16 2.2498 1.4701
-5 5 17 0.1458 -0.6668
-5 5 18 -1.5978 0.1260
-5 5 19 1.6589 -0.0971
-5 5 20 -0.8973 0.4999
-5 5 21 0.1213 -0.9138
-5 5 22 0.2435 0.9832
-5 5 23 -0.1902 -0.7887
-5 5 24 -0.1120 0.7188
-5 5 25 0.4381 -0.9742
-5 6 1 -5.1366 -0.6593
-5 6 2 5.4352 0.0684
-5 6 3 -3.2794 -0.9325
-5 6 4 -0.3092 2.1377
-5 6 5 3.4464 -2.5929
-5 6 6 -4.3259 2.1794
-5 6 7 2.2923 -1.5529
-5 6 8 1.6864 1.1881
-5 6 9 -5.5438 -0.8455
-5 6 10 7.3651 0.0472
-5 6 11 -6.5743 1.1056
-5 6 12 4.2530 -1.8633
-5 6 13 -2.3117 1.6707
-5 6 14 2.0400 -0.9276
-5 6 15 -3.1132 0.6871
-5 6 16 3.9009 -1.5349
-5 6 17 -2.9014 2.8907
-5 6 18 0.1037 -3.5394
-5 6 19 2.9436 2.8272
-5 6 20 -4.4294 -1.2368
-5 6 21 3.7471 -0.2032
-5 6 22 -1.8137 0.9168
-5 6 23 0.0831 -1.0923
-5 6 24 0.6698 1.1299
-5 7 1 0.0707 0.2642
-5 7 2 -1.5592 1.5866
-5 7 3 3.0070 -2.4195
-5 7 4 -4.3551 1.9061
-5 7 5 5.0925 -0.8158
-5 7 6 -4.8368 0.4494
-5 7 7 3.9662 -1.4482
-5 7 8 -3.3075 3.1500
-5 7 9 3.0875 -4.1869
-5 7 10 -2.4657 3.7421
-5 7 11 0.4549 -2.2105
-5 7 12 2.6609 0.6897
-5 7 13 -5.1221 0.0347
-5 7 14 5.2035 0.0480
-5 7 15 -2.9617 -0.5335
-5 7 16 0.3172 1.1319
-5 7 17 0.7018 -1.7208
-5 7 18 0.2429 2.0629
-5 7 19 -1.7603 -1.7862
-5 7 20 2.3181 0.7990
-5 7 21 -1.6748 0.3944
-5 7 22 0.7646 -0.9988
-5 8 1 -4.6531 1.9804
-5 8 2 2.8265 -3.6222
-5 8 3 -0.2863 4.1084
-5 8 4 -1.8280 -3.2087
-5 8 5 3.0345 1.2305
-5 8 6 -3.7185 0.9977
-5 8 7 4.4862 -2.4114
-5 8 8 -5.3726 2.2969
-5 8 9 5.7441 -0.8042
-5 8 10 -4.9861 -1.0887
-5 8 11 3.2265 2.2042
-5 8 12 -1.3018 -1.9022
-5 8 13 -0.0029 0.3873
-5 8 14 0.6171 1.5277
-5 8 15 -1.0416 -2.9195
-5 8 16 1.6026 3.1918
-5 8 17 -1.9892 -2.3188
-5 8 18 1.6300 0.8428
-5 8 19 -0.4827 0.4176
-5 8 20 -0.7020 -0.8688
-5 8 21 1.0180 0.5286
-5 9 1 -3.9790 -2.4152
-5 9 2 4.9823 2.4866
-5 9 3 -4.7894 -2.0803
-5 9 4 3.9531 1.4693
-5 9 5 -3.4383 -1.0504
-5 9 6 3.6111 0.9839
-5 9 7 -3.8307 -1.0215
-5 9 8 3.1109 0.7808
-5 9 9 -1.2119 -0.2266
-5 9 10 -0.9352 -0.2038
-5 9 11 1.9268 0.0576
-5 9 12 -1.0937 0.5604
-5 9 13 -0.8729 -0.9954
-5 9 14 2.4253 0.7126
-5 9 15 -2.3499 0.0854
-5 9 16 0.6571 -0.6289
-5 9 17 1.5084 0.4033
-5 9 18 -2.7840 0.2773
-5 9 19 2.5608 -0.6005
-5 10 1 -2.9761 1.9511
-5 10 2 3.5899 -1.8407
-5 10 3 -3.0243 1.5298
-5 10 4 1.5151 -1.0292
-5 10 5 0.2063 0.5264
-5 10 6 -1.3715 -0.3256
-5 10 7 1.6478 0.5667
-5 10 8 -1.2834 -1.0209
-5 10 9 0.8050 1.2518
-5 10 10 -0.5215 -1.0442
-5 10 11 0.2912 0.6532
-5 10 12 0.2192 -0.5541
-5 10 13 -1.0631 0.9010
-5 10 14 1.8515 -1.2684
-5 10 15 -2.0916 1.0071
-5 10 16 1.6601 0.0920
-5 10 17 -0.8957 -1.4924
-5 11 1 2.1603 -3.0168
-5 11 2 -6.5915 4.5795
-5 11 3 8.3914 -4.7254
-5 11 4 -6.8464 3.2200
-5 11 5 3.6744 -0.8204
-5 11 6 -1.4364 -1.2393
-5 11 7 1.3811 2.0817
-5 11 8 -2.7060 -1.6804
-5 11 9 3.7232 0.6863
-5 11 10 -3.5561 0.1652
-5 11 11 2.6731 -0.5278
-5 11 12 -1.9822 0.4889
-5 11 13 1.7145 -0.3063
-5 11 14 -1.3354 0.1660
-5 12 1 0.1816 -1.2983
-5 12 2 -1.9902 -0.7554
-5 12 3 3.4086 3.2456
-5 12 4 -4.1546 -5.1153
-5 12 5 4.1268 5.6178
-5 12 6 -3.3260 -4.6302
-5 12 7 1.9352 2.6254
-5 12 8 -0.3966 -0.4207
-5 12 9 -0.7174 -1.1753
-5 12 10 1.0157 1.7196
-5 13 1 0.9276 -0.1518
-5 13 2 -1.5505 1.3046
-4 0 1 -27.7675 -0.2967
-4 0 2 23.0221 0.1739
-4 0 3 -13.4819 -0.0464
-4 0 4 3.1727 -0.1089
-4 0 5 4.1471 0.2484
-4 0 6 -6.9621 -0.2841
-4 0 7 6.1686 0.1724
-4 0 8 -3.7468 0.0288
-4 0 9 1.2769 -0.1960
-4 0 10 0.6515 0.2350
-4 0 11 -2.1147 -0.1472
-4 0 12 3.2596 0.0169
-4 0 13 -3.9883 0.0605
-4 0 14 4.0193 -0.0459
-4 0 15 -3.1487 -0.0268
-4 0 16 1.5018 0.0886
-4 0 17 0.4033 -0.0947
-4 0 18 -1.8947 0.0575
-4 0 19 2.5780 -0.0280
-4 0 20 -2.5888 0.0421
-4 0 21 2.3623 -0.0807
-4 0 22 -2.1001 0.0854
-4 0 23 1.5249 -0.0179
-4 0 24 -0.2851 -0.0952
-4 0 25 -1.3824 0.1792
-4 0 26 2.5376 -0.1762
-4 0 27 -2.2776 0.0936
-4 1 1 -2.1469 22.5836
-4 1 2 -0.5353 -17.3197
-4 1 3 4.3469 11.5669
-4 1 4 -8.0862 -5.4457
-4 1 5 11.0373 -0.9300
-4 1 6 -12.7754 6.5336
-4 1 7 12.9786 -9.8174
-4 1 8 -11.5899 10.0475
-4 1 9 8.9930 -8.0974
-4 1 10 -5.8079 5.7757
-4 1 11 2.5059 -4.3554
-4 1 12 0.6343 3.7918
-4 1 13 -3.1775 -3.2949
-4 1 14 4.3805 2.4498
-4 1 15 -3.6902 -1.6144
-4 1 16 1.4925 1.2862
-4 1 17 0.7907 -1.3250
-4 1 18 -1.5887 1.0002
-4 1 19 0.3241 0.1829
-4 1 20 2.2355 -1.8118
-4 1 21 -4.6739 2.7956
-4 1 22 5.9364 -2.2782
-4 1 23 -5.7900 0.3655
-4 1 24 4.5920 1.9447
-4 1 25 -2.8711 -3.4854
-4 1 26 1.1375 3.6624
-4 1 27 0.1517 -2.7096
-4 2 1 8.0530 10.6550
-4 2 2 -6.5604 -10.2203
-4 2 3 4.2253 8.6679
-4 2 4 -1.4535 -6.4772
-4 2 5 -1.5341 4.8739
-4 2 6 4.2250 -4.5399
-4 2 7 -5.6478 4.7761
-4 2 8 4.9312 -4.1762
-4 2 9 -2.1735 2.1792
-4 2 10 -1.2647 0.2166
-4 2 11 3.4952 -1.4426
-4 2 12 -3.3585 1.0129
-4 2 13 1.1841 -0.0096
-4 2 14 1.5321 -0.1484
-4 2 15 -3.2012 -0.7370
-4 2 16 3.1121 1.5161
-4 2 17 -1.6896 -1.1149
-4 2 18 0.0516 -0.1491
-4 2 19 0.7310 0.8815
-4 2 20 -0.2533 -0.1991
-4 2 21 -1.0065 -1.2204
-4 2 22 2.0025 1.8193
-4 2 23 -1.8558 -0.8113
-4 2 24 0.5408 -1.0058
-4 2 25 1.0504 2.1040
-4 2 26 -1.8126 -1.7506
-4 2 27 1.3395 0.5902
-4 3 1 -1.8364 -17.0651
-4 3 2 0.2405 14.0454
-4 3 3 1.5231 -9.7944
-4 3 4 -3.6089 6.2856
-4 3 5 5.5644 -3.7156
-4 3 6 -6.3029 1.4829
-4 3 7 4.9585 0.3394
-4 3 8 -1.8825 -0.8678
-4 3 9 -1.2943 -0.4132
-4 3 10 2.7610 2.7222
-4 3 11 -1.8527 -4.4153
-4 3 12 -0.5618 4.2713
-4 3 13 2.8642 -2.3026
-4 3 14 -3.8375 -0.5064
-4 3 15 3.2660 2.9821
-4 3 16 -1.7882 -4.2788
-4 3 17 0.4173 3.9869
-4 3 18 -0.0796 -2.1693
-4 3 19 1.1884 -0.5515
-4 3 20 -3.2894 3.1257
-4 3 21 5.1142 -4.5772
-4 3 22 -5.3121 4.5377
-4 3 23 3.4865 -3.3433
-4 3 24 -0.6346 1.6582
-4 3 25 -1.5455 -0.0550
-4 3 26 1.9647 -1.1051
-4 4 1 -4.9539 -16.4422
-4 4 2 4.7974 19.8489
-4 4 3 -4.0332 -17.2045
-4 4 4 2.3434 9.2578
-4 4 5 -0.2837 0.3399
-4 4 6 -1.3254 -7.4395
-4 4 7 2.1749 9.8751
-4 4 8 -2.5435 -8.1950
-4 4 9 2.6865 4.4871
-4 4 10 -2.3814 -0.7292
-4 4 11 1.2457 -1.9190
-4 4 12 0.5665 2.8350
-4 4 13 -2.2318 -1.6740
-4 4 14 2.9981 -1.2623
-4 4 15 -3.0058 4.6017
-4 4 16 3.1849 -6.3705
-4 4 17 -4.2251 5.3340
-4 4 18 5.7095 -2.0360
-4 4 19 -6.3957 -1.5428
-4 4 20 5.3937 3.4693
-4 4 21 -3.0220 -3.1593
-4 4 22 0.4994 1.4520
-4 4 23 1.1200 0.3390
-4 4 24 -1.6555 -1.3762
-4 4 25 1.5752 1.5400
-4 4 26 -1.3101 -1.1158
-4 5 1 -1.3304 5.8620
-4 5 2 0.3522 -6.1238
-4 5 3 1.9419 5.5046
-4 5 4 -4.3252 -5.2360
-4 5 5 5.1840 5.8589
-4 5 6 -3.9630 -6.6633
-4 5 7 1.6084 6.3728
-4 5 8 0.4289 -4.4108
-4 5 9 -1.4854 1.4893
-4 5 10 1.8933 1.0117
-4 5 11 -2.0795 -2.1590
-4 5 12 1.8130 1.9590
-4 5 13 -0.5481 -0.9426
-4 5 14 -1.6168 -0.4444
-4 5 15 3.6175 1.9104
-4 5 16 -4.2140 -2.9859
-4 5 17 3.0631 3.0076
-4 5 18 -0.9639 -1.6749
-4 5 19 -0.8711 -0.4453
-4 5 20 1.6922 2.2004
-4 5 21 -1.4804 -2.7852
-4 5 22 0.6550 2.3795
-4 5 23 0.2671 -1.8145
-4 5 24 -0.8228 1.6600
-4 5 25 0.7327 -1.7339
-4 6 1 -5.2001 5.4235
-4 6 2 0.3473 -4.2915
-4 6 3 4.0978 2.9467
-4 6 4 -5.6959 -2.3024
-4 6 5 3.4962 2.0978
-4 6 6 1.3995 -1.7905
-4 6 7 -6.4522 1.5000
-4 6 8 9.1088 -1.8185
-4 6 9 -8.2237 2.8120
-4 6 10 4.6969 -3.5928
-4 6 11 -0.9329 3.1661
-4 6 12 -0.6710 -1.6403
-4 6 13 -0.6588 0.3213
-4 6 14 3.5032 -0.4256
-4 6 15 -5.3199 1.7651
-4 6 16 4.4681 -2.8694
-4 6 17 -1.5476 2.4429
-4 6 18 -1.1556 -0.6043
-4 6 19 1.6657 -1.3552
-4 6 20 0.0493 2.3060
-4 6 21 -2.2592 -2.2186
-4 6 22 3.1545 1.8294
-4 6 23 -2.3355 -1.6402
-4 6 24 0.7974 1.4676
-4 7 1 3.4697 0.1436
-4 7 2 -2.6027 -2.2808
-4 7 3 1.8867 4.4966
-4 7 4 -0.9202 -5.8175
-4 7 5 -0.4397 5.2921
-4 7 6 1.7610 -2.9631
-4 7 7 -2.5832 0.1355
-4 7 8 3.1563 1.5659
-4 7 9 -4.2760 -1.5268
-4 7 10 6.1585 0.5544
-4 7 11 -7.6506 -0.0032
-4 7 12 6.9712 0.5478
-4 7 13 -3.5141 -1.7621
-4 7 14 -1.1625 2.6994
-4 7 15 4.4029 -2.7097
-4 7 16 -4.6938 1.7553
-4 7 17 2.8838 -0.2255
-4 7 18 -1.2065 -1.3146
-4 7 19 1.1733 2.2510
-4 7 20 -2.4412 -2.1133
-4 7 21 3.5608 0.9151
-4 7 22 -3.5426 0.6776
-4 7 23 2.5859 -1.6993
-4 8 1 4.3952 6.9063
-4 8 2 -5.4824 -6.4417
-4 8 3 5.0661 4.2802
-4 8 4 -3.6117 -1.1091
-4 8 5 2.2863 -1.8622
-4 8 6 -1.8247 3.3792
-4 8 7 1.8466 -3.0197
-4 8 8 -1.3147 1.6890
-4 8 9 -0.3468 -1.0519
-4 8 10 2.6325 2.2085
-4 8 11 -4.4432 -4.7484
-4 8 12 5.1031 7.0353
-4 8 13 -4.8180 -7.4505
-4 8 14 4.1836 5.5222
-4 8 15 -3.4318 -2.1206
-4 8 16 2.3319 -1.2234
-4 8 17 -0.8052 3.2223
-4 8 18 -0.5866 -3.3999
-4 8 19 0.9884 2.1667
-4 8 20 -0.1371 -0.4963
-4 8 21 -1.2133 -0.6328
-4 9 1 -5.9584 -1.1329
-4 9 2 3.7126 -0.4934
-4 9 3 -1.0539 1.6747
-4 9 4 -0.7500 -1.8638
-4 9 5 1.4542 1.2975
-4 9 6 -1.7861 -0.7869
-4 9 7 2.4545 0.9700
-4 9 8 -3.2539 -1.6798
-4 9 9 3.1731 2.0861
-4 9 10 -1.4206 -1.5392
-4 9 11 -1.5982 0.2806
-4 9 12 4.2995 0.7532
-4 9 13 -5.0023 -0.8583
-4 9 14 3.2141 0.2281
-4 9 15 -0.0682 0.3661
-4 9 16 -2.4579 -0.4939
-4 9 17 2.9330 0.5144
-4 9 18 -1.3949 -1.0475
-4 9 19 -0.8543 2.1158
-4 9 20 2.3215 -2.9923
-4 10 1 -1.4601 2.9980
-4 10 2 0.5865 -1.8570
-4 10 3 0.6841 0.4259
-4 10 4 -1.6009 0.6784
-4 10 5 1.6228 -0.9047
-4 10 6 -0.8759 0.3072
-4 10 7 -0.0181 0.4364
-4 10 8 0.5654 -0.6454
-4 10 9 -0.8550 0.2997
-4 10 10 1.3684 -0.0295
-4 10 11 -2.3222 0.3948
-4 10 12 3.2457 -1.2006
-4 10 13 -3.3088 1.6002
-4 10 14 2.1318 -0.9252
-4 10 15 -0.2543 -0.5950
-4 10 16 -1.2550 1.9615
-4 10 17 1.6831 -2.2634
-4 11 1 7.8728 1.8537
-4 11 2 -5.8317 -3.0147
-4 11 3 1.7332 4.3748
-4 11 4 1.8316 -4.8660
-4 11 5 -2.9130 3.8536
-4 11 6 1.6684 -1.6736
-4 11 7 0.0495 -0.5683
-4 11 8 -0.4775 1.7917
-4 11 9 -0.6343 -1.6683
-4 11 10 2.1850 0.7055
-4 11 11 -3.0446 0.2893
-4 11 12 3.0689 -0.8234
-4 11 13 -2.8967 0.9043
-4 11 14 3.0089 -0.7754
-4 11 15 -3.1998 0.5880
-4 12 1 4.7123 5.8893
-4 12 2 -3.9041 -6.4945
-4 12 3 1.7143 4.6212
-4 12 4 0.8223 -1.3751
-4 12 5 -2.7336 -1.6000
-4 12 6 3.5587 3.2627
-4 12 7 -3.3829 -3.5422
-4 12 8 2.5803 2.8986
-4 12 9 -1.5327 -1.7771
-4 12 10 0.5089 0.4930
-4 12 11 0.3117 0.6038
-4 13 1 0.2822 -1.2215
-4 13 2 0.1451 0.3563
-4 13 3 -1.1374 1.0474
-4 13 4 1.9837 -2.1448
-4 13 5 -2.0002 2.1919
-3 0 1 11.9797 0.6231
-3 0 2 -27.0532 -0.0655
-3 0 3 35.2491 -0.2308
-3 0 4 -35.0817 0.2756
-3 0 5 28.1481 -0.2138
-3 0 6 -17.7950 0.1598
-3 0 7 7.4657 -0.1205
-3 0 8 0.3849 0.0471
-3 0 9 -4.6899 0.0722
-3 0 10 5.7164 -0.1857
-3 0 11 -4.6546 0.2281
-3 0 12 2.8904 -0.1830
-3 0 13 -1.2930 0.0945
-3 0 14 0.0202 -0.0252
-3 0 15 1.0456 0.0088
-3 0 16 -1.7676 -0.0343
-3 0 17 1.7707 0.0654
-3 0 18 -0.9686 -0.0726
-3 0 19 -0.1133 0.0500
-3 0 20 0.7497 -0.0092
-3 0 21 -0.7839 -0.0395
-3 0 22 0.8308 0.0968
-3 0 23 -1.5612 -0.1651
-3 0 24 2.8035 0.2303
-3 0 25 -3.5164 -0.2588
-3 0 26 2.7854 0.2214
-3 0 27 -0.8302 -0.1208
-3 1 1 4.4872 -13.6448
-3 1 2 -9.3372 16.1795
-3 1 3 11.4751 -17.1487
-3 1 4 -10.8183 17.4679
-3 1 5 8.2688 -16.6544
-3 1 6 -4.8629 13.8010
-3 1 7 1.2486 -9.1630
-3 1 8 2.3556 4.5426
-3 1 9 -5.8899 -1.9700
-3 1 10 9.0751 2.0013
-3 1 11 -11.1760 -3.3399
-3 1 12 11.2169 4.0851
-3 1 13 -8.7109 -3.3040
-3 1 14 4.3871 1.4735
-3 1 15 -0.1246 0.3547
-3 1 16 -2.1353 -1.5844
-3 1 17 1.7110 2.2867
-3 1 18 0.4158 -2.6540
-3 1 19 -2.4737 2.5279
-3 1 20 3.2231 -1.5633
-3 1 21 -2.5734 -0.2261
-3 1 22 1.1734 2.2008
-3 1 23 0.3367 -3.4163
-3 1 24 -1.6247 3.2479
-3 1 25 2.4743 -1.8041
-3 1 26 -2.6343 -0.1467
-3 1 27 2.0150 1.6401
-3 2 1 -6.9706 -0.0405
-3 2 2 10.9005 0.5819
-3 2 3 -13.5397 -1.8510
-3 2 4 14.9186 2.9885
-3 2 5 -15.0689 -3.6214
-3 2 6 13.4687 4.2841
-3 2 7 -9.6713 -5.5760
-3 2 8 4.4208 7.1159
-3 2 9 0.1774 -7.6719
-3 2 10 -1.9597 6.4658
-3 2 11 0.4192 -4.1757
-3 2 12 2.7890 2.4017
-3 2 13 -5.0846 -2.0882
-3 2 14 4.8693 2.6285
-3 2 15 -2.5068 -2.6406
-3 2 16 -0.2662 1.5353
-3 2 17 1.7897 -0.1298
-3 2 18 -1.5772 -0.3252
-3 2 19 0.4017 -0.4412
-3 2 20 0.4328 1.4460
-3 2 21 -0.0198 -1.5517
-3 2 22 -1.5680 0.6608
-3 2 23 3.3318 0.2855
-3 2 24 -4.0196 -0.3951
-3 2 25 3.0315 -0.2575
-3 2 26 -0.9070 0.8231
-3 2 27 -1.0512 -0.6380
-3 3 1 12.0387 -5.6454
-3 3 2 -13.9197 0.4197
-3 3 3 15.0919 1.9893
-3 3 4 -15.1907 -2.6853
-3 3 5 13.5225 3.1183
-3 3 6 -9.9856 -3.4319
-3 3 7 5.6622 2.7991
-3 3 8 -2.3179 -0.9695
-3 3 9 1.1340 -0.9671
-3 3 10 -1.8037 1.4598
-3 3 11 2.8140 0.0389
-3 3 12 -2.6347 -2.5715
-3 3 13 0.7934 4.4930
-3 3 14 1.9285 -4.6546
-3 3 15 -4.1213 2.9384
-3 3 16 4.6190 -0.0204
-3 3 17 -3.1413 -3.1033
-3 3 18 0.5081 5.4375
-3 3 19 1.6634 -6.2068
-3 3 20 -1.8058 5.1039
-3 3 21 -0.5385 -2.4633
-3 3 22 4.1981 -0.8350
-3 3 23 -6.9962 3.7233
-3 3 24 7.2424 -5.3523
-3 3 25 -4.9431 5.3669
-3 3 26 1.6985 -4.0113
-3 4 1 3.1340 -6.5293
-3 4 2 -4.0752 -1.6547
-3 4 3 6.0117 11.2781
-3 4 4 -7.3534 -16.8000
-3 4 5 6.9280 15.1013
-3 4 6 -5.0278 -7.4706
-3 4 7 2.8559 -1.6404
-3 4 8 -1.1715 7.8047
-3 4 9 -0.2546 -9.0648
-3 4 10 1.8613 6.0975
-3 4 11 -3.3157 -0.8419
-3 4 12 3.6492 -4.6667
-3 4 13 -2.3984 8.5457
-3 4 14 0.3356 -9.1606
-3 4 15 1.1876 5.8789
-3 4 16 -1.6124 0.0084
-3 4 17 1.6948 -5.5105
-3 4 18 -2.5572 7.7117
-3 4 19 4.3213 -5.7986
-3 4 20 -5.8378 1.5363
-3 4 21 5.7886 2.2365
-3 4 22 -3.9541 -3.6990
-3 4 23 1.3594 2.9624
-3 4 24 0.7061 -1.3504
-3 4 25 -1.6831 0.0757
-3 4 26 1.8399 0.4620
-3 5 1 6.5111 2.8082
-3 5 2 -6.8828 -1.6373
-3 5 3 5.8360 1.2192
-3 5 4 -3.0382 -1.3303
-3 5 5 -0.7287 1.0327
-3 5 6 3.8466 0.2730
-3 5 7 -4.9525 -2.0914
-3 5 8 3.8004 3.1714
-3 5 9 -1.1373 -2.6162
-3 5 10 -2.0606 0.6406
-3 5 11 5.0822 1.7402
-3 5 12 -7.3732 -3.6293
-3 5 13 8.3382 4.7320
-3 5 14 -7.5786 -5.0146
-3 5 15 5.3485 4.2164
-3 5 16 -2.5811 -2.0403
-3 5 17 0.3083 -1.1197
-3 5 18 0.9641 3.9163
-3 5 19 -1.3377 -4.8660
-3 5 20 1.1457 3.5900
-3 5 21 -0.6719 -1.1907
-3 5 22 0.2124 -0.7029
-3 5 23 -0.1508 1.2854
-3 5 24 0.7119 -0.9987
-3 5 25 -1.6180 0.7464
-3 6 1 6.9815 -2.3065
-3 6 2 -8.9118 5.1151
-3 6 3 6.2496 -5.9685
-3 6 4 -0.4984 5.6173
-3 6 5 -5.0956 -4.6709
-3 6 6 7.5505 2.9817
-3 6 7 -5.7783 -0.4048
-3 6 8 1.0014 -2.2566
-3 6 9 4.0093 3.5786
-3 6 10 -6.3711 -2.9521
-3 6 11 4.6249 1.4394
-3 6 12 0.3183 -0.8657
-3 6 13 -5.5332 1.9798
-3 6 14 7.8736 -3.6815
-3 6 15 -6.1737 4.1943
-3 6 16 2.1247 -2.9207
-3 6 17 1.0786 0.9940
-3 6 18 -1.3106 -0.0260
-3 6 19 -0.9129 0.4991
-3 6 20 3.2073 -1.4923
-3 6 21 -3.5831 1.8397
-3 6 22 2.0244 -1.3091
-3 6 23 -0.0716 0.5877
-3 6 24 -0.8570 -0.3293
-3 7 1 -5.9223 6.2040
-3 7 2 5.0729 -5.6774
-3 7 3 -4.3148 4.2151
-3 7 4 3.9737 -1.8235
-3 7 5 -3.8156 -0.8462
-3 7 6 3.5658 2.4804
-3 7 7 -3.2968 -2.0613
-3 7 8 3.1383 -0.1057
-3 7 9 -2.6853 2.4469
-3 7 10 1.0397 -3.3297
-3 7 11 2.2251 2.3277
-3 7 12 -6.1154 -0.4325
-3 7 13 8.5355 -0.8464
-3 7 14 -7.9270 0.6218
-3 7 15 4.7635 0.8558
-3 7 16 -1.3452 -2.4984
-3 7 17 -0.0500 3.1248
-3 7 18 -1.0425 -2.1742
-3 7 19 3.1675 0.0482
-3 7 20 -4.4529 2.1035
-3 7 21 4.1512 -3.0932
-3 7 22 -2.8725 2.4857
-3 7 23 1.6419 -0.8777
-3 8 1 -0.7882 3.6502
-3 8 2 2.4459 -0.8045
-3 8 3 -3.7013 -1.9263
-3 8 4 3.6186 3.4382
-3 8 5 -2.3138 -2.9923
-3 8 6 1.0015 1.1191
-3 8 7 -0.9002 0.3982
-3 8 8 2.0614 0.1526
-3 8 9 -3.3409 -2.8204
-3 8 10 3.5387 5.6870
-3 8 11 -2.4927 -6.2988
-3 8 12 1.0245 3.6358
-3 8 13 0.0568 1.0827
-3 8 14 -0.6870 -5.3433
-3 8 15 1.2498 7.1066
-3 8 16 -1.7667 -5.9710
-3 8 17 1.6784 3.0774
-3 8 18 -0.5399 -0.1547
-3 8 19 -1.2173 -1.4885
-3 8 20 2.4447 1.4978
-3 8 21 -2.2975 -0.4350
-3 8 22 1.0457 -0.6971
-3 9 1 2.0703 1.3272
-3 9 2 -5.2723 -2.3399
-3 9 3 6.6882 1.9511
-3 9 4 -6.4740 -0.9161
-3 9 5 5.5585 0.2994
-3 9 6 -4.5731 -0.4713
-3 9 7 3.3195 0.7127
-3 9 8 -1.2120 0.0808
-3 9 9 -1.7994 -2.1802
-3 9 10 4.7438 4.5109
-3 9 11 -6.1081 -5.4719
-3 9 12 4.9668 4.3636
-3 9 13 -1.8486 -2.0081
-3 9 14 -1.4340 -0.0623
-3 9 15 2.9635 0.9857
-3 9 16 -2.0341 -1.1051
-3 9 17 -0.4221 1.2271
-3 9 18 2.6217 -1.5771
-3 9 19 -3.2592 1.6479
-3 9 20 2.3082 -0.9975
-3 10 1 -0.9027 -2.8422
-3 10 2 -0.0753 3.4012
-3 10 3 1.0178 -3.1948
-3 10 4 -1.1196 2.0136
-3 10 5 0.3614 -0.4511
-3 10 6 0.6671 -0.4753
-3 10 7 -1.4424 0.2432
-3 10 8 1.9308 0.6577
-3 10 9 -2.3550 -1.2127
-3 10 10 2.6498 0.9187
-3 10 11 -2.3119 -0.2907
-3 10 12 0.9142 0.2968
-3 10 13 1.2379 -1.3074
-3 10 14 -3.0877 2.6527
-3 10 15 3.6082 -3.2248
-3 10 16 -2.6703 2.4865
-3 10 17 1.1327 -0.8983
-3 10 18 -0.0584 -0.5631
-3 11 1 -1.2166 1.6019
-3 11 2 3.1668 -1.2431
-3 11 3 -3.4543 -0.0147
-3 11 4 1.9582 1.8619
-3 11 5 0.1473 -3.3105
-3 11 6 -1.3383 3.4002
-3 11 7 0.9343 -1.9919
-3 11 8 0.4884 -0.0766
-3 11 9 -1.7527 1.6409
-3 11 10 2.1129 -2.0926
-3 11 11 -1.7162 1.7103
-3 11 12 1.2010 -1.2063
-3 11 13 -0.9918 0.9996
-3 11 14 1.0138 -0.9323
-3 11 15 -0.9723 0.6244
-3 12 1 -2.1590 0.2379
-3 12 2 4.1905 3.9439
-3 12 3 -4.9422 -7.0587
-3 12 4 3.9921 7.4689
-3 12 5 -1.9697 -5.4847
-3 12 6 0.0225 2.7242
-3 12 7 1.0057 -0.5989
-3 12 8 -1.0449 -0.5656
-3 12 9 0.6261 1.1765
-3 12 10 -0.3243 -1.5256
-3 12 11 0.3307 1.4875
-3 12 12 -0.4611 -0.9391
-3 13 1 0.8757 1.8603
-3 13 2 -0.3866 -1.8789
-3 13 3 0.0241 1.3545
-3 13 4 -0.1843 -0.3172
-3 13 5 0.7485 -0.8493
-3 13 6 -1.2295 1.5915
-2 0 1 66.1564 -2.6998
-2 0 2 -51.5741 2.0097
-2 0 3 30.6688 -1.1149
-2 0 4 -8.5999 0.4136
-2 0 5 -10.0776 -0.0699
-2 0 6 22.3229 0.0088
-2 0 7 -26.8449 -0.0644
-2 0 8 24.2692 0.1184
-2 0 9 -17.1332 -0.1350
-2 0 10 9.0704 0.1181
-2 0 11 -3.1455 -0.0715
-2 0 12 0.4122 -0.0010
-2 0 13 0.0957 0.0799
-2 0 14 0.0249 -0.1341
-2 0 15 0.0271 0.1447
-2 0 16 -0.0589 -0.1198
-2 0 17 -0.2469 0.0842
-2 0 18 0.6505 -0.0558
-2 0 19 -0.6787 0.0322
-2 0 20 0.4030 -0.0017
-2 0 21 -0.5321 -0.0347
-2 0 22 1.5540 0.0515
-2 0 23 -2.9213 -0.0145
-2 0 24 3.3480 -0.0872
-2 0 25 -2.0520 0.2202
-2 0 26 -0.3451 -0.3215
-2 0 27 2.2539 0.3424
-2 1 1 8.2055 -14.4650
-2 1 2 -3.4170 11.2211
-2 1 3 -2.6885 -8.7160
-2 1 4 7.8973 5.8111
-2 1 5 -10.9860 -1.5821
-2 1 6 12.0744 -3.2793
-2 1 7 -12.0366 6.8197
-2 1 8 11.5499 -7.5892
-2 1 9 -10.4980 6.0396
-2 1 10 8.1618 -4.1764
-2 1 11 -4.0860 3.8349
-2 1 12 -1.0578 -5.2306
-2 1 13 5.4459 7.0253
-2 1 14 -7.1669 -7.6365
-2 1 15 5.6334 6.4788
-2 1 16 -2.1270 -4.1576
-2 1 17 -1.0813 1.7467
-2 1 18 2.3195 0.0137
-2 1 19 -1.4670 -0.9748
-2 1 20 -0.4067 1.3278
-2 1 21 2.1381 -1.2571
-2 1 22 -3.1944 0.8115
-2 1 23 3.5626 -0.0072
-2 1 24 -3.2976 -1.0013
-2 1 25 2.4074 1.8574
-2 1 26 -1.1085 -2.1399
-2 1 27 -0.0660 1.6455
-2 2 1 -14.6353 -0.5733
-2 2 2 15.8346 2.4193
-2 2 3 -15.0924 -4.2261
-2 2 4 13.2242 4.9990
-2 2 5 -9.9439 -4.8697
-2 2 6 4.9322 4.3916
-2 2 7 0.6924 -3.6561
-2 2 8 -4.4972 2.3643
-2 2 9 4.6504 -0.6298
-2 2 10 -1.7315 -0.6973
-2 2 11 -1.5139 0.7825
-2 2 12 2.3840 0.1903
-2 2 13 -0.3526 -1.0204
-2 2 14 -2.7751 0.6309
-2 2 15 4.6272 0.8580
-2 2 16 -4.2006 -2.2865
-2 2 17 2.3531 2.6396
-2 2 18 -0.7573 -1.9602
-2 2 19 0.4841 1.0916
-2 2 20 -1.3563 -0.6899
-2 2 21 2.3105 0.6535
-2 2 22 -2.2569 -0.4920
-2 2 23 0.8107 0.0439
-2 2 24 1.4674 0.3316
-2 2 25 -3.4091 -0.2347
-2 2 26 3.9810 -0.2668
-2 2 27 -2.9855 0.6937
-2 3 1 2.1628 13.8338
-2 3 2 -0.5131 -11.2767
-2 3 3 -0.0299 7.9654
-2 3 4 0.4310 -5.3666
-2 3 5 -1.4380 3.2898
-2 3 6 2.7862 -0.8236
-2 3 7 -3.5106 -2.1380
-2 3 8 2.9725 4.5198
-2 3 9 -1.5510 -5.1080
-2 3 10 0.3503 3.7746
-2 3 11 -0.2476 -1.6547
-2 3 12 1.1695 0.2483
-2 3 13 -2.1858 -0.3667
-2 3 14 2.2639 1.7336
-2 3 15 -1.0550 -3.3180
-2 3 16 -0.8183 3.9876
-2 3 17 2.1165 -3.0722
-2 3 18 -1.7604 0.6374
-2 3 19 -0.3958 2.5878
-2 3 20 3.2901 -5.5612
-2 3 21 -5.1783 7.3574
-2 3 22 4.7532 -7.4589
-2 3 23 -2.1038 5.8563
-2 3 24 -1.2724 -3.0497
-2 3 25 3.5037 -0.0275
-2 3 26 -3.6400 2.2876
-2 3 27 2.1757 -3.0056
-2 4 1 2.3398 12.7080
-2 4 2 -4.7974 -16.0535
-2 4 3 5.3682 12.5214
-2 4 4 -3.2593 -2.5364
-2 4 5 -0.0689 -9.0675
-2 4 6 2.5571 16.4013
-2 4 7 -3.5196 -16.4615
-2 4 8 3.8163 10.5765
-2 4 9 -4.3132 -2.7253
-2 4 10 4.6516 -3.2692
-2 4 11 -3.7786 5.3649
-2 4 12 1.4642 -3.2793
-2 4 13 1.1428 -2.0242
-2 4 14 -2.6283 8.4715
-2 4 15 2.7551 -13.1195
-2 4 16 -2.5180 13.3536
-2 4 17 2.7795 -8.6665
-2 4 18 -3.1383 1.4057
-2 4 19 2.3679 4.5922
-2 4 20 0.0882 -6.6093
-2 4 21 -3.2727 4.7318
-2 4 22 5.4440 -1.2817
-2 4 23 -5.5655 -1.2598
-2 4 24 4.0335 1.9128
-2 4 25 -2.0827 -1.2654
-2 4 26 0.6837 0.4040
-2 5 1 -2.6348 2.2934
-2 5 2 5.1010 -2.1488
-2 5 3 -7.0261 1.3263
-2 5 4 7.8187 0.4568
-2 5 5 -7.0660 -2.5377
-2 5 6 4.7935 3.5946
-2 5 7 -1.5226 -2.6690
-2 5 8 -1.9638 0.0257
-2 5 9 4.9011 3.0044
-2 5 10 -6.6739 -5.0885
-2 5 11 6.9175 5.8207
-2 5 12 -5.7324 -5.6396
-2 5 13 3.8079 4.9829
-2 5 14 -2.1119 -3.7547
-2 5 15 1.2361 1.7439
-2 5 16 -1.0115 0.5848
-2 5 17 0.8494 -2.0426
-2 5 18 -0.4637 1.6946
-2 5 19 0.1456 0.1296
-2 5 20 -0.2705 -1.9689
-2 5 21 0.6642 2.4959
-2 5 22 -0.6657 -1.6519
-2 5 23 -0.1147 0.5141
-2 5 24 1.2365 -0.1180
-2 5 25 -1.7821 0.5146
-2 6 1 11.3090 -8.9643
-2 6 2 -6.6257 6.8522
-2 6 3 1.7403 -4.3876
-2 6 4 -0.0716 2.0730
-2 6 5 2.4944 0.4081
-2 6 6 -7.0991 -3.0637
-2 6 7 10.7707 4.9316
-2 6 8 -11.0867 -4.9249
-2 6 9 7.4080 3.2427
-2 6 10 -1.0551 -1.5216
-2 6 11 -5.1637 1.2978
-2 6 12 8.0838 -2.4037
-2 6 13 -5.8986 3.1378
-2 6 14 -0.4118 -2.0947
-2 6 15 7.2788 -0.3310
-2 6 16 -10.7561 2.3769
-2 6 17 9.2740 -2.7311
-2 6 18 -4.6423 1.7304
-2 6 19 0.3809 -0.7628
-2 6 20 1.1342 0.7144
-2 6 21 -0.1923 -1.1996
-2 6 22 -1.1803 1.2363
-2 6 23 1.3690 -0.4142
-2 6 24 -0.4070 -0.7458
-2 7 1 2.5358 -4.8946
-2 7 2 -3.4055 6.7865
-2 7 3 2.7900 -7.8216
-2 7 4 -1.4400 7.6956
-2 7 5 0.1947 -5.9183
-2 7 6 0.3731 2.4981
-2 7 7 0.0202 1.5034
-2 7 8 -1.4149 -4.3746
-2 7 9 3.4540 4.9451
-2 7 10 -5.1901 -3.5380
-2 7 11 5.3348 1.8176
-2 7 12 -3.1096 -1.6091
-2 7 13 -0.8964 3.5768
-2 7 14 4.7806 -6.7163
-2 7 15 -6.5332 9.0164
-2 7 16 5.5074 -8.8544
-2 7 17 -2.8621 6.1688
-2 7 18 0.5582 -2.5449
-2 7 19 0.1782 0.0838
-2 7 20 0.4232 0.1221
-2 7 21 -1.2488 1.3008
-2 7 22 1.4172 -2.6767
-2 7 23 -0.8638 2.7120
-2 8 1 -0.6312 -3.0539
-2 8 2 0.5122 4.0853
-2 8 3 0.2519 -3.7193
-2 8 4 -1.1038 1.7559
-2 8 5 1.0524 0.6690
-2 8 6 0.2137 -1.7268
-2 8 7 -1.7485 0.5450
-2 8 8 2.1075 1.7199
-2 8 9 -0.7427 -2.6275
-2 8 10 -1.4634 0.5233
-2 8 11 3.1085 3.9128
-2 8 12 -3.6008 -8.0573
-2 8 13 3.4635 9.3076
-2 8 14 -3.4065 -6.9213
-2 8 15 3.3778 2.3241
-2 8 16 -2.7352 2.0801
-2 8 17 1.2642 -4.4634
-2 8 18 0.2647 4.4123
-2 8 19 -0.7410 -2.7762
-2 8 20 -0.1380 0.9188
-2 8 21 1.5117 0.0927
-2 8 22 -2.1821 0.0167
-2 9 1 7.9072 3.5896
-2 9 2 -6.0159 -2.3734
-2 9 3 2.7123 0.8857
-2 9 4 0.5825 -0.1080
-2 9 5 -3.0437 0.1415
-2 9 6 4.6425 -0.1486
-2 9 7 -5.6575 -0.6652
-2 9 8 6.0556 1.9809
-2 9 9 -5.3225 -2.4161
-2 9 10 2.9222 0.8323
-2 9 11 0.9728 2.3488
-2 9 12 -5.1389 -5.2392
-2 9 13 7.7943 6.0359
-2 9 14 -7.7077 -4.5463
-2 9 15 5.0974 2.1938
-2 9 16 -1.5415 -0.5775
-2 9 17 -1.0965 0.1118
-2 9 18 1.8778 -0.0528
-2 9 19 -1.1856 -0.3611
-2 9 20 0.1164 1.0492
-2 10 1 -1.1811 0.7895
-2 10 2 -0.0522 -1.5571
-2 10 3 0.1134 2.6207
-2 10 4 0.9084 -3.4154
-2 10 5 -2.0438 3.2398
-2 10 6 2.3718 -2.0458
-2 10 7 -1.6892 0.6256
-2 10 8 0.4238 0.0980
-2 10 9 0.9235 0.0369
-2 10 10 -2.1471 -0.3216
-2 10 11 3.1953 -0.0221
-2 10 12 -3.8399 0.9846
-2 10 13 3.6839 -1.7539
-2 10 14 -2.5865 1.5256
-2 10 15 1.0149 -0.2720
-2 10 16 0.1737 -1.2693
-2 10 17 -0.4026 2.2703
-2 10 18 -0.1557 -2.4207
-2 11 1 0.6663 -2.2807
-2 11 2 -1.4223 1.9722
-2 11 3 1.9362 -1.6904
-2 11 4 -1.8818 0.8579
-2 11 5 1.2279 0.7480
-2 11 6 -0.2111 -2.5397
-2 11 7 -0.7898 3.4776
-2 11 8 1.4200 -2.9720
-2 11 9 -1.5093 1.4659
-2 11 10 1.1541 -0.0930
-2 11 11 -0.6503 -0.3026
-2 11 12 0.3059 -0.1490
-2 11 13 -0.2580 0.6016
-2 11 14 0.4103 -0.3989
-2 11 15 -0.5188 -0.2998
-2 12 1 -2.0354 -7.0647
-2 12 2 1.0989 7.0391
-2 12 3 0.6005 -4.3929
-2 12 4 -2.0598 0.8471
-2 12 5 2.4178 1.5832
-2 12 6 -1.6094 -2.1512
-2 12 7 0.3721 1.5795
-2 12 8 0.3765 -0.9776
-2 12 9 -0.2428 0.7604
-2 12 10 -0.4325 -0.5988
-2 12 11 0.9680 0.1710
-2 12 12 -0.9315 0.3069
-2 13 1 -1.1737 -0.5072
-2 13 2 2.0040 1.2789
-2 13 3 -2.2458 -1.4134
-2 13 4 1.9395 1.1798
-2 13 5 -1.4019 -0.8830
-2 13 6 0.9697 0.6519
-1 0 1 -27.3485 1.3471
-1 0 2 46.1193 -1.5869
-1 0 3 -56.8310 1.2884
-1 0 4 58.5057 -0.6913
-1 0 5 -51.9533 0.1105
-1 0 6 39.1682 0.2483
-1 0 7 -23.2938 -0.3480
-1 0 8 8.4420 0.2653
-1 0 9 1.5774 -0.1077
-1 0 10 -5.2023 -0.0363
-1 0 11 4.0291 0.1123
-1 0 12 -1.5334 -0.1046
-1 0 13 0.4955 0.0382
-1 0 14 -1.3467 0.0359
-1 0 15 2.7194 -0.0716
-1 0 16 -3.2964 0.0567
-1 0 17 2.9789 -0.0152
-1 0 18 -2.4639 -0.0164
-1 0 19 2.1540 0.0187
-1 0 20 -1.8369 0.0001
-1 0 21 1.3676 -0.0168
-1 0 22 -1.2761 0.0183
-1 0 23 2.3607 -0.0152
-1 0 24 -4.6477 0.0329
-1 0 25 6.9641 -0.0843
-1 0 26 -7.7503 0.1493
-1 0 27 6.3798 -0.1838
-1 1 1 -6.2163 2.2015
-1 1 2 9.1500 -2.1412
-1 1 3 -9.7216 2.6357
-1 1 4 8.1295 -4.3704
-1 1 5 -5.5071 6.4138
-1 1 6 2.9781 -7.1941
-1 1 7 -0.8936 6.1158
-1 1 8 -1.1992 -4.2199
-1 1 9 3.8561 3.2607
-1 1 10 -6.8716 -4.1092
-1 1 11 9.0369 5.9796
-1 1 12 -8.8868 -7.1232
-1 1 13 5.9452 6.2876
-1 1 14 -1.3981 -3.6697
-1 1 15 -2.5188 0.6730
-1 1 16 4.0185 1.1785
-1 1 17 -2.9130 -1.2533
-1 1 18 0.4838 0.0639
-1 1 19 1.6736 1.2828
-1 1 20 -2.7181 -1.9314
-1 1 21 2.7197 1.8012
-1 1 22 -2.1015 -1.4589
-1 1 23 1.1649 1.5084
-1 1 24 -0.1215 -2.0290
-1 1 25 -0.6860 2.5344
-1 1 26 0.8668 -2.4595
-1 1 27 -0.3506 1.7009
-1 2 1 -1.3278 -6.2265
-1 2 2 -2.6974 9.9447
-1 2 3 5.2931 -10.0094
-1 2 4 -7.6079 7.4573
-1 2 5 10.6521 -4.0697
-1 2 6 -13.4606 0.9414
-1 2 7 13.7445 1.7136
-1 2 8 -10.3691 -3.8183
-1 2 9 4.9363 4.9857
-1 2 10 -0.6800 -4.9331
-1 2 11 -0.2797 4.0664
-1 2 12 -1.3790 -3.3165
-1 2 13 3.0869 3.3015
-1 2 14 -2.8100 -3.7719
-1 2 15 0.6254 3.9781
-1 2 16 1.7959 -3.5147
-1 2 17 -2.9372 2.6892
-1 2 18 2.6406 -2.0886
-1 2 19 -1.8842 1.9413
-1 2 20 1.6987 -1.9998
-1 2 21 -2.3402 1.9563
-1 2 22 3.2670 -1.8004
-1 2 23 -3.6693 1.7132
-1 2 24 3.0311 -1.7252
-1 2 25 -1.4208 1.6224
-1 2 26 -0.5440 -1.2093
-1 2 27 2.0231 0.5773
-1 3 1 -5.4414 6.0625
-1 3 2 4.7145 -4.3620
-1 3 3 -4.5835 3.8973
-1 3 4 6.3000 -3.8306
-1 3 5 -9.2176 3.2130
-1 3 6 11.4155 -1.9504
-1 3 7 -11.2864 0.8328
-1 3 8 8.7062 -0.7302
-1 3 9 -4.9252 1.7566
-1 3 10 1.4849 -3.0890
-1 3 11 0.8097 3.5305
-1 3 12 -2.0810 -2.3959
-1 3 13 2.8039 0.1070
-1 3 14 -3.1558 1.9597
-1 3 15 2.8958 -2.3664
-1 3 16 -1.7937 0.6560
-1 3 17 0.1276 2.2695
-1 3 18 1.2558 -4.7734
-1 3 19 -1.4241 5.5986
-1 3 20 0.0360 -4.5514
-1 3 21 2.3135 2.3150
-1 3 22 -4.3783 0.2042
-1 3 23 5.0196 -2.3039
-1 3 24 -3.9195 3.4898
-1 3 25 1.7427 -3.4356
-1 3 26 0.3554 2.1961
-1 3 27 -1.4894 -0.4126
-1 4 1 0.9785 -1.7658
-1 4 2 -0.1720 7.7151
-1 4 3 -2.7244 -16.0152
-1 4 4 5.1156 21.7585
-1 4 5 -4.9515 -21.1481
-1 4 6 2.6447 14.3987
-1 4 7 -0.2930 -5.3908
-1 4 8 -0.6696 -1.2725
-1 4 9 0.6801 3.0928
-1 4 10 -0.9750 -0.3965
-1 4 11 1.8030 -4.7382
-1 4 12 -2.1187 9.7650
-1 4 13 0.9764 -12.3272
-1 4 14 1.2103 10.7613
-1 4 15 -3.0792 -4.9592
-1 4 16 3.8292 -3.0034
-1 4 17 -3.9737 9.5878
-1 4 18 4.4843 -11.8992
-1 4 19 -5.4287 9.6302
-1 4 20 5.7439 -5.1247
-1 4 21 -4.3909 1.4701
-1 4 22 1.5570 -0.3087
-1 4 23 1.3938 1.1491
-1 4 24 -3.0824 -2.4068
-1 4 25 3.1394 2.8970
-1 4 26 -2.1979 -2.4730
-1 5 1 -6.6638 0.8991
-1 5 2 4.9701 1.5050
-1 5 3 -2.5569 -4.0166
-1 5 4 0.3624 5.3132
-1 5 5 1.2539 -4.5961
-1 5 6 -2.4764 2.2770
-1 5 7 3.5403 0.1755
-1 5 8 -4.2535 -1.2649
-1 5 9 4.0443 0.5769
-1 5 10 -2.5791 1.0150
-1 5 11 0.3338 -2.2453
-1 5 12 1.5977 2.5876
-1 5 13 -2.4262 -2.5245
-1 5 14 2.4007 2.7664
-1 5 15 -2.4913 -3.3386
-1 5 16 3.2722 3.5553
-1 5 17 -4.2229 -2.8746
-1 5 18 4.2846 1.6256
-1 5 19 -3.1048 -0.7508
-1 5 20 1.5621 0.8383
-1 5 21 -0.9255 -1.5255
-1 5 22 1.5386 1.9240
-1 5 23 -2.4720 -1.5664
-1 5 24 2.5090 0.8280
-1 5 25 -1.3748 -0.4209
-1 6 1 -2.5387 4.3254
-1 6 2 3.7011 -6.0803
-1 6 3 -0.3272 6.8006
-1 6 4 -5.1583 -7.1248
-1 6 5 8.8297 7.1568
-1 6 6 -8.2580 -6.1355
-1 6 7 3.8587 3.4771
-1 6 8 1.9272 0.1210
-1 6 9 -6.2850 -3.0303
-1 6 10 7.1708 4.2728
-1 6 11 -3.8314 -4.5365
-1 6 12 -2.8073 5.3766
-1 6 13 10.0272 -7.4415
-1 6 14 -14.2556 9.7057
-1 6 15 13.1433 -10.5467
-1 6 16 -7.3900 9.4284
-1 6 17 0.5250 -7.3536
-1 6 18 3.5587 5.7176
-1 6 19 -3.3817 -4.9399
-1 6 20 0.6033 4.3210
-1 6 21 1.7929 -3.0728
-1 6 22 -2.0421 1.2513
-1 6 23 0.6168 0.3583
-1 6 24 0.8317 -1.0812
-1 7 1 3.3518 -6.2737
-1 7 2 -1.1509 4.8373
-1 7 3 -0.7466 -2.9496
-1 7 4 1.4943 0.7725
-1 7 5 -0.7934 1.3703
-1 7 6 -0.9540 -2.7985
-1 7 7 2.7337 2.8167
-1 7 8 -3.3131 -1.3996
-1 7 9 1.8630 -0.4101
-1 7 10 1.4784 0.9031
-1 7 11 -5.4796 1.1636
-1 7 12 8.3447 -5.4303
-1 7 13 -8.7019 9.7544
-1 7 14 6.4571 -11.4286
-1 7 15 -2.8865 9.1352
-1 7 16 -0.1768 -4.1341
-1 7 17 1.5068 -0.4706
-1 7 18 -1.1349 2.0051
-1 7 19 0.0371 -0.2158
-1 7 20 0.7772 -2.7373
-1 7 21 -0.9564 4.2424
-1 7 22 0.7774 -3.3509
-1 7 23 -0.6276 1.2043
-1 8 1 -0.1616 -2.9209
-1 8 2 -0.1613 2.7831
-1 8 3 0.3627 -1.4780
-1 8 4 0.0567 0.2632
-1 8 5 -0.9107 -0.4515
-1 8 6 1.2407 1.9586
-1 8 7 -0.2948 -3.1146
-1 8 8 -1.5051 2.0795
-1 8 9 2.8304 1.3914
-1 8 10 -2.7690 -5.4878
-1 8 11 1.7306 7.6354
-1 8 12 -0.8928 -6.4018
-1 8 13 0.8447 2.4362
-1 8 14 -1.0154 2.1554
-1 8 15 0.5238 -5.2825
-1 8 16 0.6071 6.0152
-1 8 17 -1.3367 -4.7791
-1 8 18 0.7357 2.7875
-1 8 19 0.9495 -1.2481
-1 8 20 -2.4911 0.7708
-1 8 21 2.8697 -1.1785
-1 8 22 -2.1409 1.7654
-1 9 1 2.7923 -1.3179
-1 9 2 0.2496 3.1443
-1 9 3 -2.4083 -3.9684
-1 9 4 3.2159 3.6029
-1 9 5 -2.8042 -2.7205
-1 9 6 1.5859 1.9751
-1 9 7 0.0943 -1.2213
-1 9 8 -2.1112 -0.2253
-1 9 9 4.3953 2.5086
-1 9 10 -6.5804 -4.5782
-1 9 11 7.8467 4.8814
-1 9 12 -7.2895 -2.8588
-1 9 13 4.6613 -0.2961
-1 9 14 -0.8377 2.5181
-1 9 15 -2.5462 -2.6085
-1 9 16 4.1177 1.1346
-1 9 17 -3.6236 0.3360
-1 9 18 1.9235 -0.7781
-1 9 19 -0.2190 0.4451
-1 9 20 -0.7461 -0.2219
-1 10 1 1.5522 -0.9310
-1 10 2 -1.4668 1.5784
-1 10 3 -0.0028 -1.8074
-1 10 4 1.5093 2.0543
-1 10 5 -1.9178 -2.4176
-1 10 6 1.1222 2.4872
-1 10 7 0.0626 -1.8467
-1 10 8 -0.6995 0.6462
-1 10 9 0.4559 0.4405
-1 10 10 0.3137 -0.8438
-1 10 11 -1.0461 0.6159
-1 10 12 1.4549 -0.2958
-1 10 13 -1.5976 0.3189
-1 10 14 1.6083 -0.6283
-1 10 15 -1.4937 0.8392
-1 10 16 1.2078 -0.6783
-1 10 17 -0.8319 0.2049
-1 10 18 0.5667 0.3334
-1 11 1 1.3153 4.3684
-1 11 2 0.4284 -3.9187
-1 11 3 -2.0674 3.6730
-1 11 4 2.8874 -3.8938
-1 11 5 -2.9984 4.0409
-1 11 6 2.9593 -3.3505
-1 11 7 -3.0408 1.7290
-1 11 8 2.9640 -0.0114
-1 11 9 -2.3366 -0.7470
-1 11 10 1.2226 0.2808
-1 11 11 -0.1859 0.5998
-1 11 12 -0.2289 -0.7754
-1 11 13 0.0094 -0.1108
-1 11 14 0.3414 1.3430
-1 11 15 -0.3094 -1.8779
-1 11 16 -0.1480 1.3597
-1 12 1 1.9456 -0.2748
-1 12 2 -2.2302 -1.6103
-1 12 3 2.2674 2.9321
-1 12 4 -1.9180 -2.8323
-1 12 5 1.4489 1.5877
-1 12 6 -1.3230 -0.1750
-1 12 7 1.7649 -0.6831
-1 12 8 -2.5029 1.0104
-1 12 9 2.9398 -1.2308
-1 12 10 -2.6206 1.5156
-1 12 11 1.5975 -1.5909
-1 12 12 -0.3834 1.1544
-1 13 1 -4.8507 -3.2563
-1 13 2 4.0249 1.8350
-1 13 3 -2.5960 -0.6725
-1 13 4 1.0224 0.3882
-1 13 5 0.1544 -0.7611
-1 13 6 -0.6224 1.0510
-1 13 7 0.4782 -0.7360
0 0 1 -78.2296 -0.5809
0 0 2 62.9839 0.9276
0 0 3 -41.6540 -0.9472
0 0 4 18.3603 0.7194
0 0 5 3.2250 -0.4072
0 0 6 -19.9196 0.1421
0 0 7 29.1565 0.0265
0 0 8 -29.9832 -0.1045
0 0 9 24.1701 0.1110
0 0 10 -15.8315 -0.0665
0 0 11 9.1611 0.0060
0 0 12 -5.9378 0.0241
0 0 13 4.9730 0.0053
0 0 14 -3.9104 -0.0811
0 0 15 1.5613 0.1565
0 0 16 1.3578 -0.1871
0 0 17 -3.4097 0.1607
0 0 18 3.9733 -0.0972
0 0 19 -3.5521 0.0267
0 0 20 2.8735 0.0291
0 0 21 -2.0728 -0.0609
0 0 22 0.8881 0.0636
0 0 23 0.5621 -0.0294
0 0 24 -1.5081 -0.0511
0 0 25 1.1768 0.1791
0 0 26 0.3561 -0.3349
0 0 27 -2.0730 0.4726
0 1 1 0.6861 0.4834
0 1 2 -3.3527 -2.2615
0 1 3 5.8559 5.0726
0 1 4 -7.6620 -7.5904
0 1 5 8.5117 8.3971
0 1 6 -8.5600 -7.2236
0 1 7 8.1905 5.1018
0 1 8 -7.5940 -3.3647
0 1 9 6.4735 2.4858
0 1 10 -4.2559 -1.8072
0 1 11 0.7779 0.3154
0 1 12 3.1450 2.2954
0 1 13 -5.9360 -5.2028
0 1 14 6.2795 7.0077
0 1 15 -4.1345 -6.7884
0 1 16 0.8175 4.8274
0 1 17 1.9510 -2.4435
0 1 18 -3.1820 1.0451
0 1 19 2.9854 -1.1211
0 1 20 -2.0511 1.9584
0 1 21 0.9502 -2.3170
0 1 22 0.0666 1.5030
0 1 23 -0.8229 0.0690
0 1 24 1.0624 -1.2862
0 1 25 -0.6626 1.3197
0 1 26 -0.1005 -0.2847
0 1 27 0.6738 -0.9592
0 2 0 -14.9707 8.9600
0 2 1 13.4758 -7.0049
0 2 2 -10.4202 2.0920
0 2 3 8.6454 2.8741
0 2 4 -9.2810 -5.6632
0 2 5 10.4676 6.0567
0 2 6 -9.2533 -5.2165
0 2 7 4.6866 4.1256
0 2 8 1.0801 -2.8334
0 2 9 -4.7320 1.0317
0 2 10 4.7404 1.0465
0 2 11 -2.4423 -2.5670
0 2 12 0.4596 2.8675
0 2 13 -0.2828 -2.0877
0 2 14 1.3442 0.9740
0 2 15 -2.1051 -0.1870
0 2 16 1.7104 -0.0962
0 2 17 -0.5678 -0.0027
0 2 18 -0.3869 0.4080
0 2 19 0.6931 -1.1250
0 2 20 -0.6295 2.0206
0 2 21 0.7220 -2.7518
0 2 22 -1.1844 3.0035
0 2 23 1.8110 -2.7600
0 2 24 -2.2421 2.2890
0 2 25 2.2349 -1.8666
0 2 26 -1.7473 1.5601
0 2 27 0.9089 -1.2684
0 3 1 1.7799 0.8227
0 3 2 -1.1345 -1.6394
0 3 3 -2.4139 2.2909
0 3 4 6.8395 -2.7280
0 3 5 -9.2696 3.0150
0 3 6 8.1297 -3.4281
0 3 7 -4.1711 4.3432
0 3 8 -0.2827 -5.7983
0 3 9 3.0702 7.0759
0 3 10 -3.4682 -6.9275
0 3 11 2.1811 4.5882
0 3 12 -0.3972 -0.7753
0 3 13 -1.0833 -2.4720
0 3 14 1.9928 3.2963
0 3 15 -2.2114 -1.6265
0 3 16 1.5131 -0.6811
0 3 17 0.2072 1.4004
0 3 18 -2.5272 0.2460
0 3 19 4.4759 -3.1689
0 3 20 -5.0773 5.5974
0 3 21 4.0381 -6.5316
0 3 22 -1.9782 6.1274
0 3 23 -0.0008 -5.0134
0 3 24 1.0424 3.5880
0 3 25 -0.9884 -2.0177
0 3 26 0.2909 0.6029
0 3 27 0.4304 0.2177
0 4 0 -3.8230 4.3008
0 4 1 2.3515 -5.9015
0 4 2 0.5597 8.9386
0 4 3 -2.0309 -9.7290
0 4 4 0.7753 6.0267
0 4 5 1.7168 1.0151
0 4 6 -2.9424 -7.8592
0 4 7 1.9842 11.3236
0 4 8 -0.1255 -10.5325
0 4 9 -0.8988 6.8284
0 4 10 0.7913 -2.4449
0 4 11 -0.6571 -0.6277
0 4 12 1.4039 1.1077
0 4 13 -2.6425 1.2996
0 4 14 3.2768 -5.5572
0 4 15 -2.8536 9.4275
0 4 16 1.9787 -10.5943
0 4 17 -1.4251 8.2363
0 4 18 1.1575 -3.7041
0 4 19 -0.4679 -0.4459
0 4 20 -1.0259 2.3039
0 4 21 2.7677 -1.7661
0 4 22 -3.7348 0.1549
0 4 23 3.4067 1.0934
0 4 24 -2.1777 -1.4003
0 4 25 0.8970 1.0306
0 4 26 -0.1506 -0.4876
0 5 1 2.9522 -3.6482
0 5 2 -4.3711 5.8018
0 5 3 3.9519 -5.8744
0 5 4 -2.6016 4.3679
0 5 5 1.6556 -2.6438
0 5 6 -1.6798 2.0674
0 5 7 1.9923 -3.0704
0 5 8 -1.4152 4.8349
0 5 9 -0.4253 -5.9296
0 5 10 2.5826 5.4551
0 5 11 -3.6831 -3.7516
0 5 12 3.3489 2.0524
0 5 13 -2.5968 -1.3980
0 5 14 2.6967 1.7983
0 5 15 -3.6989 -2.3674
0 5 16 4.2928 2.2112
0 5 17 -3.2305 -1.1770
0 5 18 0.7757 -0.1801
0 5 19 1.4403 1.2212
0 5 20 -2.0297 -1.7231
0 5 21 1.1914 1.8233
0 5 22 -0.3797 -1.6550
0 5 23 0.7435 1.1903
0 5 24 -2.0378 -0.4379
0 5 25 3.0549 -0.3467
0 6 0 10.0865 -8.0624
0 6 1 -7.6685 7.4632
0 6 2 2.4356 -6.1833
0 6 3 1.2153 5.1114
0 6 4 -0.2725 -4.3498
0 6 5 -4.5746 3.0823
0 6 6 9.8238 -0.6729
0 6 7 -12.0146 -2.3668
0 6 8 9.8835 4.7794
0 6 9 -4.4357 -5.8826
0 6 10 -2.2658 6.2167
0 6 11 8.0807 -6.7363
0 6 12 -11.1248 7.5379
0 6 13 10.1600 -7.6671
0 6 14 -5.4332 6.2463
0 6 15 -0.8345 -3.6013
0 6 16 5.3708 1.0943
0 6 17 -5.9674 0.1207
0 6 18 3.0931 -0.0422
0 6 19 0.5450 -0.4528
0 6 20 -2.2126 0.6260
0 6 21 1.1955 -0.4870
0 6 22 1.0430 0.4960
0 6 23 -2.4800 -0.8999
0 6 24 2.2594 1.4713
0 7 1 -2.0257 2.6341
0 7 2 3.0207 -4.7452
0 7 3 -2.4329 5.8672
0 7 4 0.4224 -5.8925
0 7 5 2.0093 4.9637
0 7 6 -3.4337 -3.3632
0 7 7 2.8410 1.5256
0 7 8 -0.3880 -0.1462
0 7 9 -2.5595 0.0437
0 7 10 4.2235 -1.5176
0 7 11 -3.5292 3.5929
0 7 12 0.7630 -4.1094
0 7 13 2.6569 1.1662
0 7 14 -5.0883 4.9733
0 7 15 5.6102 -11.3562
0 7 16 -4.4119 14.1738
0 7 17 2.4602 -11.7228
0 7 18 -0.7672 5.8877
0 7 19 -0.1940 -0.6545
0 7 20 0.5584 -1.0945
0 7 21 -0.6915 -0.3734
0 7 22 0.7779 2.4641
0 7 23 -0.7419 -2.8826
0 8 0 1.3452 1.0349
0 8 1 -1.0696 -0.3111
0 8 2 0.5486 -1.0882
0 8 3 -0.2813 1.6789
0 8 4 0.2326 -0.7108
0 8 5 0.1222 -1.0522
0 8 6 -0.9887 1.9964
0 8 7 1.7622 -1.1308
0 8 8 -1.6086 -0.9894
0 8 9 0.4875 2.6678
0 8 10 0.6765 -2.3680
0 8 11 -0.9877 -0.2029
0 8 12 0.5898 3.9792
0 8 13 -0.4538 -7.2719
0 8 14 1.1534 8.6996
0 8 15 -2.0790 -7.7779
0 8 16 2.0533 5.0174
0 8 17 -0.6640 -1.6230
0 8 18 -1.2037 -1.0756
0 8 19 2.2164 2.2578
0 8 20 -1.8548 -1.9822
0 8 21 0.7488 1.0194
0 8 22 0.1209 -0.2349
0 9 1 -1.7032 -1.4750
0 9 2 2.6737 1.9661
0 9 3 -2.4703 -1.3353
0 9 4 1.1848 0.3551
0 9 5 0.5726 0.1346
0 9 6 -2.0242 0.0350
0 9 7 2.6997 -0.4650
0 9 8 -2.6097 0.8942
0 9 9 1.9651 -1.5789
0 9 10 -0.8020 2.8443
0 9 11 -0.9959 -4.3508
0 9 12 3.2718 5.0513
0 9 13 -5.3088 -4.0841
0 9 14 6.1482 1.7293
0 9 15 -5.3097 0.6474
0 9 16 3.2173 -1.7203
0 9 17 -0.9032 1.3115
0 9 18 -0.7140 -0.3876
0 9 19 1.3169 0.0130
0 9 20 -1.1306 -0.3802
0 10 0 -3.8675 6.1074
0 10 1 2.7942 -5.5076
0 10 2 -0.3493 4.1020
0 10 3 -1.8191 -2.7171
0 10 4 2.3996 1.8501
0 10 5 -1.3271 -1.3366
0 10 6 -0.3403 0.7223
0 10 7 1.4090 0.1404
0 10 8 -1.5179 -0.9227
0 10 9 1.2686 1.1913
0 10 10 -1.4904 -0.8557
0 10 11 2.3909 0.2310
0 10 12 -3.3864 0.2628
0 10 13 3.7017 -0.4022
0 10 14 -3.0938 0.2149
0 10 15 2.0095 0.1383
0 10 16 -1.1127 -0.4740
0 10 17 0.7178 0.6421
0 10 18 -0.6596 -0.5854
0 11 1 -1.8728 -1.4002
0 11 2 2.5015 1.8769
0 11 3 -1.7180 -1.4229
0 11 4 0.4821 0.9021
0 11 5 0.2168 -1.1669
0 11 6 -0.3211 2.1620
0 11 7 0.5691 -2.9485
0 11 8 -1.5159 2.6569
0 11 9 2.8337 -1.4202
0 11 10 -3.6198 0.3208
0 11 11 3.3203 -0.3700
0 11 12 -2.2732 1.5319
0 11 13 1.3547 -2.7687
0 11 14 -1.1534 3.0444
0 11 15 1.4985 -2.2587
0 11 16 -1.7277 1.2036
0 12 0 -1.3549 -3.9187
0 12 1 1.4961 3.8362
0 12 2 -1.8321 -3.5722
0 12 3 2.2072 3.1538
0 12 4 -2.4504 -2.6261
0 12 5 2.4265 2.0351
0 12 6 -2.0478 -1.4246
0 12 7 1.2805 0.8712
0 12 8 -0.1883 -0.5153
0 12 9 -1.0128 0.5096
0 12 10 1.9773 -0.8790
0 12 11 -2.3820 1.4160
0 12 12 2.1302 -1.7558
0 13 1 1.4511 1.8788
0 13 2 -2.6097 -2.6373
0 13 3 3.1470 2.0292
0 13 4 -2.8044 -0.8639
0 13 5 1.6675 0.2348
0 13 6 -0.2424 -0.5559
0 13 7 -0.8198 1.2601
1 0 0 3.8382 0.5963
1 0 1 19.4015 0.3381
1 0 2 -37.5866 -1.0154
1 0 3 47.9719 1.1612
1 0 4 -50.2171 -0.8243
1 0 5 45.4682 0.2954
1 0 6 -35.4876 0.1238
1 0 7 22.6421 -0.3046
1 0 8 -10.0847 0.3009
1 0 9 0.9958 -0.2307
1 0 10 3.0433 0.1641
1 0 11 -3.0591 -0.1071
1 0 12 1.8174 0.0505
1 0 13 -1.6217 -0.0069
1 0 14 2.7264 -0.0023
1 0 15 -3.7306 -0.0229
1 0 16 3.3452 0.0569
1 0 17 -1.6844 -0.0712
1 0 18 -0.0528 0.0563
1 0 19 0.8969 -0.0198
1 0 20 -0.9256 -0.0289
1 0 21 0.8588 0.0860
1 0 22 -1.0839 -0.1483
1 0 23 1.2465 0.2048
1 0 24 -0.7664 -0.2372
1 0 25 -0.3944 0.2257
1 0 26 1.5717 -0.1586
1 0 27 -1.9878 0.0414
1 1 0 -4.1137 1.0020
1 1 1 1.1147 2.0651
1 1 2 0.5807 -6.4671
1 1 3 -0.6270 10.1625
1 1 4 -0.4134 -11.4074
1 1 5 1.5794 9.9682
1 1 6 -2.1292 -7.0258
1 1 7 1.7784 4.0571
1 1 8 -0.5519 -1.7659
1 1 9 -1.3513 -0.1028
1 1 10 3.4552 2.1038
1 1 11 -4.9336 -4.2933
1 1 12 4.9537 6.0036
1 1 13 -3.3257 -6.3654
1 1 14 0.8275 5.1273
1 1 15 1.2536 -3.0582
1 1 16 -2.0321 1.5159
1 1 17 1.5561 -1.4493
1 1 18 -0.5082 2.6456
1 1 19 -0.5116 -3.9087
1 1 20 1.3512 4.0763
1 1 21 -2.0621 -3.0018
1 1 22 2.5148 1.6235
1 1 23 -2.4234 -1.0755
1 1 24 1.7305 1.6850
1 1 25 -0.8177 -2.7645
1 1 26 0.2206 3.3084
1 1 27 -0.1449 -2.8598
1 2 0 5.7412 0.2316
1 2 1 -8.0300 6.1473
1 2 2 6.3059 -9.5743
1 2 3 -1.7611 9.3922
1 2 4 -1.8607 -7.1629
1 2 5 1.3762 4.8796
1 2 6 3.0233 -3.2133
1 2 7 -7.9323 1.4749
1 2 8 9.6516 0.9649
1 2 9 -7.1003 -3.5347
1 2 10 2.2250 4.8314
1 2 11 2.0448 -3.9920
1 2 12 -4.1184 1.5607
1 2 13 4.3868 0.9605
1 2 14 -4.1487 -2.2821
1 2 15 4.2611 2.0649
1 2 16 -4.7295 -0.7604
1 2 17 5.1951 -0.9641
1 2 18 -5.4731 2.5567
1 2 19 5.5931 -3.5642
1 2 20 -5.5370 3.6186
1 2 21 5.1481 -2.6334
1 2 22 -4.3298 0.9938
1 2 23 3.2416 0.5765
1 2 24 -2.2226 -1.4512
1 2 25 1.5210 1.4802
1 2 26 -1.1240 -0.9950
1 2 27 0.8472 0.4768
1 3 0 -4.4785 8.4158
1 3 1 0.9460 -10.6769
1 3 2 4.1181 11.2637
1 3 3 -8.0368 -10.0691
1 3 4 8.5921 8.1066
1 3 5 -5.6708 -6.3654
1 3 6 1.2870 4.9352
1 3 7 1.9350 -3.4040
1 3 8 -2.5196 1.9300
1 3 9 0.8067 -1.4557
1 3 10 1.7427 2.5472
1 3 11 -3.7532 -4.1817
1 3 12 4.6080 4.1914
1 3 13 -4.2958 -1.3015
1 3 14 2.9691 -3.2844
1 3 15 -0.8468 6.6049
1 3 16 -1.5271 -6.4686
1 3 17 3.2023 3.3377
1 3 18 -3.2940 0.2476
1 3 19 1.6991 -1.9961
1 3 20 0.6569 1.5884
1 3 21 -2.3968 -0.3383
1 3 22 2.6576 -0.4310
1 3 23 -1.6277 0.4561
1 3 24 0.2378 -0.2253
1 3 25 0.6368 0.0910
1 3 26 -0.7457 0.0407
1 3 27 0.4130 -0.3057
1 4 0 0.8433 0.4030
1 4 1 -3.0899 -1.8348
1 4 2 3.3259 2.1401
1 4 3 -1.3374 1.0906
1 4 4 -0.7088 -6.9796
1 4 5 0.6489 12.4409
1 4 6 1.4628 -14.7003
1 4 7 -3.6064 13.0053
1 4 8 4.0001 -8.5827
1 4 9 -2.7475 3.5463
1 4 10 1.3332 0.1613
1 4 11 -0.8586 -1.3993
1 4 12 1.0683 0.1780
1 4 13 -1.0052 2.2954
1 4 14 0.2389 -4.1640
1 4 15 0.7708 4.0108
1 4 16 -1.3626 -1.7830
1 4 17 1.4098 -1.2360
1 4 18 -1.2858 3.4205
1 4 19 1.2969 -3.9157
1 4 20 -1.3601 2.9905
1 4 21 1.2280 -1.5325
1 4 22 -0.8541 0.3170
1 4 23 0.4344 0.3364
1 4 24 -0.1617 -0.4637
1 4 25 0.0573 0.2473
1 4 26 -0.0416 0.0750
1 5 0 -6.6292 2.3834
1 5 1 4.5901 -2.4668
1 5 2 -1.4437 1.9355
1 5 3 -1.2770 -1.6879
1 5 4 2.4699 2.3434
1 5 5 -2.3557 -3.8474
1 5 6 2.2233 5.4293
1 5 7 -3.0903 -6.0069
1 5 8 4.5465 4.8885
1 5 9 -5.0820 -2.3358
1 5 10 3.7314 -0.4703
1 5 11 -1.3342 2.1415
1 5 12 -0.0776 -2.0111
1 5 13 -0.7009 0.5882
1 5 14 2.7202 0.8256
1 5 15 -3.7313 -1.0753
1 5 16 2.4084 -0.0706
1 5 17 0.3718 1.8639
1 5 18 -2.4945 -3.2106
1 5 19 2.7183 3.4441
1 5 20 -1.7084 -2.6666
1 5 21 1.0612 1.5091
1 5 22 -1.5661 -0.6153
1 5 23 2.5740 0.2715
1 5 24 -2.9297 -0.3695
1 5 25 2.2370 0.6034
1 6 0 -1.8614 -1.5143
1 6 1 5.4272 -1.1837
1 6 2 -4.6572 2.5949
1 6 3 -0.4637 -2.7130
1 6 4 6.4322 2.6932
1 6 5 -9.1119 -3.5286
1 6 6 6.8549 4.9423
1 6 7 -1.2910 -5.7237
1 6 8 -4.4018 5.0308
1 6 9 7.7967 -3.1384
1 6 10 -8.1999 0.9081
1 6 11 6.1585 1.2009
1 6 12 -2.6585 -3.3475
1 6 13 -1.1287 5.6189
1 6 14 3.8350 -7.4436
1 6 15 -4.3252 7.9286
1 6 16 2.5259 -6.7593
1 6 17 0.2256 4.6164
1 6 18 -1.9706 -2.6430
1 6 19 1.5742 1.5468
1 6 20 0.4349 -1.2270
1 6 21 -2.4041 1.1438
1 6 22 2.9658 -0.9040
1 6 23 -2.0386 0.4966
1 6 24 0.6255 -0.1243
1 7 0 4.8060 -6.9166
1 7 1 -4.6023 6.3901
1 7 2 2.6437 -4.5829
1 7 3 0.2719 2.1519
1 7 4 -2.7000 -0.1126
1 7 5 3.3432 -0.9250
1 7 6 -1.9085 1.0923
1 7 7 -0.6154 -0.8270
1 7 8 2.5573 0.3124
1 7 9 -2.6605 0.3779
1 7 10 0.8824 -0.6016
1 7 11 1.6623 -0.9117
1 7 12 -3.4999 4.8528
1 7 13 3.7111 -9.8940
1 7 14 -2.3603 12.8993
1 7 15 0.2804 -11.2751
1 7 16 1.5180 5.5271
1 7 17 -2.3978 0.6307
1 7 18 2.3171 -3.1252
1 7 19 -1.6687 0.8645
1 7 20 0.9136 3.5397
1 7 21 -0.2955 -6.2713
1 7 22 -0.1724 5.5570
1 7 23 0.5122 -2.6787
1 8 0 0.2776 1.8676
1 8 1 -0.3962 -0.7417
1 8 2 0.8734 0.4792
1 8 3 -1.5497 -0.9284
1 8 4 1.8750 1.0429
1 8 5 -1.5919 0.0661
1 8 6 1.0575 -2.2921
1 8 7 -0.7682 4.5931
1 8 8 0.7354 -5.7264
1 8 9 -0.5638 4.9831
1 8 10 0.1237 -2.5000
1 8 11 0.1297 -0.8105
1 8 12 0.2888 3.5529
1 8 13 -1.1214 -4.3482
1 8 14 1.4213 2.5140
1 8 15 -0.5184 1.3931
1 8 16 -1.1691 -5.6696
1 8 17 2.4478 8.3515
1 8 18 -2.4820 -8.3880
1 8 19 1.5262 6.2396
1 8 20 -0.5249 -3.4311
1 8 21 0.1259 1.4301
1 8 22 -0.2004 -0.7459
1 9 0 5.6252 0.5710
1 9 1 -6.9615 -1.3684
1 9 2 6.1260 1.0331
1 9 3 -3.5837 -0.3218
1 9 4 0.7396 0.0856
1 9 5 0.9891 -0.5525
1 9 6 -1.0963 1.3078
1 9 7 0.1210 -1.8346
1 9 8 1.0492 1.9684
1 9 9 -1.9595 -1.8598
1 9 10 2.7164 1.6481
1 9 11 -3.5008 -1.3214
1 9 12 4.1472 0.9112
1 9 13 -4.2827 -0.6880
1 9 14 3.7904 0.9984
1 9 15 -2.9993 -1.8455
1 9 16 2.3815 2.7147
1 9 17 -2.1356 -2.9456
1 9 18 2.1119 2.3442
1 9 19 -2.0729 -1.3978
1 9 20 1.9148 0.8272
1 10 0 0.1883 -0.2442
1 10 1 -2.6277 1.4687
1 10 2 3.9809 -1.9832
1 10 3 -3.0121 1.5267
1 10 4 0.0596 -0.5953
1 10 5 3.2023 -0.0421
1 10 6 -5.0569 0.0576
1 10 7 5.0054 0.2173
1 10 8 -3.9273 -0.2300
1 10 9 3.0812 -0.2002
1 10 10 -2.9372 0.7131
1 10 11 2.9308 -0.7494
1 10 12 -2.2682 0.0304
1 10 13 0.8783 1.2321
1 10 14 0.4688 -2.4905
1 10 15 -0.9351 3.2069
1 10 16 0.4233 -3.1512
1 10 17 0.3938 2.4969
1 10 18 -0.7712 -1.6739
1 11 0 2.1218 4.3016
1 11 1 -1.6123 -3.2995
1 11 2 0.3511 1.9160
1 11 3 0.6402 -1.1564
1 11 4 -0.8888 1.5162
1 11 5 0.8058 -2.4255
1 11 6 -1.0685 2.7251
1 11 7 1.7736 -1.7682
1 11 8 -2.2912 0.0833
1 11 9 1.9469 1.0757
1 11 10 -0.7698 -0.8847
1 11 11 -0.4777 -0.3054
1 11 12 0.9807 1.3409
1 11 13 -0.5598 -1.3524
1 11 14 -0.2568 0.4773
1 11 15 0.7512 0.4260
1 11 16 -0.5951 -0.6702
1 12 0 -1.7643 1.3460
1 12 1 1.8532 -0.9062
1 12 2 -2.0298 -0.5552
1 12 3 1.8569 1.7992
1 12 4 -1.0304 -1.9669
1 12 5 -0.3509 1.2432
1 12 6 1.8310 -0.5301
1 12 7 -2.8817 0.5512
1 12 8 3.1869 -1.2578
1 12 9 -2.7490 1.9958
1 12 10 1.8252 -2.1415
1 12 11 -0.7887 1.5777
1 12 12 -0.0114 -0.6670
1 13 0 -4.8673 -3.9159
1 13 1 4.1387 3.1309
1 13 2 -2.8342 -1.2379
1 13 3 1.2304 -0.6767
1 13 4 0.2701 1.6118
1 13 5 -1.2254 -1.4185
1 13 6 1.3868 0.8198
1 13 7 -0.8876 -0.6696
2 0 0 -70.4968 -2.7730
2 0 1 63.7734 2.1036
2 0 2 -48.6574 -0.9820
2 0 3 29.7853 -0.0565
2 0 4 -11.4844 0.5839
2 0 5 -3.5506 -0.5333
2 0 6 14.0807 0.1683
2 0 7 -19.5942 0.1680
2 0 8 20.1709 -0.2923
2 0 9 -16.9292 0.2352
2 0 10 12.0497 -0.1250
2 0 11 -7.7770 0.0518
2 0 12 5.0962 -0.0249
2 0 13 -3.3805 0.0163
2 0 14 1.4152 -0.0107
2 0 15 1.2038 0.0125
2 0 16 -3.6718 -0.0245
2 0 17 4.8823 0.0371
2 0 18 -4.6017 -0.0364
2 0 19 3.6791 0.0162
2 0 20 -3.1356 0.0195
2 0 21 3.1346 -0.0593
2 0 22 -2.8950 0.0856
2 0 23 1.5979 -0.0795
2 0 24 0.6603 0.0323
2 0 25 -2.8124 0.0449
2 0 26 3.7009 -0.1252
2 0 27 -3.0427 0.1848
2 1 0 10.6684 -18.0337
2 1 1 -9.2374 19.9944
2 1 2 5.3031 -18.0045
2 1 3 -1.2439 11.6654
2 1 4 -1.0201 -2.9111
2 1 5 1.0830 -5.2011
2 1 6 0.1556 10.3533
2 1 7 -1.5401 -12.0550
2 1 8 2.4566 11.3629
2 1 9 -2.7991 -9.7349
2 1 10 2.5211 7.9990
2 1 11 -1.5187 -6.1203
2 1 12 -0.0362 3.7522
2 1 13 1.4899 -0.9849
2 1 14 -2.0747 -1.4037
2 1 15 1.5316 2.4592
2 1 16 -0.2871 -1.8985
2 1 17 -1.0150 0.4972
2 1 18 2.0779 0.4327
2 1 19 -2.9838 -0.0810
2 1 20 3.7601 -1.2361
2 1 21 -4.1066 2.4405
2 1 22 3.6714 -2.6851
2 1 23 -2.5406 2.0263
2 1 24 1.3125 -1.2006
2 1 25 -0.6147 0.8392
2 1 26 0.5737 -0.9464
2 1 27 -0.7904 1.0801
2 2 0 10.7522 0.0629
2 2 1 -3.9849 -2.0573
2 2 2 -2.4094 4.9747
2 2 3 5.0625 -6.7444
2 2 4 -2.7902 6.3662
2 2 5 -2.1403 -4.7206
2 2 6 5.5836 3.4760
2 2 7 -4.6563 -3.2836
2 2 8 -0.2115 3.1741
2 2 9 5.8761 -1.7338
2 2 10 -8.9542 -1.2483
2 2 11 8.0386 4.3796
2 2 12 -4.1402 -5.8375
2 2 13 -0.4957 4.8699
2 2 14 3.9551 -2.2284
2 2 15 -5.5125 -0.6321
2 2 16 5.5538 2.6124
2 2 17 -4.9884 -3.3588
2 2 18 4.6437 2.9766
2 2 19 -4.8950 -1.6985
2 2 20 5.5832 -0.1023
2 2 21 -6.1931 1.7845
2 2 22 6.1998 -2.6190
2 2 23 -5.4023 2.2665
2 2 24 4.0436 -1.0913
2 2 25 -2.6405 -0.0736
2 2 26 1.6442 0.5545
2 2 27 -1.1734 -0.3060
2 3 0 5.1662 13.5103
2 3 1 -7.6697 -9.7670
2 3 2 8.1486 4.4029
2 3 3 -5.8538 -0.3549
2 3 4 1.6871 -0.7953
2 3 5 2.4298 -0.0783
2 3 6 -4.8848 0.9905
2 3 7 5.2909 -0.9988
2 3 8 -4.3731 0.7276
2 3 9 3.1611 -0.8610
2 3 10 -2.3046 0.6820
2 3 11 1.9859 1.3333
2 3 12 -2.2083 -5.4165
2 3 13 2.9377 9.4617
2 3 14 -3.9162 -10.5742
2 3 15 4.4930 7.8083
2 3 16 -3.8860 -3.2184
2 3 17 1.8113 0.0625
2 3 18 1.0949 0.0209
2 3 19 -3.5620 1.9084
2 3 20 4.5434 -3.5482
2 3 21 -3.9396 3.5713
2 3 22 2.5708 -2.4118
2 3 23 -1.4640 1.2675
2 3 24 1.1111 -0.7739
2 3 25 -1.2942 0.7126
2 3 26 1.4903 -0.6579
2 4 0 -0.3941 -6.4775
2 4 1 0.6766 2.5192
2 4 2 -2.5684 -3.3060
2 4 3 3.8591 7.3736
2 4 4 -3.1725 -11.0902
2 4 5 1.3176 11.5314
2 4 6 -0.2789 -8.2084
2 4 7 1.0815 2.8527
2 4 8 -2.8231 1.9985
2 4 9 3.7326 -4.4400
2 4 10 -2.9568 3.9764
2 4 11 1.2279 -1.5301
2 4 12 0.0493 -1.1670
2 4 13 -0.1494 2.5000
2 4 14 -0.5083 -1.7643
2 4 15 0.9894 -0.6069
2 4 16 -0.7445 3.4573
2 4 17 -0.0457 -5.6086
2 4 18 0.7886 6.3818
2 4 19 -1.0157 -5.7430
2 4 20 0.6958 4.1823
2 4 21 -0.1908 -2.4715
2 4 22 -0.0412 1.3404
2 4 23 -0.2126 -1.1259
2 4 24 0.7631 1.5889
2 4 25 -1.1778 -2.0987
2 4 26 1.1435 2.1051
2 5 0 -0.2716 2.5007
2 5 1 -1.3884 -2.9782
2 5 2 1.8435 3.5888
2 5 3 -1.0997 -3.8005
2 5 4 -0.0994 3.1504
2 5 5 0.8034 -1.5017
2 5 6 -0.8382 -0.8997
2 5 7 1.1258 3.4708
2 5 8 -2.6693 -5.4005
2 5 9 5.0728 5.8926
2 5 10 -6.3391 -4.5596
2 5 11 4.5733 1.7849
2 5 12 -0.0763 1.2631
2 5 13 -4.4395 -3.1470
2 5 14 6.0282 2.9933
2 5 15 -4.0752 -1.0838
2 5 16 0.7304 -1.2981
2 5 17 1.1765 2.7420
2 5 18 -0.6045 -2.6743
2 5 19 -1.1915 1.6515
2 5 20 2.2919 -0.7666
2 5 21 -1.9636 0.7101
2 5 22 0.9456 -1.2949
2 5 23 -0.2876 1.7838
2 5 24 0.2629 -1.6208
2 5 25 -0.4117 0.8687
2 6 0 -12.0771 9.4138
2 6 1 8.1449 -7.5854
2 6 2 -1.8480 4.5001
2 6 3 -2.8574 -2.2239
2 6 4 3.4891 2.0211
2 6 5 -0.7101 -3.2261
2 6 6 -2.5592 3.9739
2 6 7 3.5582 -2.9625
2 6 8 -1.5228 0.4608
2 6 9 -2.2927 2.2348
2 6 10 5.9466 -4.0351
2 6 11 -8.1324 4.6675
2 6 12 8.5938 -4.3371
2 6 13 -7.7581 3.2018
2 6 14 6.2395 -1.3731
2 6 15 -4.6157 -0.7217
2 6 16 3.3836 2.2828
2 6 17 -2.8500 -2.6299
2 6 18 2.9476 1.7599
2 6 19 -3.2081 -0.3756
2 6 20 3.0431 -0.6492
2 6 21 -2.1744 0.8628
2 6 22 0.8584 -0.4121
2 6 23 0.3050 -0.2218
2 6 24 -0.8269 0.6177
2 7 0 0.1257 -2.2287
2 7 1 3.1325 -0.5132
2 7 2 -5.7678 2.2348
2 7 3 6.4870 -1.9871
2 7 4 -4.8733 -0.0349
2 7 5 1.6466 2.5233
2 7 6 1.7294 -4.1785
2 7 7 -3.8411 4.7088
2 7 8 4.0413 -4.5961
2 7 9 -2.6894 4.0404
2 7 10 0.8367 -2.5845
2 7 11 0.4018 0.0773
2 7 12 -0.4226 2.2356
2 7 13 -0.6200 -2.2296
2 7 14 1.9772 -0.9945
2 7 15 -2.7706 5.5820
2 7 16 2.5132 -7.9831
2 7 17 -1.3841 6.0031
2 7 18 0.0701 -0.9382
2 7 19 0.7258 -3.4342
2 7 20 -0.7402 4.1376
2 7 21 0.2187 -1.4136
2 7 22 0.4009 -1.9100
2 7 23 -0.8461 3.2030
2 8 0 0.4142 1.4790
2 8 1 -0.2974 0.1817
2 8 2 0.3458 -1.9895
2 8 3 -0.1810 4.0663
2 8 4 -0.4217 -6.0550
2 8 5 1.1996 7.2628
2 8 6 -1.6801 -7.1755
2 8 7 1.6356 5.7164
2 8 8 -1.1698 -3.1181
2 8 9 0.4780 -0.1745
2 8 10 0.2697 3.3197
2 8 11 -0.7868 -4.9878
2 8 12 0.6402 3.9031
2 8 13 0.3945 0.1152
2 8 14 -1.9272 -5.5276
2 8 15 3.0864 9.6824
2 8 16 -3.2220 -10.4346
2 8 17 2.4838 7.5697
2 8 18 -1.6295 -2.8910
2 8 19 1.2560 -1.0823
2 8 20 -1.2885 2.7559
2 8 21 1.2347 -2.2289
2 8 22 -0.8291 0.7903
2 9 0 7.2532 3.6057
2 9 1 -4.2907 -2.2982
2 9 2 0.6182 0.4686
2 9 3 1.7207 0.9484
2 9 4 -1.6701 -1.5447
2 9 5 -0.1920 1.5596
2 9 6 2.3074 -1.4562
2 9 7 -3.4474 1.4191
2 9 8 3.4924 -1.2183
2 9 9 -3.1231 0.4998
2 9 10 2.9500 0.8018
2 9 11 -3.0166 -2.3075
2 9 12 3.0125 3.4092
2 9 13 -2.7326 -3.6563
2 9 14 2.2076 3.0058
2 9 15 -1.4942 -1.7984
2 9 16 0.5489 0.5521
2 9 17 0.6008 0.2655
2 9 18 -1.6640 -0.4095
2 9 19 2.2183 -0.0414
2 9 20 -2.0797 0.7049
2 10 0 2.4870 -0.2510
2 10 1 -2.4066 -0.3982
2 10 2 0.3056 1.2504
2 10 3 2.7976 -1.8923
2 10 4 -4.8519 1.8842
2 10 5 4.3380 -1.3070
2 10 6 -1.5036 0.7575
2 10 7 -1.8306 -0.7920
2 10 8 3.7522 1.4109
2 10 9 -3.7177 -2.0902
2 10 10 2.7199 2.2816
2 10 11 -2.1326 -1.8758
2 10 12 2.4299 1.2410
2 10 13 -2.9784 -0.8809
2 10 14 2.9307 1.0455
2 10 15 -2.1613 -1.5787
2 10 16 1.2908 2.0609
2 10 17 -0.9197 -2.1089
2 10 18 1.0057 1.6301
2 11 0 0.1235 -2.7877
2 11 1 -0.1360 3.1878
2 11 2 0.6038 -2.8865
2 11 3 -1.0748 1.9177
2 11 4 1.1280 -1.0248
2 11 5 -0.7684 1.0288
2 11 6 0.4293 -2.0223
2 11 7 -0.5468 3.2008
2 11 8 1.1176 -3.5457
2 11 9 -1.6767 2.7346
2 11 10 1.7107 -1.4176
2 11 11 -1.0973 0.6064
2 11 12 0.1793 -0.7796
2 11 13 0.5284 1.5447
2 11 14 -0.6968 -2.1032
2 11 15 0.3429 1.9847
2 12 0 1.8654 4.5876
2 12 1 -0.9789 -1.4601
2 12 2 0.3149 -0.1849
2 12 3 -0.4573 -0.2451
2 12 4 1.2522 1.5701
2 12 5 -1.9989 -2.1397
2 12 6 2.0257 1.3327
2 12 7 -1.1639 0.1124
2 12 8 -0.1995 -1.0237
2 12 9 1.4387 0.9012
2 12 10 -2.0829 -0.1773
2 12 11 2.0305 -0.3949
2 12 12 -1.5130 0.4560
2 13 0 -0.0684 0.8674
2 13 1 -0.8640 -2.3368
2 13 2 1.2559 3.1599
2 13 3 -1.0251 -2.8719
2 13 4 0.3668 1.6722
2 13 5 0.3807 -0.3281
2 13 6 -0.9142 -0.4080
3 0 0 5.5681 1.2253
3 0 1 -20.2442 -1.5363
3 0 2 28.3865 1.3503
3 0 3 -29.4748 -0.7672
3 0 4 25.5244 0.1298
3 0 5 -19.2189 0.2319
3 0 6 12.4349 -0.2261
3 0 7 -6.0810 0.0133
3 0 8 0.7587 0.1710
3 0 9 2.8711 -0.2029
3 0 10 -4.4490 0.1169
3 0 11 4.4084 -0.0154
3 0 12 -3.7990 -0.0377
3 0 13 3.4611 0.0465
3 0 14 -3.3769 -0.0427
3 0 15 2.9032 0.0420
3 0 16 -1.6479 -0.0369
3 0 17 0.0437 0.0164
3 0 18 1.0234 0.0177
3 0 19 -1.1600 -0.0461
3 0 20 0.9653 0.0391
3 0 21 -1.4763 0.0275
3 0 22 3.0368 -0.1485
3 0 23 -4.7268 0.2756
3 0 24 5.0152 -0.3357
3 0 25 -3.1261 0.2780
3 0 26 -0.1386 -0.1147
3 0 27 2.9231 -0.0847
3 1 0 -1.8136 -8.6415
3 1 1 7.4101 -0.3053
3 1 2 -9.3251 10.2788
3 1 3 7.2202 -17.7659
3 1 4 -2.9127 20.1658
3 1 5 -1.0909 -17.3511
3 1 6 3.3463 11.4910
3 1 7 -3.9985 -5.4883
3 1 8 3.8917 1.3080
3 1 9 -3.4478 0.7290
3 1 10 2.4875 -1.4904
3 1 11 -0.9163 1.9896
3 1 12 -0.7644 -2.5693
3 1 13 1.7857 2.8359
3 1 14 -1.8366 -2.2831
3 1 15 1.2910 1.0083
3 1 16 -0.7202 0.1586
3 1 17 0.3385 -0.2818
3 1 18 -0.0207 -0.8494
3 1 19 -0.2624 2.4774
3 1 20 0.2550 -3.4783
3 1 21 0.2434 3.2524
3 1 22 -0.9690 -2.0915
3 1 23 1.3004 0.7650
3 1 24 -0.8405 0.1700
3 1 25 -0.1608 -0.6634
3 1 26 1.0157 0.9221
3 1 27 -1.2131 -1.0399
3 2 0 2.2513 1.1752
3 2 1 0.6723 -1.2890
3 2 2 -0.7583 0.2988
3 2 3 -1.5111 1.6083
3 2 4 3.7048 -3.1219
3 2 5 -3.1563 3.1189
3 2 6 -0.8978 -1.8831
3 2 7 6.5306 0.8722
3 2 8 -10.3533 -1.2351
3 2 9 9.8155 2.6270
3 2 10 -4.8897 -3.5339
3 2 11 -1.9748 2.7279
3 2 12 7.4600 -0.3710
3 2 13 -9.3746 -2.2287
3 2 14 7.7453 3.7930
3 2 15 -4.4312 -3.9598
3 2 16 1.6970 3.1828
3 2 17 -0.7995 -2.0427
3 2 18 1.4928 0.8207
3 2 19 -2.5932 0.3497
3 2 20 2.9984 -1.1855
3 2 21 -2.3713 1.3346
3 2 22 1.1338 -0.7795
3 2 23 0.0084 0.0296
3 2 24 -0.5524 0.2316
3 2 25 0.4130 0.2500
3 2 26 0.1346 -1.0652
3 2 27 -0.6609 1.5303
3 3 0 9.2543 -12.5837
3 3 1 -5.1753 17.5960
3 3 2 0.2780 -18.0744
3 3 3 4.4071 14.1538
3 3 4 -7.7521 -8.8537
3 3 5 9.1823 5.3241
3 3 6 -8.8406 -4.2459
3 3 7 7.2918 3.9681
3 3 8 -5.1842 -2.8958
3 3 9 3.1397 1.2527
3 3 10 -1.7504 -0.3142
3 3 11 1.4313 0.3039
3 3 12 -2.1367 0.3008
3 3 13 3.2419 -3.0775
3 3 14 -3.8388 7.5244
3 3 15 3.3255 -11.0520
3 3 16 -1.8523 11.2952
3 3 17 0.2468 -8.3472
3 3 18 0.5506 4.6213
3 3 19 -0.1198 -2.6036
3 3 20 -1.2011 2.8452
3 3 21 2.6104 -4.0026
3 3 22 -3.3947 4.4739
3 3 23 3.3179 -3.7689
3 3 24 -2.6234 2.4727
3 3 25 1.7529 -1.3189
3 3 26 -1.0501 0.5623
3 4 0 -3.4583 8.9692
3 4 1 4.1068 -5.6608
3 4 2 -3.3774 -0.1087
3 4 3 1.0715 4.1382
3 4 4 1.3956 -4.2055
3 4 5 -2.3976 1.0153
3 4 6 1.6735 2.8833
3 4 7 -0.4808 -5.0240
3 4 8 0.2544 4.4194
3 4 9 -1.1857 -1.7633
3 4 10 2.1006 -1.3564
3 4 11 -1.6537 3.5217
3 4 12 -0.3768 -4.1357
3 4 13 2.8707 3.4058
3 4 14 -4.3260 -1.9256
3 4 15 4.0737 0.3231
3 4 16 -2.7169 0.8277
3 4 17 1.5147 -1.0363
3 4 18 -1.3106 0.1167
3 4 19 1.9095 1.5231
3 4 20 -2.3687 -2.9414
3 4 21 1.8840 3.2448
3 4 22 -0.4821 -2.2735
3 4 23 -1.0552 0.7375
3 4 24 1.8980 0.3748
3 4 25 -1.8273 -0.5826
3 4 26 1.2793 0.1766
3 5 0 5.4550 4.0388
3 5 1 -4.3892 -3.9163
3 5 2 3.2783 2.1396
3 5 3 -2.1562 0.8205
3 5 4 1.0769 -3.9256
3 5 5 0.1571 6.2151
3 5 6 -1.9155 -7.1867
3 5 7 4.0077 6.7783
3 5 8 -5.1379 -5.2001
3 5 9 3.6541 2.8829
3 5 10 0.6681 -0.5339
3 5 11 -5.6143 -0.9449
3 5 12 7.7899 0.8473
3 5 13 -5.3978 0.8141
3 5 14 -0.0356 -3.1164
3 5 15 4.7861 4.7003
3 5 16 -5.9631 -4.6882
3 5 17 3.6449 3.3308
3 5 18 -0.2994 -1.7777
3 5 19 -1.6367 1.1085
3 5 20 1.5853 -1.4668
3 5 21 -0.6258 2.0728
3 5 22 0.0016 -2.0561
3 5 23 -0.0534 1.2752
3 5 24 0.3782 -0.3548
3 5 25 -0.5799 -0.0042
3 6 0 -1.6842 -1.9732
3 6 1 -3.8398 5.7055
3 6 2 6.7123 -6.7655
3 6 3 -6.1341 4.8054
3 6 4 3.5728 -1.6787
3 6 5 -1.3878 -0.1177
3 6 6 1.0737 -0.4989
3 6 7 -2.4021 2.5372
3 6 8 3.8918 -4.0758
3 6 9 -4.0685 3.9203
3 6 10 2.5503 -2.2799
3 6 11 -0.2510 0.1947
3 6 12 -1.3530 1.3956
3 6 13 1.3046 -2.0660
3 6 14 0.2131 1.7562
3 6 15 -2.1532 -0.5748
3 6 16 3.4771 -1.1521
3 6 17 -3.8434 2.8040
3 6 18 3.5760 -3.6763
3 6 19 -3.0970 3.4148
3 6 20 2.4889 -2.2830
3 6 21 -1.6017 0.9843
3 6 22 0.4654 -0.1713
3 6 23 0.5429 0.0401
3 6 24 -0.9910 -0.2988
3 7 0 -5.9929 5.7844
3 7 1 4.7566 -4.1421
3 7 2 -2.2182 1.4895
3 7 3 -0.8321 1.1369
3 7 4 3.3746 -2.3306
3 7 5 -4.6646 1.5020
3 7 6 4.4161 0.5635
3 7 7 -2.7733 -2.5093
3 7 8 0.2973 3.7013
3 7 9 2.0603 -4.5038
3 7 10 -3.2335 5.2654
3 7 11 2.6099 -5.3972
3 7 12 -0.5290 3.9056
3 7 13 -1.7875 -0.9131
3 7 14 2.9829 -1.7462
3 7 15 -2.4935 1.9435
3 7 16 0.9220 0.5592
3 7 17 0.4696 -3.5302
3 7 18 -0.7388 4.1528
3 7 19 -0.0941 -1.6169
3 7 20 1.2279 -2.1560
3 7 21 -1.8350 4.3365
3 7 22 1.6724 -3.6889
3 7 23 -1.0718 1.3607
3 8 0 -0.2553 -5.8884
3 8 1 0.5642 6.9904
3 8 2 -0.6088 -6.6451
3 8 3 0.8576 4.7294
3 8 4 -1.2114 -1.6869
3 8 5 1.1720 -1.5343
3 8 6 -0.4100 4.1002
3 8 7 -0.8643 -5.8031
3 8 8 2.0087 6.8084
3 8 9 -2.3658 -6.9120
3 8 10 1.6773 5.3160
3 8 11 -0.2709 -1.4491
3 8 12 -1.0847 -3.8956
3 8 13 1.6325 8.4187
3 8 14 -1.1388 -9.6405
3 8 15 0.0572 6.7079
3 8 16 0.8607 -1.1333
3 8 17 -1.2059 -4.1857
3 8 18 1.2024 6.8643
3 8 19 -1.3570 -6.3787
3 8 20 1.8459 3.9993
3 8 21 -2.3014 -1.6025
3 9 0 -1.7367 -0.8033
3 9 1 4.2338 3.1270
3 9 2 -4.1853 -4.5342
3 9 3 2.0280 4.5835
3 9 4 0.4944 -3.6083
3 9 5 -1.7198 2.3161
3 9 6 1.2282 -1.2311
3 9 7 0.1813 0.4442
3 9 8 -1.4630 0.1644
3 9 9 2.1924 -0.5136
3 9 10 -2.6032 0.2019
3 9 11 3.0458 1.1313
3 9 12 -3.6180 -3.2964
3 9 13 4.2872 5.4493
3 9 14 -5.1241 -6.5791
3 9 15 6.1994 6.1957
3 9 16 -7.2591 -4.6237
3 9 17 7.6960 2.6963
3 9 18 -7.0156 -1.1798
3 9 19 5.3490 0.4060
3 9 20 -3.4268 -0.2810
3 10 0 1.0251 2.1052
3 10 1 -0.0055 -1.5054
3 10 2 -1.1169 0.9322
3 10 3 0.9085 -0.2278
3 10 4 1.1957 -0.4480
3 10 5 -4.1729 0.7121
3 10 6 6.0639 -0.3659
3 10 7 -5.5613 -0.3735
3 10 8 3.1519 1.0624
3 10 9 -0.7447 -1.4073
3 10 10 0.0803 1.4392
3 10 11 -1.3571 -1.3727
3 10 12 3.2762 1.3563
3 10 13 -4.3283 -1.3583
3 10 14 4.0190 1.2348
3 10 15 -2.9610 -0.8658
3 10 16 2.0032 0.2555
3 10 17 -1.4479 0.4398
3 10 18 1.0746 -0.9670
3 11 0 1.0836 1.4424
3 11 1 -2.3630 -1.3476
3 11 2 2.0957 1.4599
3 11 3 -0.9389 -1.4377
3 11 4 -0.0108 0.9362
3 11 5 0.1489 -0.0647
3 11 6 0.2770 -0.6346
3 11 7 -0.5771 0.6541
3 11 8 0.3088 0.0311
3 11 9 0.3948 -0.9539
3 11 10 -1.0616 1.5601
3 11 11 1.3318 -1.6242
3 11 12 -1.1657 1.3180
3 11 13 0.7111 -0.9488
3 11 14 -0.1093 0.6797
3 11 15 -0.5123 -0.4780
3 12 0 0.0802 -3.0067
3 12 1 0.7741 2.9069
3 12 2 -0.0611 -0.6961
3 12 3 -1.4861 -1.5315
3 12 4 2.6197 2.1744
3 12 5 -2.4778 -1.2650
3 12 6 1.1366 0.0156
3 12 7 0.5456 0.5222
3 12 8 -1.5980 -0.2943
3 12 9 1.5821 -0.0513
3 12 10 -0.7704 0.0141
3 12 11 -0.1775 0.3140
3 13 0 0.9420 1.4659
3 13 1 -0.3530 -0.7554
3 13 2 -0.5390 -0.2452
3 13 3 1.1385 1.3741
3 13 4 -1.1010 -2.2107
3 13 5 0.5863 2.3287
3 13 6 -0.0694 -1.7017
4 0 0 25.9107 -0.4355
4 0 1 -18.9275 0.5335
4 0 2 10.3772 -0.4801
4 0 3 -3.4684 0.2271
4 0 4 -0.6462 0.1242
4 0 5 2.7193 -0.3728
4 0 6 -3.9717 0.3764
4 0 7 4.8768 -0.1683
4 0 8 -5.1164 -0.0789
4 0 9 4.3719 0.2028
4 0 10 -2.9211 -0.1710
4 0 11 1.4444 0.0692
4 0 12 -0.3818 0.0028
4 0 13 -0.3879 -0.0148
4 0 14 1.2161 0.0038
4 0 15 -2.1220 -0.0138
4 0 16 2.6746 0.0511
4 0 17 -2.4904 -0.0855
4 0 18 1.7965 0.0805
4 0 19 -1.3530 -0.0233
4 0 20 1.6673 -0.0596
4 0 21 -2.2578 0.1061
4 0 22 1.8487 -0.0493
4 0 23 0.4696 -0.1297
4 0 24 -4.1248 0.3664
4 0 25 7.1544 -0.5378
4 0 26 -7.6274 0.5432
4 0 27 5.2191 -0.3770
4 1 0 -3.9632 25.7824
4 1 1 0.7877 -25.5956
4 1 2 3.9200 20.4199
4 1 3 -7.6167 -11.1756
4 1 4 8.5800 0.8209
4 1 5 -7.0833 7.2418
4 1 6 4.8032 -10.9988
4 1 7 -3.1081 10.6147
4 1 8 1.9829 -7.8653
4 1 9 -0.5471 4.8544
4 1 10 -1.6221 -2.9130
4 1 11 3.8976 2.2176
4 1 12 -5.2818 -2.1540
4 1 13 5.4352 2.0651
4 1 14 -4.8850 -1.8385
4 1 15 4.3242 1.9093
4 1 16 -3.9351 -2.7017
4 1 17 3.4677 4.0364
4 1 18 -2.7982 -5.0985
4 1 19 2.1735 5.0532
4 1 20 -1.8744 -3.7515
4 1 21 1.8122 1.8644
4 1 22 -1.6252 -0.3416
4 1 23 1.1579 -0.2803
4 1 24 -0.7031 0.1192
4 1 25 0.6871 0.3516
4 1 26 -1.1616 -0.7432
4 1 27 1.6914 0.9292
4 2 0 -7.7231 -11.4779
4 2 1 5.8514 11.3375
4 2 2 -2.7000 -10.8863
4 2 3 -0.0648 9.3246
4 2 4 0.8839 -6.2814
4 2 5 0.4591 2.5105
4 2 6 -2.4857 0.5835
4 2 7 2.9840 -2.1183
4 2 8 -0.6941 2.3999
4 2 9 -3.5268 -2.4532
4 2 10 7.0527 2.9730
4 2 11 -7.2579 -3.7614
4 2 12 3.4623 4.1045
4 2 13 2.4576 -3.5577
4 2 14 -7.3358 2.3063
4 2 15 8.9052 -0.8460
4 2 16 -7.2032 -0.5273
4 2 17 4.1832 1.8325
4 2 18 -2.0337 -3.0899
4 2 19 1.6785 4.0552
4 2 20 -2.5410 -4.3728
4 2 21 3.4294 3.9707
4 2 22 -3.5489 -3.2069
4 2 23 2.8536 2.5546
4 2 24 -1.7541 -2.1592
4 2 25 0.6969 1.7637
4 2 26 0.0283 -1.0818
4 3 0 -3.1315 -16.3559
4 3 1 4.4315 11.0435
4 3 2 -5.1669 -3.5470
4 3 3 5.1087 -2.2863
4 3 4 -4.3159 4.2552
4 3 5 2.9498 -3.4305
4 3 6 -1.1502 2.6731
4 3 7 -0.8228 -3.7102
4 3 8 2.4485 5.8241
4 3 9 -3.1554 -7.2494
4 3 10 2.7871 7.3761
4 3 11 -1.8358 -7.1989
4 3 12 1.1238 7.7117
4 3 13 -1.1811 -8.3669
4 3 14 1.8774 7.5234
4 3 15 -2.5967 -4.3886
4 3 16 2.7243 0.2075
4 3 17 -2.0112 2.6752
4 3 18 0.6187 -2.8960
4 3 19 1.0330 1.1588
4 3 20 -2.4299 0.6225
4 3 21 3.1150 -1.0632
4 3 22 -2.8725 0.2120
4 3 23 1.8840 0.9574
4 3 24 -0.6863 -1.6161
4 3 25 -0.1313 1.6093
4 3 26 0.2988 -1.2195
4 4 0 5.4560 9.5795
4 4 1 -6.6736 -3.2737
4 4 2 8.0904 0.4583
4 4 3 -8.5761 -1.4152
4 4 4 7.5227 4.2087
4 4 5 -5.4859 -6.3886
4 4 6 3.7165 6.6071
4 4 7 -3.0144 -5.1299
4 4 8 2.9973 3.1551
4 4 9 -2.4869 -1.6815
4 4 10 0.6762 0.8596
4 4 11 1.9917 -0.2352
4 4 12 -4.0653 -0.5262
4 4 13 4.2799 1.2388
4 4 14 -2.6710 -1.5182
4 4 15 0.6009 1.3903
4 4 16 0.3534 -1.4115
4 4 17 0.3150 2.0722
4 4 18 -1.7134 -3.1262
4 4 19 2.4267 3.6588
4 4 20 -1.7619 -2.9270
4 4 21 0.2346 1.1292
4 4 22 1.0440 0.7059
4 4 23 -1.3895 -1.6038
4 4 24 1.0016 1.4055
4 4 25 -0.5538 -0.7092
4 5 0 -1.0264 4.0069
4 5 1 0.6218 -1.0067
4 5 2 -0.9724 -1.8648
4 5 3 2.2642 3.6018
4 5 4 -4.1359 -4.0040
4 5 5 5.9846 3.5267
4 5 6 -6.9420 -2.7614
4 5 7 5.9823 2.1064
4 5 8 -2.7213 -1.8071
4 5 9 -1.6134 2.0994
4 5 10 4.3832 -3.1466
4 5 11 -3.3867 4.7746
4 5 12 -1.0580 -6.3215
4 5 13 5.9299 6.8932
4 5 14 -7.7507 -5.9574
4 5 15 5.3712 3.8240
4 5 16 -0.7621 -1.5355
4 5 17 -2.8312 0.1441
4 5 18 3.5403 0.0741
4 5 19 -1.9634 0.2327
4 5 20 0.0671 -0.1454
4 5 21 0.6815 -0.6585
4 5 22 -0.2017 1.6424
4 5 23 -0.7042 -1.9846
4 5 24 1.3185 1.3970
4 5 25 -1.4509 -0.3747
4 6 0 7.9956 -4.6991
4 6 1 -7.1738 1.3933
4 6 2 3.2964 3.3380
4 6 3 1.8581 -7.0170
4 6 4 -6.2653 7.7880
4 6 5 8.6779 -5.8739
4 6 6 -9.1349 3.2491
4 6 7 8.7137 -1.9314
4 6 8 -8.6212 2.4810
4 6 9 9.1817 -3.8922
4 6 10 -9.5311 4.6786
4 6 11 8.4087 -4.0265
4 6 12 -5.4588 2.1428
4 6 13 1.8279 0.1692
4 6 14 0.6230 -2.1055
4 6 15 -0.8390 3.1745
4 6 16 -0.6147 -3.2340
4 6 17 2.2098 2.4625
4 6 18 -2.8725 -1.3260
4 6 19 2.7319 0.4302
4 6 20 -2.5755 -0.2181
4 6 21 2.7766 0.6902
4 6 22 -2.9077 -1.3977
4 6 23 2.3579 1.7629
4 6 24 -1.1381 -1.4970
4 7 0 4.4862 -1.4767
4 7 1 -5.0988 2.4098
4 7 2 4.9506 -2.3563
4 7 3 -4.1747 1.1433
4 7 4 3.2439 0.7927
4 7 5 -2.3618 -2.4144
4 7 6 1.2887 2.8570
4 7 7 0.1191 -2.1606
4 7 8 -1.3287 1.0751
4 7 9 1.3500 -0.1431
4 7 10 0.2875 -0.8124
4 7 11 -2.7843 2.1440
4 7 12 4.4431 -3.4900
4 7 13 -3.9818 3.7869
4 7 14 1.6293 -2.3902
4 7 15 1.0080 0.0686
4 7 16 -2.2148 1.4141
4 7 17 1.4655 -0.8966
4 7 18 0.3231 -1.0204
4 7 19 -1.6857 2.5031
4 7 20 1.7782 -2.2006
4 7 21 -0.8428 0.4300
4 7 22 -0.2626 1.2753
4 7 23 0.8721 -1.6641
4 8 0 -2.4629 -5.5300
4 8 1 0.9607 2.5939
4 8 2 -0.5497 0.9459
4 8 3 0.8859 -3.7393
4 8 4 -1.0619 4.7436
4 8 5 0.5250 -3.9551
4 8 6 0.4206 2.3362
4 8 7 -0.9442 -0.8433
4 8 8 0.5047 -0.4798
4 8 9 0.5966 2.3117
4 8 10 -1.4137 -4.8868
4 8 11 1.1367 7.1325
4 8 12 0.2169 -7.1908
4 8 13 -1.8074 3.9924
4 8 14 2.6805 1.5784
4 8 15 -2.5543 -7.0539
4 8 16 1.9811 9.9964
4 8 17 -1.7507 -9.5125
4 8 18 2.1221 6.5653
4 8 19 -2.6195 -3.0752
4 8 20 2.5637 0.6538
4 8 21 -1.7720 0.1630
4 9 0 -6.5706 -2.2769
4 9 1 5.2565 2.3761
4 9 2 -3.1688 -1.4088
4 9 3 1.7009 -0.0357
4 9 4 -1.3903 1.2013
4 9 5 1.7022 -1.6147
4 9 6 -1.8055 1.2645
4 9 7 1.4208 -0.4188
4 9 8 -0.8902 -0.6936
4 9 9 0.5815 1.9869
4 9 10 -0.4490 -3.3099
4 9 11 0.2509 4.2285
4 9 12 -0.0410 -4.1697
4 9 13 0.2089 2.9014
4 9 14 -0.9434 -0.8765
4 9 15 1.7799 -0.9740
4 9 16 -1.8741 1.8765
4 9 17 0.8123 -1.7113
4 9 18 0.8937 0.9555
4 9 19 -2.1912 -0.2086
4 10 0 1.6321 -3.6122
4 10 1 -1.5049 3.8521
4 10 2 1.7429 -3.8480
4 10 3 -2.4706 3.5681
4 10 4 2.9560 -2.9263
4 10 5 -2.1970 2.0014
4 10 6 -0.0180 -1.0688
4 10 7 2.5997 0.4261
4 10 8 -3.8460 -0.2251
4 10 9 2.8495 0.4502
4 10 10 -0.3543 -0.9847
4 10 11 -1.7953 1.6440
4 10 12 2.1514 -2.1882
4 10 13 -0.7447 2.3981
4 10 14 -1.1653 -2.2069
4 10 15 2.2839 1.7460
4 10 16 -2.2226 -1.2230
4 10 17 1.4501 0.7461
4 11 0 6.7074 1.5668
4 11 1 -3.3606 -2.1321
4 11 2 0.1631 2.8769
4 11 3 1.2535 -3.1871
4 11 4 -0.9660 2.9276
4 11 5 0.2291 -2.4561
4 11 6 -0.1237 2.2957
4 11 7 0.7065 -2.7581
4 11 8 -1.2768 3.7490
4 11 9 1.2428 -4.8173
4 11 10 -0.6440 5.3916
4 11 11 -0.0665 -5.0886
4 11 12 0.5596 3.9418
4 11 13 -0.8495 -2.4022
4 11 14 1.0515 1.0738
4 11 15 -1.0941 -0.3424
4 12 0 -3.6607 -3.1802
4 12 1 1.3845 0.0584
4 12 2 0.8301 1.7579
4 12 3 -1.6957 -1.7326
4 12 4 0.8104 0.6301
4 12 5 1.0878 0.4042
4 12 6 -2.6802 -0.7982
4 12 7 3.0169 0.7082
4 12 8 -2.1223 -0.4951
4 12 9 0.8185 0.2660
4 12 10 0.0113 0.0720
4 12 11 -0.0726 -0.4944
4 13 0 0.0200 -1.2601
4 13 1 0.3398 0.8636
4 13 2 -0.2277 -0.5194
4 13 3 -0.3697 0.3606
4 13 4 0.8912 -0.1770
5 0 0 -10.2594 0.8283
5 0 1 9.9573 -1.0824
5 0 2 -6.5963 1.1207
5 0 3 2.7019 -0.9022
5 0 4 -0.5829 0.4895
5 0 5 0.6377 -0.0587
5 0 6 -1.4930 -0.1916
5 0 7 1.5285 0.1785
5 0 8 -0.2354 0.0021
5 0 9 -1.6731 -0.1572
5 0 10 3.1660 0.1550
5 0 11 -3.7797 -0.0176
5 0 12 3.7445 -0.1265
5 0 13 -3.4769 0.1700
5 0 14 3.1042 -0.1093
5 0 15 -2.4909 0.0220
5 0 16 1.6309 0.0149
5 0 17 -0.8712 0.0155
5 0 18 0.6229 -0.0731
5 0 19 -0.8065 0.1010
5 0 20 0.6842 -0.0691
5 0 21 0.5445 0.0004
5 0 22 -2.8034 0.0279
5 0 23 4.8153 0.0768
5 0 24 -4.9411 -0.3505
5 0 25 2.6105 0.7168
5 0 26 0.9647 -1.0089
5 1 0 -0.7120 -2.1314
5 1 1 -1.4413 7.8442
5 1 2 1.8748 -12.3939
5 1 3 -0.2802 14.0175
5 1 4 -2.0256 -12.0029
5 1 5 3.2849 7.2284
5 1 6 -2.9300 -1.6706
5 1 7 1.9664 -2.6583
5 1 8 -1.7548 4.5898
5 1 9 2.5577 -4.1000
5 1 10 -3.3723 2.0866
5 1 11 3.0844 0.1677
5 1 12 -1.5852 -1.6351
5 1 13 -0.2841 2.0094
5 1 14 1.6873 -1.6923
5 1 15 -2.4759 1.2686
5 1 16 2.9557 -0.9019
5 1 17 -3.2379 0.2271
5 1 18 3.0420 1.1368
5 1 19 -2.1143 -2.9811
5 1 20 0.6488 4.4720
5 1 21 0.8286 -4.7819
5 1 22 -1.9290 3.7914
5 1 23 2.6333 -2.1891
5 1 24 -3.0671 0.8965
5 1 25 3.1844 -0.3771
5 1 26 -2.7976 0.4273
5 2 0 -6.5327 4.7535
5 2 1 3.2184 -5.4325
5 2 2 -0.2396 6.3121
5 2 3 -1.2177 -7.7642
5 2 4 0.8581 9.1971
5 2 5 0.2960 -9.5547
5 2 6 -0.5726 8.2346
5 2 7 -0.9347 -5.5882
5 2 8 3.3818 2.6443
5 2 9 -4.6552 -0.3865
5 2 10 3.1388 -0.8001
5 2 11 0.6863 1.1619
5 2 12 -4.3270 -1.2079
5 2 13 5.1494 1.3219
5 2 14 -2.4869 -1.6244
5 2 15 -1.8529 2.0537
5 2 16 5.0943 -2.4723
5 2 17 -5.6287 2.6938
5 2 18 3.9498 -2.5117
5 2 19 -1.8093 1.8262
5 2 20 0.6252 -0.7934
5 2 21 -0.6059 -0.2009
5 2 22 1.0859 0.7956
5 2 23 -1.3901 -0.9233
5 2 24 1.3096 0.8132
5 2 25 -0.9659 -0.7212
5 2 26 0.5030 0.6813
5 3 0 -4.9039 2.5770
5 3 1 2.2386 -7.7486
5 3 2 0.5182 9.5612
5 3 3 -2.6050 -7.9882
5 3 4 3.7817 5.3270
5 3 5 -4.3282 -4.0584
5 3 6 4.5207 4.6722
5 3 7 -4.2920 -5.5899
5 3 8 3.4865 5.0780
5 3 9 -2.3199 -3.0097
5 3 10 1.3849 0.7095
5 3 11 -1.1295 0.6683
5 3 12 1.4201 -1.2709
5 3 13 -1.7146 2.0161
5 3 14 1.6367 -3.2208
5 3 15 -1.2862 4.0747
5 3 16 0.9797 -3.5453
5 3 17 -0.8189 1.6335
5 3 18 0.6410 0.4295
5 3 19 -0.3670 -1.2307
5 3 20 0.2340 0.3604
5 3 21 -0.5503 1.3844
5 3 22 1.2406 -2.7996
5 3 23 -1.7630 3.1952
5 3 24 1.5748 -2.6660
5 3 25 -0.6802 1.7242
5 3 26 -0.3289 -0.8262
5 4 0 4.5067 -9.7047
5 4 1 -3.0831 8.7707
5 4 2 0.7294 -6.3312
5 4 3 2.0403 4.2320
5 4 4 -4.2729 -3.4959
5 4 5 5.1499 3.8415
5 4 6 -4.5665 -4.2058
5 4 7 3.2336 3.7569
5 4 8 -2.1452 -2.5632
5 4 9 1.7695 1.3896
5 4 10 -1.6413 -0.8449
5 4 11 0.7953 0.7116
5 4 12 1.2448 -0.1561
5 4 13 -3.8092 -1.3453
5 4 14 5.4616 3.3090
5 4 15 -5.1765 -4.5569
5 4 16 3.2540 4.2974
5 4 17 -1.0892 -2.8945
5 4 18 -0.0061 1.5345
5 4 19 -0.1798 -1.1308
5 4 20 0.8101 1.5775
5 4 21 -0.9430 -2.0362
5 4 22 0.3689 1.8457
5 4 23 0.4036 -1.0807
5 4 24 -0.8123 0.2980
5 4 25 0.7699 0.0934
5 5 0 2.8786 -0.4628
5 5 1 -1.8739 1.8084
5 5 2 -0.1889 -2.1019
5 5 3 2.2237 1.7527
5 5 4 -3.3164 -1.2071
5 5 5 2.9406 0.5467
5 5 6 -1.0077 0.3015
5 5 7 -1.8381 -1.1717
5 5 8 4.0504 1.6630
5 5 9 -3.8780 -1.5664
5 5 10 0.8044 1.1920
5 5 11 3.5769 -1.1554
5 5 12 -6.4468 1.7794
5 5 13 5.9548 -2.7023
5 5 14 -2.7947 3.1163
5 5 15 -0.3656 -2.4675
5 5 16 1.1207 1.0045
5 5 17 0.8111 0.3292
5 5 18 -3.6761 -0.6100
5 5 19 5.3894 -0.3272
5 5 20 -5.1496 1.7524
5 5 21 3.6611 -2.6347
5 5 22 -2.1445 2.4583
5 5 23 1.2920 -1.5592
5 5 24 -1.0175 0.7216
5 6 0 2.4955 2.6737
5 6 1 1.3572 -4.6846
5 6 2 -4.8808 5.1089
5 6 3 6.7501 -3.4810
5 6 4 -6.3565 0.9013
5 6 5 4.1677 0.9003
5 6 6 -1.5563 -0.9570
5 6 7 -0.0859 -0.2816
5 6 8 0.4172 1.4778
5 6 9 -0.3948 -1.5398
5 6 10 1.2649 0.3961
5 6 11 -3.1431 1.1020
5 6 12 4.6514 -1.9145
5 6 13 -4.1388 1.5366
5 6 14 1.3474 -0.2284
5 6 15 2.1862 -1.2698
5 6 16 -4.4512 2.2229
5 6 17 4.6728 -2.2588
5 6 18 -3.7151 1.4692
5 6 19 2.9139 -0.3017
5 6 20 -2.7088 -0.6673
5 6 21 2.4873 1.0055
5 6 22 -1.5988 -0.6477
5 6 23 0.2510 -0.0643
5 7 0 -1.5670 2.1052
5 7 1 3.1321 -3.2308
5 7 2 -3.8604 3.4135
5 7 3 3.4059 -2.8219
5 7 4 -2.4292 1.7175
5 7 5 2.1092 -0.3964
5 7 6 -2.9084 -0.7874
5 7 7 3.9706 1.5616
5 7 8 -3.9568 -1.9253
5 7 9 2.5357 2.0758
5 7 10 -0.9385 -2.0846
5 7 11 0.8951 1.7458
5 7 12 -2.9480 -0.8825
5 7 13 5.8016 -0.2083
5 7 14 -7.3502 0.7856
5 7 15 6.4200 -0.3019
5 7 16 -3.6510 -0.9746
5 7 17 0.8393 2.0718
5 7 18 0.5364 -2.1388
5 7 19 -0.2942 1.1882
5 7 20 -0.6476 -0.0274
5 7 21 1.2340 -0.5134
5 7 22 -1.0640 0.2709
5 8 0 4.9518 0.1196
5 8 1 -3.7702 -1.7180
5 8 2 2.2504 1.9598
5 8 3 -1.4885 -0.8004
5 8 4 1.6941 -0.9134
5 8 5 -2.1199 2.1084
5 8 6 1.8628 -2.4175
5 8 7 -0.7749 2.4351
5 8 8 -0.3757 -2.9443
5 8 9 0.6411 3.8778
5 8 10 0.1816 -4.1548
5 8 11 -1.3270 2.6683
5 8 12 1.7593 0.5253
5 8 13 -1.1166 -4.0084
5 8 14 0.0000 6.0043
5 8 15 0.6479 -5.6454
5 8 16 -0.4418 3.4397
5 8 17 -0.1430 -0.7254
5 8 18 0.3121 -1.2494
5 8 19 0.2457 1.9143
5 8 20 -1.0904 -1.4322
5 8 21 1.5057 0.4234
5 9 0 -2.1908 -1.8879
5 9 1 0.5246 1.1711
5 9 2 0.4131 -0.5472
5 9 3 -0.8131 0.2559
5 9 4 1.1596 -0.4183
5 9 5 -1.5634 0.9794
5 9 6 1.7187 -1.6989
5 9 7 -1.4820 2.2388
5 9 8 1.2713 -2.3046
5 9 9 -1.6861 1.7484
5 9 10 2.7261 -0.6140
5 9 11 -3.5686 -0.8446
5 9 12 3.3040 2.1877
5 9 13 -1.9245 -2.9365
5 9 14 0.4849 2.8368
5 9 15 -0.1793 -2.0488
5 9 16 1.2316 1.0590
5 9 17 -2.7060 -0.3408
5 9 18 3.3964 0.0541
5 9 19 -2.8794 -0.0415
5 10 0 1.6212 -1.8672
5 10 1 -0.1455 1.5464
5 10 2 -0.9065 -0.9139
5 10 3 1.5713 0.0465
5 10 4 -2.2119 0.8101
5 10 5 2.9545 -1.3690
5 10 6 -3.3670 1.4555
5 10 7 2.8228 -1.0646
5 10 8 -1.2763 0.3373
5 10 9 -0.3781 0.4677
5 10 10 0.8884 -1.0173
5 10 11 0.2734 1.0351
5 10 12 -2.3726 -0.4968
5 10 13 3.9853 -0.2888
5 10 14 -4.1515 0.8659
5 10 15 3.0306 -0.9785
5 10 16 -1.5469 0.7594
5 10 17 0.5290 -0.5584
5 11 0 -2.2830 -1.0764
5 11 1 4.2438 -0.1772
5 11 2 -3.3228 0.2759
5 11 3 1.1098 0.4499
5 11 4 0.4194 -1.1929
5 11 5 -0.4964 1.2108
5 11 6 -0.2078 -0.2670
5 11 7 0.5988 -1.2171
5 11 8 -0.2377 2.3669
5 11 9 -0.4802 -2.3617
5 11 10 0.9491 1.0000
5 11 11 -0.9658 1.0670
5 11 12 0.7468 -2.6920
5 11 13 -0.5198 2.9995
5 11 14 0.2581 -1.9901
5 12 0 1.4182 2.1150
5 12 1 -2.1063 -1.5806
5 12 2 1.4404 0.2461
5 12 3 0.2550 1.1537
5 12 4 -1.9515 -2.1500
5 12 5 2.5902 2.6033
5 12 6 -1.8701 -2.4720
5 12 7 0.4540 1.6996
5 12 8 0.6164 -0.3967
5 12 9 -0.7714 -0.9741
5 12 10 0.2718 1.7838
5 13 0 0.4062 0.9088
5 13 1 -0.4373 -1.2227
5 13 2 0.7836 0.8251
6 0 0 4.9953 0.1112
6 0 1 -8.2574 0.1862
6 0 2 8.1249 -0.4051
6 0 3 -4.7294 0.4596
6 0 4 0.4297 -0.3158
6 0 5 2.0973 0.0362
6 0 6 -1.8267 0.2281
6 0 7 -0.2415 -0.3229
6 0 8 2.3022 0.2040
6 0 9 -3.2092 0.0226
6 0 10 2.9738 -0.1819
6 0 11 -2.2385 0.1696
6 0 12 1.5239 -0.0264
6 0 13 -0.9414 -0.1160
6 0 14 0.4117 0.1568
6 0 15 0.0346 -0.1002
6 0 16 -0.2363 0.0267
6 0 17 0.1489 -0.0066
6 0 18 -0.0487 0.0437
6 0 19 0.3864 -0.0849
6 0 20 -1.3179 0.0685
6 0 21 2.3393 0.0339
6 0 22 -2.5061 -0.1962
6 0 23 1.2264 0.3375
6 0 24 1.0316 -0.3524
6 0 25 -2.8849 0.1744
6 0 26 3.0760 0.1587
6 1 0 -5.2890 -13.2059
6 1 1 4.4492 11.1968
6 1 2 -5.0075 -7.8066
6 1 3 5.6019 3.7480
6 1 4 -4.8831 -0.0155
6 1 5 2.8469 -2.5025
6 1 6 -0.7420 3.3231
6 1 7 -0.3068 -2.4600
6 1 8 0.4439 0.4250
6 1 9 -0.8116 1.8188
6 1 10 2.2677 -3.1211
6 1 11 -4.5140 2.7109
6 1 12 6.4577 -0.7311
6 1 13 -7.2432 -1.8062
6 1 14 6.8193 3.7662
6 1 15 -5.6290 -4.7346
6 1 16 4.0201 5.1578
6 1 17 -2.1075 -5.6483
6 1 18 0.0943 6.1996
6 1 19 1.5223 -6.1590
6 1 20 -2.2085 4.9922
6 1 21 1.8253 -3.0019
6 1 22 -0.7294 1.2026
6 1 23 -0.5391 -0.4483
6 1 24 1.6022 0.6960
6 1 25 -2.2914 -1.1268
6 1 26 2.4914 0.9597
6 2 0 2.6480 4.3143
6 2 1 -2.4109 -4.5265
6 2 2 0.8550 5.2009
6 2 3 1.8817 -5.3618
6 2 4 -4.5356 4.1268
6 2 5 5.4778 -1.3172
6 2 6 -4.0782 -2.3415
6 2 7 1.4177 5.5229
6 2 8 0.4904 -6.9907
6 2 9 -0.4300 6.3237
6 2 10 -0.9091 -4.1737
6 2 11 1.5710 1.8020
6 2 12 -0.2128 -0.2104
6 2 13 -2.5367 -0.4404
6 2 14 4.5538 0.6903
6 2 15 -4.0953 -1.1487
6 2 16 1.3068 1.9935
6 2 17 1.9869 -2.9671
6 2 18 -3.8763 3.6980
6 2 19 3.7882 -3.9596
6 2 20 -2.5516 3.7071
6 2 21 1.3506 -3.0227
6 2 22 -0.7427 2.0954
6 2 23 0.5600 -1.1862
6 2 24 -0.4586 0.5029
6 2 25 0.3488 -0.0744
6 2 26 -0.3257 -0.2185
6 3 0 3.1820 11.0815
6 3 1 -5.1283 -8.6379
6 3 2 5.0418 5.3941
6 3 3 -3.3753 -3.0535
6 3 4 1.3902 2.4026
6 3 5 -0.0242 -2.6996
6 3 6 -0.6577 2.4715
6 3 7 1.0641 -0.9536
6 3 8 -1.4296 -1.2489
6 3 9 1.7034 2.8587
6 3 10 -1.9102 -3.1629
6 3 11 2.3038 2.5175
6 3 12 -3.0121 -1.7554
6 3 13 3.6633 1.2940
6 3 14 -3.6055 -0.9124
6 3 15 2.5829 0.2953
6 3 16 -1.0856 0.3970
6 3 17 -0.0915 -0.5988
6 3 18 0.6209 -0.0651
6 3 19 -0.8715 1.3306
6 3 20 1.3503 -2.4512
6 3 21 -2.0293 2.7754
6 3 22 2.3483 -2.1951
6 3 23 -1.8777 1.1232
6 3 24 0.8631 -0.1205
6 3 25 -0.0299 -0.4649
6 4 0 -4.8484 -5.2636
6 4 1 6.3480 4.0203
6 4 2 -6.8688 -3.6269
6 4 3 6.0749 3.6055
6 4 4 -4.0783 -3.0441
6 4 5 1.4349 1.4181
6 4 6 1.0503 0.9219
6 4 7 -2.6771 -2.9646
6 4 8 3.2414 3.8124
6 4 9 -3.1752 -3.4231
6 4 10 3.1906 2.6735
6 4 11 -3.6139 -2.6101
6 4 12 4.0197 3.4914
6 4 13 -3.6159 -4.5044
6 4 14 2.0873 4.4787
6 4 15 -0.0537 -2.9696
6 4 16 -1.3756 0.6941
6 4 17 1.5421 1.0847
6 4 18 -0.7421 -1.6082
6 4 19 -0.1631 1.1203
6 4 20 0.5550 -0.4473
6 4 21 -0.4557 0.1996
6 4 22 0.2373 -0.3813
6 4 23 -0.1132 0.6310
6 4 24 -0.0053 -0.6698
6 4 25 0.2464 0.4824
6 5 0 5.9200 -4.1729
6 5 1 -3.9845 3.2352
6 5 2 2.6313 -2.5311
6 5 3 -2.4421 1.8724
6 5 4 3.4585 -0.6947
6 5 5 -5.2694 -1.1052
6 5 6 6.9986 2.8403
6 5 7 -7.4706 -3.6610
6 5 8 5.8813 3.4498
6 5 9 -2.6162 -2.9517
6 5 10 -0.6855 2.9638
6 5 11 2.2207 -3.4640
6 5 12 -1.4683 3.6346
6 5 13 -0.3575 -2.7673
6 5 14 1.3601 1.0992
6 5 15 -0.5880 0.2888
6 5 16 -1.2497 -0.4198
6 5 17 2.5583 -0.7013
6 5 18 -2.3006 2.0849
6 5 19 0.7732 -2.5873
6 5 20 0.8406 1.8073
6 5 21 -1.5451 -0.3050
6 5 22 1.2171 -0.9456
6 5 23 -0.4416 1.3286
6 5 24 -0.1421 -0.9438
6 6 0 -1.1482 -2.5140
6 6 1 1.0978 2.7998
6 6 2 0.0027 -3.7840
6 6 3 -1.8894 4.6528
6 6 4 3.8152 -4.6394
6 6 5 -4.7618 3.6561
6 6 6 4.1136 -2.3359
6 6 7 -2.3092 1.5179
6 6 8 0.6759 -1.5949
6 6 9 -0.3204 2.2097
6 6 10 1.0499 -2.5326
6 6 11 -1.5052 1.9228
6 6 12 0.5333 -0.4626
6 6 13 1.5467 -1.0759
6 6 14 -3.1496 1.8148
6 6 15 2.9521 -1.4276
6 6 16 -1.1751 0.3467
6 6 17 -0.6935 0.5989
6 6 18 1.3770 -0.7696
6 6 19 -0.9027 0.0766
6 6 20 0.2634 1.0634
6 6 21 -0.1993 -2.0417
6 6 22 0.5035 2.3930
6 6 23 -0.4907 -1.9982
6 7 0 -4.3068 4.2002
6 7 1 3.4578 -2.6192
6 7 2 -2.0610 1.2279
6 7 3 1.1516 -0.8357
6 7 4 -1.6222 1.4216
6 7 5 3.0828 -2.2966
6 7 6 -3.9703 2.7332
6 7 7 3.0216 -2.5361
6 7 8 -0.6334 2.1245
6 7 9 -1.3831 -2.0875
6 7 10 1.5049 2.5943
6 7 11 0.0313 -3.1851
6 7 12 -1.4524 3.1644
6 7 13 1.1118 -2.2565
6 7 14 1.0405 0.8993
6 7 15 -3.5093 0.1291
6 7 16 4.6219 -0.3980
6 7 17 -3.8546 0.1557
6 7 18 2.0208 -0.0044
6 7 19 -0.3970 0.2899
6 7 20 -0.2704 -0.8266
6 7 21 0.0809 1.1734
6 7 22 0.4094 -1.0949
6 8 0 -1.1271 5.6880
6 8 1 2.5976 -5.3951
6 8 2 -2.7383 4.1120
6 8 3 2.1331 -2.5702
6 8 4 -1.7367 1.3217
6 8 5 2.0406 -0.4127
6 8 6 -2.6991 -0.4265
6 8 7 2.9598 1.2574
6 8 8 -2.4726 -1.6664
6 8 9 1.6703 1.1193
6 8 10 -1.3361 0.3874
6 8 11 1.7984 -2.0940
6 8 12 -2.5773 2.9753
6 8 13 2.8488 -2.5088
6 8 14 -2.2505 0.9907
6 8 15 1.2128 0.8167
6 8 16 -0.5095 -2.2505
6 8 17 0.5157 2.9994
6 8 18 -0.9187 -3.0053
6 8 19 1.1120 2.3554
6 8 20 -0.8093 -1.3298
6 9 0 2.4275 -2.1331
6 9 1 -2.6783 2.5047
6 9 2 2.7491 -2.3144
6 9 3 -2.6055 1.8182
6 9 4 1.9331 -1.4392
6 9 5 -0.6784 1.3165
6 9 6 -0.5243 -1.1579
6 9 7 0.7465 0.5732
6 9 8 0.2641 0.4580
6 9 9 -1.5930 -1.4740
6 9 10 1.8497 1.8903
6 9 11 -0.4934 -1.4817
6 9 12 -1.5319 0.5529
6 9 13 2.5687 0.3181
6 9 14 -1.7295 -0.7070
6 9 15 -0.3288 0.5910
6 9 16 2.0461 -0.2644
6 9 17 -2.3355 0.0494
6 9 18 1.3799 -0.0558
6 10 0 -2.8075 0.7431
6 10 1 3.1396 -1.5165
6 10 2 -2.5820 2.0381
6 10 3 1.6071 -2.0152
6 10 4 -0.7109 1.3855
6 10 5 0.0084 -0.3628
6 10 6 0.7395 -0.6858
6 10 7 -1.6691 1.4137
6 10 8 2.4587 -1.6172
6 10 9 -2.5494 1.2988
6 10 10 1.7574 -0.6884
6 10 11 -0.5909 0.1829
6 10 12 -0.1385 -0.1501
6 10 13 0.0376 0.6675
6 10 14 0.5587 -1.4090
6 10 15 -0.9759 1.8456
6 10 16 0.8300 -1.6547
6 11 0 -4.9408 1.3013
6 11 1 1.6350 0.6452
6 11 2 1.1084 -2.3478
6 11 3 -1.9933 2.8893
6 11 4 1.3311 -2.0721
6 11 5 -0.3722 0.4643
6 11 6 0.0564 0.9463
6 11 7 -0.3767 -1.2808
6 11 8 0.7357 0.2616
6 11 9 -0.6932 1.5689
6 11 10 0.3192 -3.1075
6 11 11 0.0442 3.3806
6 11 12 -0.1951 -2.2362
6 11 13 0.1978 0.4731
6 12 0 2.7396 -0.1645
6 12 1 -2.1047 0.5388
6 12 2 1.0637 -0.6182
6 12 3 -0.1763 0.7852
6 12 4 -0.0144 -0.9518
6 12 5 -0.4753 0.6476
6 12 6 1.0627 0.3924
6 12 7 -1.1688 -1.7550
6 12 8 0.7667 2.5507
6 12 9 -0.3358 -2.1790
7 0 0 12.4241 0.2259
7 0 1 -7.5125 -0.4357
7 0 2 1.7301 0.5885
7 0 3 2.3274 -0.6225
7 0 4 -3.2616 0.5023
7 0 5 1.7589 -0.2503
7 0 6 0.2795 -0.0429
7 0 7 -1.3256 0.2517
7 0 8 1.0550 -0.2869
7 0 9 -0.0016 0.1607
7 0 10 -1.2227 0.0148
7 0 11 2.3003 -0.1084
7 0 12 -3.0766 0.0693
7 0 13 3.3762 0.0410
7 0 14 -3.0665 -0.1145
7 0 15 2.2305 0.0975
7 0 16 -1.1850 -0.0308
7 0 17 0.3040 -0.0047
7 0 18 0.1960 -0.0251
7 0 19 -0.3633 0.0748
7 0 20 0.4613 -0.0656
7 0 21 -0.7712 -0.0431
7 0 22 1.3324 0.2238
7 0 23 -1.8274 -0.4067
7 0 24 1.7954 0.5220
7 0 25 -1.0669 -0.5249
7 1 0 7.0637 2.2467
7 1 1 -4.9879 -2.9792
7 1 2 3.2244 2.8525
7 1 3 -2.9679 -2.1899
7 1 4 3.8641 1.2676
7 1 5 -4.5307 -0.1043
7 1 6 3.9804 -1.4091
7 1 7 -2.4877 3.0919
7 1 8 1.1288 -4.2195
7 1 9 -0.6262 3.8794
7 1 10 0.7251 -1.7950
7 1 11 -0.6064 -1.1489
7 1 12 -0.2596 3.3497
7 1 13 1.7101 -3.6734
7 1 14 -3.1694 2.3299
7 1 15 4.1336 -0.5760
7 1 16 -4.3590 -0.4861
7 1 17 3.7673 0.8255
7 1 18 -2.3930 -1.2269
7 1 19 0.4972 2.2116
7 1 20 1.3768 -3.3370
7 1 21 -2.6182 3.6275
7 1 22 2.9046 -2.6402
7 1 23 -2.3637 0.9963
7 1 24 1.4004 0.1873
7 1 25 -0.4006 -0.3446
7 2 0 -4.0534 -1.4620
7 2 1 5.2435 1.9978
7 2 2 -6.8343 -3.6531
7 2 3 7.5873 6.0401
7 2 4 -6.3830 -8.4717
7 2 5 3.3098 10.1710
7 2 6 0.1901 -10.3409
7 2 7 -2.3895 8.4670
7 2 8 2.6603 -4.8626
7 2 9 -1.8906 0.8466
7 2 10 1.5173 1.9434
7 2 11 -2.0963 -2.6878
7 2 12 2.7973 1.9237
7 2 13 -2.3049 -0.9398
7 2 14 0.2165 0.6286
7 2 15 2.4484 -0.9048
7 2 16 -4.0972 1.1189
7 2 17 3.9071 -0.8641
7 2 18 -2.3862 0.3179
7 2 19 0.7392 0.0717
7 2 20 0.2085 -0.0521
7 2 21 -0.4936 -0.3037
7 2 22 0.6192 0.7757
7 2 23 -0.8867 -1.1674
7 2 24 1.1676 1.3284
7 2 25 -1.2071 -1.1644
7 3 0 5.9129 -0.7411
7 3 1 -2.2429 1.5497
7 3 2 -1.8949 -1.4753
7 3 3 4.4835 1.1378
7 3 4 -4.7711 -1.1878
7 3 5 3.5001 1.8805
7 3 6 -1.9532 -2.9204
7 3 7 0.9391 3.7120
7 3 8 -0.5843 -3.8316
7 3 9 0.7331 3.3382
7 3 10 -1.2162 -2.6905
7 3 11 1.7296 2.3773
7 3 12 -1.7651 -2.5877
7 3 13 0.9726 3.1528
7 3 14 0.3666 -3.7323
7 3 15 -1.4109 4.0436
7 3 16 1.4720 -3.9670
7 3 17 -0.6642 3.5090
7 3 18 -0.2353 -2.7182
7 3 19 0.5811 1.6527
7 3 20 -0.4436 -0.4218
7 3 21 0.3737 -0.7632
7 3 22 -0.6847 1.6155
7 3 23 1.0954 -1.8993
7 3 24 -1.1045 1.5746
7 3 25 0.6034 -0.8387
7 4 0 -4.3651 -1.2671
7 4 1 2.0208 2.2814
7 4 2 0.9880 -2.2825
7 4 3 -3.9978 0.6608
7 4 4 6.3080 2.1030
7 4 5 -7.4065 -4.7434
7 4 6 7.0874 6.0363
7 4 7 -5.5532 -5.5433
7 4 8 3.4309 3.8017
7 4 9 -1.5126 -1.8814
7 4 10 0.2809 0.6384
7 4 11 0.3742 -0.1913
7 4 12 -0.9108 -0.0029
7 4 13 1.5709 0.5519
7 4 14 -2.0933 -1.5185
7 4 15 2.0155 2.3264
7 4 16 -1.2168 -2.2585
7 4 17 0.0951 1.0909
7 4 18 0.7857 0.6896
7 4 19 -1.1505 -2.2371
7 4 20 1.0961 2.9190
7 4 21 -0.8251 -2.6471
7 4 22 0.4257 1.7931
7 4 23 0.0693 -0.8667
7 4 24 -0.5279 0.2277
7 5 0 -2.9132 2.0876
7 5 1 4.0592 -1.5868
7 5 2 -4.2479 1.3445
7 5 3 3.3755 -2.1669
7 5 4 -1.8046 3.6471
7 5 5 0.3345 -4.4386
7 5 6 0.1662 3.6191
7 5 7 0.6155 -1.6874
7 5 8 -2.0569 0.0935
7 5 9 2.9421 0.2035
7 5 10 -2.3816 0.4001
7 5 11 0.5416 -0.7536
7 5 12 1.4963 0.2946
7 5 13 -2.6381 0.3536
7 5 14 2.6298 -0.1392
7 5 15 -2.1223 -1.1833
7 5 16 1.9692 2.6805
7 5 17 -2.4578 -3.0939
7 5 18 3.1442 2.0044
7 5 19 -3.3511 -0.1628
7 5 20 2.7984 -1.2341
7 5 21 -1.8040 1.5287
7 5 22 0.9464 -0.9588
7 5 23 -0.5608 0.2313
7 6 0 5.1988 -0.4145
7 6 1 -4.6228 0.3470
7 6 2 3.7076 -0.4178
7 6 3 -2.5371 0.1526
7 6 4 1.2559 0.5594
7 6 5 -0.0864 -1.4353
7 6 6 -0.5972 2.0100
7 6 7 0.4347 -2.0182
7 6 8 0.4959 1.6722
7 6 9 -1.4655 -1.5199
7 6 10 1.5408 1.9123
7 6 11 -0.4391 -2.5727
7 6 12 -1.0736 2.7688
7 6 13 1.7859 -2.0064
7 6 14 -1.1502 0.5855
7 6 15 -0.2150 0.5623
7 6 16 1.1618 -0.6365
7 6 17 -1.1217 -0.3753
7 6 18 0.5386 1.7186
7 6 19 -0.2506 -2.4889
7 6 20 0.5736 2.2647
7 6 21 -1.0795 -1.2794
7 6 22 1.1940 0.1305
7 7 0 -1.3787 -5.7884
7 7 1 0.6896 5.9147
7 7 2 -0.2983 -4.3673
7 7 3 0.6660 2.0418
7 7 4 -1.2024 -0.4012
7 7 5 0.7739 0.2893
7 7 6 0.9906 -1.2803
7 7 7 -3.0512 2.1396
7 7 8 3.8070 -1.9752
7 7 9 -2.6565 1.0101
7 7 10 0.6511 -0.2625
7 7 11 0.4574 0.4782
7 7 12 0.1793 -1.3937
7 7 13 -1.8227 2.0544
7 7 14 2.9483 -1.8164
7 7 15 -2.6296 0.9729
7 7 16 1.1873 -0.3863
7 7 17 0.3208 0.5719
7 7 18 -1.0741 -1.2203
7 7 19 0.9956 1.6025
7 7 20 -0.5270 -1.3400
7 7 21 0.1148 0.7093
7 8 0 -3.2869 2.9570
7 8 1 2.4731 -1.3470
7 8 2 -1.8650 -0.2733
7 8 3 1.7160 1.6368
7 8 4 -1.7577 -2.4234
7 8 5 1.5346 2.3605
7 8 6 -0.9203 -1.4090
7 8 7 0.2909 -0.1155
7 8 8 -0.1550 1.6152
7 8 9 0.5966 -2.4950
7 8 10 -1.1183 2.5089
7 8 11 1.0863 -1.9030
7 8 12 -0.3509 1.1934
7 8 13 -0.5997 -0.7319
7 8 14 1.1192 0.4584
7 8 15 -1.0215 -0.0954
7 8 16 0.7036 -0.4278
7 8 17 -0.6785 0.8118
7 8 18 1.0427 -0.7068
7 8 19 -1.4281 0.1663
7 8 20 1.4270 0.3110
7 9 0 -3.1502 -2.4372
7 9 1 2.5682 1.3562
7 9 2 -2.1675 -0.0797
7 9 3 2.3674 -0.6501
7 9 4 -2.9241 0.7139
7 9 5 3.0141 -0.6774
7 9 6 -2.0924 1.1023
7 9 7 0.6555 -1.8680
7 9 8 0.0424 2.2627
7 9 9 0.7975 -1.7515
7 9 10 -2.5732 0.5833
7 9 11 3.6596 0.4090
7 9 12 -2.8426 -0.5869
7 9 13 0.4407 0.0553
7 9 14 1.9674 0.5320
7 9 15 -2.9132 -0.6381
7 9 16 2.1883 0.2916
7 9 17 -0.7787 0.0590
7 9 18 -0.1746 -0.0399
7 10 0 -2.6128 2.1451
7 10 1 1.3544 -1.7283
7 10 2 -0.2408 0.9446
7 10 3 -0.3462 0.0388
7 10 4 0.4036 -0.8813
7 10 5 -0.3440 1.2748
7 10 6 0.5933 -1.1444
7 10 7 -1.1500 0.7071
7 10 8 1.6041 -0.3500
7 10 9 -1.6026 0.3955
7 10 10 1.2395 -0.8891
7 10 11 -0.9418 1.5416
7 10 12 1.0086 -1.8825
7 10 13 -1.3277 1.5547
7 10 14 1.5415 -0.5777
7 10 15 -1.4142 -0.6142
7 11 0 1.8393 -2.7648
7 11 1 -2.2124 3.0265
7 11 2 1.3704 -2.0711
7 11 3 -0.2346 0.5450
7 11 4 -0.3209 0.6089
7 11 5 0.1315 -0.7559
7 11 6 0.3499 -0.1020
7 11 7 -0.6338 1.3962
7 11 8 0.6155 -2.3379
7 11 9 -0.5069 2.3566
7 11 10 0.5005 -1.4388
7 11 11 -0.5725 0.1653
7 11 12 0.5688 0.6548
7 12 0 1.1619 1.6479
7 12 1 -0.6632 -2.2011
7 12 2 -0.0698 1.7509
7 12 3 0.4114 -1.0309
7 12 4 -0.1922 0.9416
7 12 5 -0.2594 -1.6332
7 12 6 0.5737 2.3459
7 12 7 -0.7132 -2.1554
7 12 8 0.8668 0.8987
8 0 0 -10.2372 0.4065
8 0 1 13.1166 -0.1927
8 0 2 -13.5245 -0.0195
8 0 3 11.3481 0.1901
8 0 4 -7.7597 -0.2600
8 0 5 4.2658 0.1919
8 0 6 -1.7833 -0.0170
8 0 7 0.5096 -0.1615
8 0 8 -0.3144 0.2279
8 0 9 0.9485 -0.1377
8 0 10 -1.9183 -0.0415
8 0 11 2.4850 0.1765
8 0 12 -2.0742 -0.1712
8 0 13 0.7305 0.0455
8 0 14 0.9258 0.0820
8 0 15 -2.2357 -0.0975
8 0 16 2.9601 -0.0072
8 0 17 -3.2326 0.1293
8 0 18 3.1973 -0.1571
8 0 19 -2.8298 0.0863
8 0 20 2.1043 -0.0409
8 0 21 -1.2003 0.1718
8 0 22 0.4346 -0.5177
8 0 23 -0.0031 0.9531
8 0 24 -0.1481 -1.2669
8 0 25 0.1935 1.3058
8 1 0 4.2055 3.3444
8 1 1 -3.6501 -1.8085
8 1 2 4.4806 0.6979
8 1 3 -5.6153 -0.3170
8 1 4 5.6870 0.3283
8 1 5 -4.1341 -0.2271
8 1 6 1.5516 -0.0107
8 1 7 0.9144 -0.1851
8 1 8 -2.4804 1.3322
8 1 9 3.1478 -3.0901
8 1 10 -3.4079 4.1996
8 1 11 3.6557 -3.4297
8 1 12 -3.8635 0.7421
8 1 13 3.6941 2.4812
8 1 14 -2.8357 -4.4875
8 1 15 1.2669 4.5660
8 1 16 0.6704 -3.4962
8 1 17 -2.3686 2.6340
8 1 18 3.1806 -2.5874
8 1 19 -2.7260 2.8002
8 1 20 1.1396 -2.3681
8 1 21 0.9325 1.1232
8 1 22 -2.6572 0.1809
8 1 23 3.4672 -0.7080
8 1 24 -3.3146 0.4170
8 1 25 2.5597 -0.0272
8 2 0 2.3428 -4.6516
8 2 1 -1.7695 5.8514
8 2 2 2.2954 -5.5245
8 2 3 -4.2198 3.8001
8 2 4 6.7002 -1.4527
8 2 5 -8.3115 -0.9881
8 2 6 8.1062 3.4619
8 2 7 -6.2807 -5.7501
8 2 8 3.9090 7.0142
8 2 9 -2.0281 -6.3393
8 2 10 0.9038 3.7848
8 2 11 -0.0829 -0.6625
8 2 12 -0.9211 -1.4349
8 2 13 2.0287 1.9088
8 2 14 -2.6529 -1.4392
8 2 15 2.3038 1.0922
8 2 16 -1.1073 -1.2876
8 2 17 -0.2675 1.6401
8 2 18 1.1620 -1.6127
8 2 19 -1.4041 1.1245
8 2 20 1.2872 -0.5279
8 2 21 -1.1607 0.1806
8 2 22 1.0955 -0.1685
8 2 23 -0.9301 0.3684
8 2 24 0.5660 -0.6088
8 2 25 -0.1431 0.7178
8 3 0 -2.6793 -3.9024
8 3 1 4.9132 2.4316
8 3 2 -4.7422 -2.0132
8 3 3 2.6207 2.1782
8 3 4 -0.1787 -2.1511
8 3 5 -1.1616 1.5947
8 3 6 1.1186 -0.7722
8 3 7 -0.3820 0.1278
8 3 8 -0.1968 0.1593
8 3 9 0.1825 -0.2087
8 3 10 0.4379 0.1614
8 3 11 -1.4762 -0.0131
8 3 12 2.6059 -0.2453
8 3 13 -3.3375 0.4239
8 3 14 3.2086 -0.2035
8 3 15 -2.1639 -0.5396
8 3 16 0.7083 1.5215
8 3 17 0.4455 -2.2256
8 3 18 -0.9440 2.3150
8 3 19 0.9938 -1.8705
8 3 20 -1.0035 1.2410
8 3 21 1.1002 -0.7038
8 3 22 -1.0647 0.2910
8 3 23 0.7061 0.0974
8 3 24 -0.1780 -0.4825
8 4 0 2.8381 -2.7653
8 4 1 -4.5462 2.2315
8 4 2 5.5173 0.0038
8 4 3 -5.3237 -2.6991
8 4 4 3.9796 4.3439
8 4 5 -1.8403 -4.1611
8 4 6 -0.5638 2.4187
8 4 7 2.6300 -0.0335
8 4 8 -3.8316 -2.0446
8 4 9 3.9625 3.2324
8 4 10 -3.2756 -3.4139
8 4 11 2.2986 2.8570
8 4 12 -1.4467 -2.0251
8 4 13 0.8049 1.3132
8 4 14 -0.2686 -0.8224
8 4 15 -0.1824 0.3555
8 4 16 0.4169 0.3149
8 4 17 -0.3324 -1.1254
8 4 18 0.0093 1.6700
8 4 19 0.3575 -1.5141
8 4 20 -0.6346 0.6100
8 4 21 0.7975 0.5817
8 4 22 -0.8308 -1.4030
8 4 23 0.6736 1.4827
8 5 0 -5.0168 1.0894
8 5 1 4.9205 -0.2466
8 5 2 -3.5348 1.0040
8 5 3 1.4357 -2.1810
8 5 4 0.2901 2.0204
8 5 5 -0.7989 0.0597
8 5 6 0.1179 -2.8578
8 5 7 0.8860 4.5682
8 5 8 -1.1848 -4.4994
8 5 9 0.3501 3.5484
8 5 10 1.2032 -3.0383
8 5 11 -2.6148 3.2901
8 5 12 3.2182 -3.4726
8 5 13 -2.9155 2.7629
8 5 14 2.0855 -1.4031
8 5 15 -1.2094 0.4639
8 5 16 0.5456 -0.6491
8 5 17 -0.0657 1.5190
8 5 18 -0.3710 -1.9581
8 5 19 0.7969 1.3124
8 5 20 -1.0749 0.0310
8 5 21 1.0440 -1.1278
8 5 22 -0.7178 1.3850
8 5 23 0.3170 -0.9548
8 6 0 -1.4659 3.8327
8 6 1 2.6179 -3.3794
8 6 2 -3.3338 3.3296
8 6 3 2.9133 -3.6572
8 6 4 -1.3081 3.9556
8 6 5 -0.7899 -3.6940
8 6 6 2.4437 2.6777
8 6 7 -3.0618 -1.3184
8 6 8 2.6446 0.3427
8 6 9 -1.6458 -0.1153
8 6 10 0.6713 0.2572
8 6 11 -0.1967 -0.0278
8 6 12 0.3612 -0.8709
8 6 13 -0.9053 1.9166
8 6 14 1.3442 -2.2518
8 6 15 -1.3235 1.5531
8 6 16 0.8872 -0.3962
8 6 17 -0.4001 -0.2444
8 6 18 0.1866 -0.1514
8 6 19 -0.2493 1.2498
8 6 20 0.3430 -2.2154
8 6 21 -0.2869 2.4048
8 6 22 0.1480 -1.7810
8 7 0 1.8078 -1.9629
8 7 1 -2.7537 0.2082
8 7 2 2.8740 1.7191
8 7 3 -2.4660 -2.3956
8 7 4 2.2862 1.4257
8 7 5 -2.6280 0.2075
8 7 6 2.9212 -1.0257
8 7 7 -2.3591 0.3851
8 7 8 0.8710 0.9976
8 7 9 0.6660 -1.8149
8 7 10 -1.2395 1.4408
8 7 11 0.6750 -0.4340
8 7 12 0.2473 -0.1726
8 7 13 -0.5945 -0.0287
8 7 14 0.1254 0.5006
8 7 15 0.6357 -0.4798
8 7 16 -1.0226 -0.1322
8 7 17 0.8185 0.6834
8 7 18 -0.2850 -0.5158
8 7 19 -0.2161 -0.3288
8 7 20 0.5164 1.1843
8 8 0 0.4454 -3.6353
8 8 1 -0.4306 3.3645
8 8 2 0.3759 -3.0409
8 8 3 -0.6498 2.1339
8 8 4 1.1531 -0.4079
8 8 5 -1.3441 -1.5531
8 8 6 0.7882 2.6320
8 8 7 0.3092 -2.0790
8 8 8 -1.1643 0.2025
8 8 9 1.0869 1.7954
8 8 10 -0.1422 -2.7200
8 8 11 -0.8668 2.2600
8 8 12 1.1216 -1.1217
8 8 13 -0.5263 0.3510
8 8 14 -0.2661 -0.4527
8 8 15 0.5489 1.0565
8 8 16 -0.2474 -1.3748
8 8 17 -0.0966 0.9900
8 8 18 -0.0295 -0.2297
8 8 19 0.5612 -0.1993
8 9 0 3.5587 1.5780
8 9 1 -3.5354 -2.8791
8 9 2 2.5993 3.3176
8 9 3 -1.4224 -2.9367
8 9 4 0.8696 2.4371
8 9 5 -1.1907 -2.3364
8 9 6 1.7370 2.3835
8 9 7 -1.6234 -1.9234
8 9 8 0.7054 0.7705
8 9 9 0.1969 0.4504
8 9 10 -0.1328 -0.9127
8 9 11 -0.9414 0.4575
8 9 12 2.0282 0.2538
8 9 13 -2.0221 -0.4512
8 9 14 0.7560 0.0270
8 9 15 0.8782 0.4474
8 9 16 -1.7865 -0.3959
8 9 17 1.6033 -0.1746
8 10 0 -0.2881 -1.7163
8 10 1 0.4210 1.7395
8 10 2 -0.6836 -1.6931
8 10 3 1.0551 1.4880
8 10 4 -1.2522 -1.0465
8 10 5 1.0104 0.4751
8 10 6 -0.4357 -0.0634
8 10 7 -0.0117 0.0547
8 10 8 -0.0608 -0.3753
8 10 9 0.5859 0.6046
8 10 10 -1.0921 -0.2737
8 10 11 1.1418 -0.7314
8 10 12 -0.7014 2.0121
8 10 13 0.1106 -2.8978
8 10 14 0.2492 2.8994
8 11 0 0.4085 0.3953
8 11 1 0.0975 -1.4669
8 11 2 -0.3206 2.2462
8 11 3 0.2419 -2.1808
8 11 4 -0.1258 1.3456
8 11 5 0.1929 -0.3529
8 11 6 -0.3847 -0.1550
8 11 7 0.4666 -0.0468
8 11 8 -0.3167 0.6970
8 11 9 0.0662 -1.3090
8 11 10 0.0416 1.5048
8 11 11 0.1109 -1.2211
8 12 0 -0.0406 0.8825
8 12 1 1.1941 0.4824
8 12 2 -1.4336 -1.3736
8 12 3 0.7706 1.1263
8 12 4 0.2142 -0.0950
8 12 5 -0.9363 -0.7526
8 12 6 1.1975 0.7471
9 0 0 -10.3949 0.0043
9 0 1 8.0576 -0.1891
9 0 2 -4.8953 0.2987
9 0 3 1.5581 -0.3431
9 0 4 1.1830 0.3477
9 0 5 -2.7916 -0.3015
9 0 6 3.0151 0.1718
9 0 7 -1.9325 0.0307
9 0 8 0.1480 -0.2178
9 0 9 1.2373 0.2737
9 0 10 -1.2173 -0.1549
9 0 11 -0.3258 -0.0561
9 0 12 2.4498 0.2055
9 0 13 -3.9003 -0.1925
9 0 14 4.0896 0.0569
9 0 15 -3.3457 0.0543
9 0 16 2.2956 -0.0197
9 0 17 -1.1881 -0.1361
9 0 18 -0.0860 0.2458
9 0 19 1.4422 -0.1353
9 0 20 -2.3352 -0.2103
9 0 21 2.1888 0.5944
9 0 22 -1.0427 -0.7284
9 0 23 -0.3597 0.4441
9 0 24 1.1811 0.1663
9 1 0 -1.4184 0.0297
9 1 1 1.6802 0.3927
9 1 2 -2.1958 0.1851
9 1 3 3.0689 -1.2108
9 1 4 -4.1182 1.9985
9 1 5 4.9265 -2.3931
9 1 6 -5.0203 2.7251
9 1 7 4.1173 -3.1599
9 1 8 -2.3342 3.2316
9 1 9 0.1984 -2.1852
9 1 10 1.6168 -0.1290
9 1 11 -2.6938 2.7455
9 1 12 3.1029 -4.1211
9 1 13 -3.2516 3.3616
9 1 14 3.4616 -1.0232
9 1 15 -3.6441 -1.3061
9 1 16 3.3710 2.2994
9 1 17 -2.2980 -1.8691
9 1 18 0.5759 0.9721
9 1 19 1.1161 -0.5425
9 1 20 -1.9767 0.6698
9 1 21 1.6323 -0.7712
9 1 22 -0.4095 0.4132
9 1 23 -0.8836 0.1920
9 1 24 1.5017 -0.5117
9 2 0 1.9270 -0.0058
9 2 1 -2.4061 -2.6106
9 2 2 3.6074 5.0258
9 2 3 -4.3319 -5.8182
9 2 4 3.7822 4.9219
9 2 5 -2.0366 -3.4110
9 2 6 -0.2084 2.1537
9 2 7 2.2219 -0.9756
9 2 8 -3.6117 -0.7414
9 2 9 4.3140 2.8843
9 2 10 -4.4136 -4.3706
9 2 11 4.0372 4.1771
9 2 12 -3.3428 -2.4391
9 2 13 2.4953 0.3741
9 2 14 -1.5952 0.8401
9 2 15 0.6502 -0.9943
9 2 16 0.3483 0.7084
9 2 17 -1.3159 -0.5951
9 2 18 2.0591 0.7139
9 2 19 -2.3788 -0.7550
9 2 20 2.1944 0.5233
9 2 21 -1.5877 -0.1253
9 2 22 0.7601 -0.2134
9 2 23 0.0368 0.3537
9 2 24 -0.5721 -0.2619
9 3 0 -0.6123 4.4746
9 3 1 -0.0202 -4.0268
9 3 2 0.9272 3.6105
9 3 3 -0.8288 -3.9243
9 3 4 -0.6966 4.5837
9 3 5 2.8261 -4.6540
9 3 6 -4.1730 3.6831
9 3 7 3.8825 -2.1317
9 3 8 -2.2066 0.8518
9 3 9 0.1803 -0.2890
9 3 10 1.1872 0.2660
9 3 11 -1.4994 -0.4349
9 3 12 0.9942 0.7368
9 3 13 -0.1871 -1.3155
9 3 14 -0.4813 2.0774
9 3 15 0.7990 -2.5344
9 3 16 -0.7750 2.1991
9 3 17 0.5555 -1.1088
9 3 18 -0.3005 -0.1259
9 3 19 0.0709 0.8289
9 3 20 0.1798 -0.8068
9 3 21 -0.4851 0.4133
9 3 22 0.7482 -0.1345
9 3 23 -0.7929 0.1529
9 4 0 1.8801 -2.3691
9 4 1 -0.8274 -0.3840
9 4 2 -0.9241 2.9373
9 4 3 2.7967 -3.8826
9 4 4 -4.1283 3.0640
9 4 5 4.5892 -1.3421
9 4 6 -4.2305 -0.2504
9 4 7 3.2831 1.0790
9 4 8 -2.0106 -0.9229
9 4 9 0.7002 -0.1758
9 4 10 0.3491 1.8728
9 4 11 -0.9193 -3.4586
9 4 12 0.9581 4.1410
9 4 13 -0.5620 -3.6103
9 4 14 -0.0939 2.3323
9 4 15 0.7855 -1.1649
9 4 16 -1.2526 0.6018
9 4 17 1.2872 -0.3998
9 4 18 -0.8785 -0.0276
9 4 19 0.2553 0.8847
9 4 20 0.2677 -1.7190
9 4 21 -0.5141 1.8772
9 4 22 0.5233 -1.1851
9 4 23 -0.4305 0.1384
9 5 0 -3.4625 -2.2389
9 5 1 1.2368 1.0178
9 5 2 1.5418 0.0992
9 5 3 -3.4193 0.4763
9 5 4 3.6742 -2.6945
9 5 5 -2.7557 4.9104
9 5 6 1.7616 -5.4632
9 5 7 -1.5136 4.1790
9 5 8 2.0353 -2.3119
9 5 9 -2.7394 1.1358
9 5 10 2.9851 -0.7811
9 5 11 -2.4899 0.4834
9 5 12 1.3892 0.2469
9 5 13 -0.0684 -0.9915
9 5 14 -1.0466 1.0188
9 5 15 1.6674 -0.2922
9 5 16 -1.7583 -0.3659
9 5 17 1.5250 0.1569
9 5 18 -1.2539 0.8065
9 5 19 1.1167 -1.6216
9 5 20 -1.1045 1.5484
9 5 21 1.1200 -0.7139
9 5 22 -1.0919 -0.1390
9 6 0 -3.7504 1.2067
9 6 1 3.7114 -1.2852
9 6 2 -2.0482 1.3910
9 6 3 -0.7254 -0.9791
9 6 4 2.8984 -0.2298
9 6 5 -3.0401 1.9083
9 6 6 1.2634 -3.2336
9 6 7 0.9154 3.4973
9 6 8 -1.9200 -2.7233
9 6 9 1.3520 1.6671
9 6 10 -0.0534 -1.1234
9 6 11 -0.8581 1.2047
9 6 12 0.9353 -1.3251
9 6 13 -0.5160 0.9034
9 6 14 0.1351 -0.0346
9 6 15 0.0286 -0.5731
9 6 16 -0.1663 0.3147
9 6 17 0.4671 0.6912
9 6 18 -0.8518 -1.6879
9 6 19 1.0662 1.9453
9 6 20 -0.9585 -1.3471
9 6 21 0.6224 0.3974
9 7 0 0.5804 3.3675
9 7 1 0.0483 -5.2500
9 7 2 -1.2780 5.0890
9 7 3 2.1112 -2.9806
9 7 4 -1.8144 0.3755
9 7 5 0.6684 1.0103
9 7 6 0.3222 -0.5298
9 7 7 -0.4230 -0.9914
9 7 8 -0.1895 2.1196
9 7 9 0.7404 -2.0812
9 7 10 -0.6747 1.2391
9 7 11 0.0958 -0.4545
9 7 12 0.5152 0.1389
9 7 13 -0.8436 0.0025
9 7 14 0.9428 -0.4041
9 7 15 -1.0082 1.0133
9 7 16 1.1068 -1.3281
9 7 17 -1.1671 0.9901
9 7 18 1.1318 -0.2144
9 7 19 -1.0197 -0.4092
9 7 20 0.8513 0.4802
9 8 0 0.0628 6.1744
9 8 1 -0.1556 -5.4696
9 8 2 0.6489 5.2018
9 8 3 -1.0208 -5.6831
9 8 4 0.6291 6.0717
9 8 5 0.5142 -5.2674
9 8 6 -1.5832 3.1452
9 8 7 1.6414 -0.8535
9 8 8 -0.5548 -0.1538
9 8 9 -0.8086 -0.5797
9 8 10 1.3390 2.1104
9 8 11 -0.6864 -2.9319
9 8 12 -0.4728 2.2406
9 8 13 1.1534 -0.5050
9 8 14 -1.0150 -1.0690
9 8 15 0.5918 1.5921
9 8 16 -0.6141 -1.1231
9 8 17 1.1940 0.4231
9 8 18 -1.7389 -0.1796
9 9 0 4.0305 3.1738
9 9 1 -2.4662 -3.3250
9 9 2 1.2133 2.5934
9 9 3 -0.6978 -1.6681
9 9 4 0.9090 1.0640
9 9 5 -1.3367 -0.6251
9 9 6 1.4307 -0.0716
9 9 7 -1.0945 1.0111
9 9 8 0.6504 -1.6594
9 9 9 -0.3405 1.6059
9 9 10 -0.0069 -1.1033
9 9 11 0.7208 0.8065
9 9 12 -1.7517 -1.0136
9 9 13 2.5359 1.3249
9 9 14 -2.4836 -1.1280
9 9 15 1.5806 0.3308
9 9 16 -0.4418 0.5125
9 10 0 -0.1838 0.9227
9 10 1 -0.0042 -0.7297
9 10 2 0.1507 0.2406
9 10 3 -0.4167 0.1858
9 10 4 0.9273 -0.3983
9 10 5 -1.5205 0.4968
9 10 6 1.7866 -0.5764
9 10 7 -1.4287 0.5036
9 10 8 0.5913 -0.0352
9 10 9 0.2099 -0.8151
9 10 10 -0.5202 1.5907
9 10 11 0.3206 -1.6701
9 10 12 0.0081 0.8012
9 10 13 -0.0698 0.6203
9 11 0 0.3476 0.3080
9 11 1 -0.2257 -0.1793
9 11 2 -0.1363 -0.2764
9 11 3 0.7020 0.8306
9 11 4 -1.2419 -0.9791
9 11 5 1.4552 0.5284
9 11 6 -1.2172 0.1744
9 11 7 0.7168 -0.5719
9 11 8 -0.3123 0.4041
9 11 9 0.2255 0.1063
9 11 10 -0.3672 -0.5068
9 12 0 -2.4706 -2.1000
9 12 1 1.9342 2.1187
9 12 2 -0.9100 -1.2934
10 0 0 2.1961 0.7123
10 0 1 -2.7863 -0.4361
10 0 2 3.6897 0.1636
10 0 3 -4.7291 0.0045
10 0 4 5.4061 -0.0694
10 0 5 -5.1464 0.0947
10 0 6 3.7831 -0.1172
10 0 7 -1.9235 0.1126
10 0 8 0.6768 -0.0495
10 0 9 -0.7692 -0.0431
10 0 10 1.8425 0.0825
10 0 11 -2.7169 -0.0170
10 0 12 2.4366 -0.1042
10 0 13 -1.0470 0.1606
10 0 14 -0.6593 -0.0721
10 0 15 2.0386 -0.1142
10 0 16 -3.0740 0.2504
10 0 17 3.9722 -0.2157
10 0 18 -4.5262 0.0373
10 0 19 4.1522 0.1019
10 0 20 -2.6188 0.0132
10 0 21 0.5671 -0.4592
10 0 22 0.8911 1.0848
10 0 23 -1.1373 -1.5791
10 1 0 -8.2872 -1.7089
10 1 1 7.9396 0.7243
10 1 2 -5.9279 0.8315
10 1 3 3.1172 -1.9056
10 1 4 -0.6582 2.1455
10 1 5 -0.9576 -1.7766
10 1 6 2.1288 1.0144
10 1 7 -3.4522 0.1894
10 1 8 4.8916 -1.8026
10 1 9 -5.7223 3.2770
10 1 10 5.2942 -3.6758
10 1 11 -3.7668 2.3967
10 1 12 2.0290 0.1638
10 1 13 -0.9092 -2.7009
10 1 14 0.5025 3.8686
10 1 15 -0.2616 -3.2199
10 1 16 -0.3133 1.4349
10 1 17 1.1161 0.3084
10 1 18 -1.5354 -1.2189
10 1 19 1.0696 1.2781
10 1 20 0.1465 -0.9272
10 1 21 -1.3758 0.5215
10 1 22 1.8298 -0.1276
10 1 23 -1.2636 -0.2563
10 2 0 -4.5516 2.2282
10 2 1 2.3253 -1.2928
10 2 2 -0.9232 -1.3839
10 2 3 0.4240 4.5869
10 2 4 -0.3269 -6.5666
10 2 5 0.3311 6.5903
10 2 6 -0.5334 -5.4068
10 2 7 0.9850 4.2119
10 2 8 -1.3410 -3.3721
10 2 9 1.1397 2.3108
10 2 10 -0.3796 -0.5180
10 2 11 -0.3690 -1.6067
10 2 12 0.5453 3.0389
10 2 13 -0.2424 -3.1349
10 2 14 0.1597 2.2032
10 2 15 -0.8671 -1.1124
10 2 16 2.1589 0.4935
10 2 17 -3.1824 -0.3846
10 2 18 3.1956 0.4984
10 2 19 -2.1815 -0.6211
10 2 20 0.7725 0.7060
10 2 21 0.3264 -0.7383
10 2 22 -0.8069 0.6737
10 2 23 0.7752 -0.5159
10 3 0 1.7746 0.2074
10 3 1 -1.4410 0.3970
10 3 2 -0.1481 -0.1391
10 3 3 2.5206 -0.1672
10 3 4 -4.3168 -0.4095
10 3 5 4.2540 1.9528
10 3 6 -2.2043 -3.6322
10 3 7 -0.5551 4.5093
10 3 8 2.2407 -4.3112
10 3 9 -1.9094 3.4407
10 3 10 0.1074 -2.4060
10 3 11 1.7077 1.4075
10 3 12 -2.4010 -0.4615
10 3 13 1.9457 -0.2845
10 3 14 -1.1742 0.5709
10 3 15 0.8862 -0.3851
10 3 16 -1.1937 0.1564
10 3 17 1.6022 -0.4398
10 3 18 -1.5908 1.3591
10 3 19 1.0827 -2.4082
10 3 20 -0.4357 2.8523
10 3 21 0.0673 -2.3530
10 3 22 -0.1003 1.2306
10 3 23 0.3133 -0.1627
10 4 0 -0.5280 1.1402
10 4 1 1.7279 -3.6474
10 4 2 -2.3195 3.8974
10 4 3 1.9324 -2.4554
10 4 4 -0.8480 0.7338
10 4 5 -0.2631 0.2600
10 4 6 0.9156 -0.3749
10 4 7 -1.1085 -0.0811
10 4 8 1.1356 0.7910
10 4 9 -1.1973 -1.4222
10 4 10 1.2126 1.4826
10 4 11 -0.9446 -0.5693
10 4 12 0.2670 -1.1120
10 4 13 0.6664 2.6510
10 4 14 -1.4659 -3.1052
10 4 15 1.7367 2.3591
10 4 16 -1.3552 -1.2460
10 4 17 0.5910 0.7360
10 4 18 0.0504 -1.0176
10 4 19 -0.1796 1.4187
10 4 20 -0.2022 -1.1985
10 4 21 0.7372 0.3246
10 4 22 -1.0147 0.5598
10 5 0 0.4825 -5.0296
10 5 1 -2.7325 4.0982
10 5 2 3.3728 -4.2947
10 5 3 -2.2210 5.3139
10 5 4 0.3180 -5.7572
10 5 5 1.0683 4.5245
10 5 6 -1.4150 -1.8635
10 5 7 1.1028 -0.9228
10 5 8 -0.8428 2.6889
10 5 9 1.0476 -3.2714
10 5 10 -1.6530 3.1962
10 5 11 2.3321 -2.8392
10 5 12 -2.7539 2.1126
10 5 13 2.7035 -0.9460
10 5 14 -2.1264 -0.2161
10 5 15 1.1698 0.6653
10 5 16 -0.1587 -0.1947
10 5 17 -0.5633 -0.5721
10 5 18 0.8395 0.7610
10 5 19 -0.7737 -0.1249
10 5 20 0.6119 -0.7542
10 5 21 -0.5529 1.1295
10 6 0 -2.9788 -0.3213
10 6 1 0.6623 0.2396
10 6 2 2.5415 -0.6417
10 6 3 -4.0239 1.4815
10 6 4 2.4887 -2.2080
10 6 5 0.8018 2.2269
10 6 6 -3.1977 -1.4165
10 6 7 3.0941 0.2530
10 6 8 -1.2420 0.5843
10 6 9 -0.2345 -0.7796
10 6 10 -0.0321 0.5900
10 6 11 1.5316 -0.5063
10 6 12 -2.6926 0.7302
10 6 13 2.5514 -1.0013
10 6 14 -1.5172 0.9324
10 6 15 0.6583 -0.4704
10 6 16 -0.5058 -0.0062
10 6 17 0.6733 0.0445
10 6 18 -0.5084 0.4459
10 6 19 -0.1135 -1.1018
10 6 20 0.7147 1.4263
10 7 0 -0.3307 6.5481
10 7 1 0.9732 -3.8205
10 7 2 -0.9268 -0.2016
10 7 3 -0.6257 3.6487
10 7 4 2.9401 -4.8323
10 7 5 -4.2443 3.4210
10 7 6 3.3939 -0.7042
10 7 7 -0.9603 -1.3858
10 7 8 -1.3019 1.7000
10 7 9 1.9905 -0.5468
10 7 10 -1.0866 -0.8607
10 7 11 -0.3372 1.5289
10 7 12 1.1986 -1.3299
10 7 13 -1.1699 0.7540
10 7 14 0.6072 -0.2463
10 7 15 -0.0134 -0.1389
10 7 16 -0.3483 0.5470
10 7 17 0.4705 -0.9702
10 7 18 -0.4516 1.1785
10 7 19 0.3932 -0.9703
10 8 0 -0.2829 -3.6986
10 8 1 -0.3459 3.9492
10 8 2 0.8481 -3.0240
10 8 3 -0.5650 1.9973
10 8 4 -0.3057 -1.8158
10 8 5 0.8593 2.3324
10 8 6 -0.4015 -2.5229
10 8 7 -0.8190 1.6329
10 8 8 1.8261 -0.0319
10 8 9 -1.8585 -1.1082
10 8 10 1.0731 0.9482
10 8 11 -0.3126 0.2346
10 8 12 0.2194 -1.3509
10 8 13 -0.6367 1.5115
10 8 14 0.8879 -0.7416
10 8 15 -0.5688 -0.2003
10 8 16 -0.0305 0.5916
10 8 17 0.3021 -0.3289
10 9 0 -2.3486 1.0189
10 9 1 1.9071 -0.0982
10 9 2 -1.6959 -0.6751
10 9 3 1.3647 0.6771
10 9 4 -0.8547 -0.1210
10 9 5 0.4548 -0.3956
10 9 6 -0.4816 0.6029
10 9 7 0.9870 -0.6933
10 9 8 -1.7351 0.8712
10 9 9 2.3513 -1.0201
10 9 10 -2.4726 0.9261
10 9 11 1.8847 -0.6858
10 9 12 -0.6824 0.6732
10 9 13 -0.6584 -1.0537
10 9 14 1.4877 1.4798
10 9 15 -1.4192 -1.4195
10 10 0 3.0104 -0.8990
10 10 1 -3.1951 1.4236
10 10 2 3.4683 -1.3490
10 10 3 -3.7785 0.7215
10 10 4 3.8949 0.0780
10 10 5 -3.5256 -0.7276
10 10 6 2.5915 1.1732
10 10 7 -1.4099 -1.4470
10 10 8 0.5316 1.3914
10 10 9 -0.3072 -0.7148
10 10 10 0.5830 -0.6107
10 10 11 -0.8473 2.0733
10 10 12 0.7031 -2.8780
10 11 0 0.0576 -1.2152
10 11 1 0.3027 0.7316
10 11 2 -0.4599 -0.4776
10 11 3 0.3423 0.0336
10 11 4 0.0656 0.6141
10 11 5 -0.6500 -1.0316
10 11 6 1.1473 0.8371
10 11 7 -1.2924 -0.1477
10 11 8 1.0397 -0.5093
11 0 0 1.8525 -0.3150
11 0 1 0.1049 0.1578
11 0 2 -0.2926 0.0795
11 0 3 -0.4130 -0.2715
11 0 4 0.6332 0.3158
11 0 5 0.4108 -0.2145
11 0 6 -2.2772 0.0606
11 0 7 3.7558 0.0531
11 0 8 -4.0020 -0.1032
11 0 9 3.2662 0.1185
11 0 10 -2.5355 -0.1155
11 0 11 2.5282 0.0757
11 0 12 -3.1089 0.0104
11 0 13 3.6314 -0.0960
11 0 14 -3.6602 0.1015
11 0 15 3.2139 0.0029
11 0 16 -2.4054 -0.1461
11 0 17 1.1364 0.1990
11 0 18 0.6469 -0.0817
11 0 19 -2.4884 -0.1599
11 0 20 3.4991 0.3751
11 0 21 -3.1035 -0.4082
11 0 22 1.6849 0.2011
11 0 23 -0.3392 0.1660
11 1 0 -2.2205 -1.8168
11 1 1 -2.0054 -0.8508
11 1 2 5.3262 2.6373
11 1 3 -5.9803 -3.1349
11 1 4 4.2521 2.5480
11 1 5 -2.0397 -1.1781
11 1 6 1.0140 -0.6472
11 1 7 -1.1968 2.3538
11 1 8 1.2902 -3.1706
11 1 9 -0.2581 2.6230
11 1 10 -1.5460 -1.0140
11 1 11 2.7845 -0.6464
11 1 12 -2.5074 1.2841
11 1 13 1.0330 -0.4619
11 1 14 0.4535 -1.3959
11 1 15 -1.0318 3.3512
11 1 16 0.7521 -4.5411
11 1 17 -0.3499 4.5928
11 1 18 0.4134 -3.6779
11 1 19 -0.8595 2.2935
11 1 20 1.1311 -0.9803
11 1 21 -0.8156 0.1282
11 1 22 0.0623 0.1087
11 2 0 3.3144 -1.2509
11 2 1 -3.8963 1.3109
11 2 2 3.5772 -1.1924
11 2 3 -2.9918 0.1016
11 2 4 2.1253 1.8652
11 2 5 -0.7846 -3.7331
11 2 6 -0.6212 4.5840
11 2 7 1.1494 -4.3685
11 2 8 -0.3012 3.7639
11 2 9 -1.2484 -3.3592
11 2 10 2.1547 3.1165
11 2 11 -1.7272 -2.6076
11 2 12 0.6489 1.6148
11 2 13 -0.2619 -0.3868
11 2 14 1.1430 -0.6335
11 2 15 -2.4700 1.1936
11 2 16 2.8245 -1.3212
11 2 17 -1.5674 1.1635
11 2 18 -0.6001 -0.8639
11 2 19 2.3398 0.5722
11 2 20 -2.8184 -0.4365
11 2 21 2.1919 0.4881
11 2 22 -1.1829 -0.5713
11 3 0 -4.6688 -2.6065
11 3 1 6.8339 0.8807
11 3 2 -7.6448 0.2443
11 3 3 6.0004 0.0571
11 3 4 -1.7440 -1.6069
11 3 5 -3.7544 3.3306
11 3 6 8.0569 -4.0660
11 3 7 -9.1694 3.3410
11 3 8 7.0058 -1.5328
11 3 9 -3.4645 -0.5404
11 3 10 0.9145 2.1266
11 3 11 -0.3836 -2.8206
11 3 12 1.0490 2.6363
11 3 13 -1.3683 -1.9792
11 3 14 0.6455 1.4807
11 3 15 0.4548 -1.6377
11 3 16 -0.7611 2.4316
11 3 17 -0.1900 -3.2740
11 3 18 1.7625 3.4231
11 3 19 -2.8737 -2.5718
11 3 20 2.9240 1.1068
11 3 21 -2.1484 0.1855
11 3 22 1.2282 -0.7033
11 4 0 -0.0284 3.3113
11 4 1 -0.6168 -1.4293
11 4 2 1.4322 -1.4789
11 4 3 -1.9443 3.4080
11 4 4 1.6321 -3.7282
11 4 5 -0.5168 3.2327
11 4 6 -0.7372 -3.0075
11 4 7 1.3374 3.4771
11 4 8 -0.9890 -4.3974
11 4 9 0.0684 5.3717
11 4 10 0.7510 -6.1006
11 4 11 -1.0387 6.2453
11 4 12 0.8666 -5.4286
11 4 13 -0.6433 3.6316
11 4 14 0.7181 -1.5203
11 4 15 -1.0801 0.1090
11 4 16 1.3722 0.0823
11 4 17 -1.1979 0.4865
11 4 18 0.4794 -0.8270
11 4 19 0.4307 0.3798
11 4 20 -0.9923 0.5112
11 4 21 0.8916 -1.0600
11 5 0 0.2122 -1.1042
11 5 1 0.5523 -0.2256
11 5 2 -2.5643 -0.0560
11 5 3 4.3637 0.6933
11 5 4 -4.8519 -0.3641
11 5 5 4.0114 -1.1753
11 5 6 -2.6418 3.0117
11 5 7 1.5396 -3.9915
11 5 8 -0.9420 3.6491
11 5 9 0.6112 -2.3412
11 5 10 -0.2641 0.7250
11 5 11 -0.1546 0.7066
11 5 12 0.5315 -1.6554
11 5 13 -0.7712 1.8972
11 5 14 0.8661 -1.3953
11 5 15 -0.8355 0.5251
11 5 16 0.6763 0.0396
11 5 17 -0.4021 0.1402
11 5 18 0.1065 -0.8384
11 5 19 0.0539 1.3639
11 5 20 0.0301 -1.2355
11 6 0 9.1941 -2.6471
11 6 1 -12.3491 2.0784
11 6 2 11.9672 -1.8738
11 6 3 -7.8797 1.5588
11 6 4 2.8024 -0.9277
11 6 5 0.0651 0.1462
11 6 6 0.1571 0.5112
11 6 7 -1.5417 -0.9214
11 6 8 1.5415 1.1152
11 6 9 0.4675 -1.1062
11 6 10 -2.8088 0.8150
11 6 11 3.4456 -0.2054
11 6 12 -2.0472 -0.5279
11 6 13 0.1094 0.9727
11 6 14 0.7283 -0.7666
11 6 15 -0.2217 -0.1038
11 6 16 -0.5875 1.2500
11 6 17 0.7152 -2.1298
11 6 18 -0.2090 2.3917
11 6 19 -0.1664 -2.0519
11 7 0 1.6395 -2.7709
11 7 1 -1.5433 5.4885
11 7 2 3.1790 -6.3852
11 7 3 -5.1693 4.8024
11 7 4 5.3501 -1.2196
11 7 5 -3.0195 -2.5889
11 7 6 -0.2456 4.5328
11 7 7 2.0176 -3.6863
11 7 8 -1.2055 0.9860
11 7 9 -1.1287 1.5284
11 7 10 2.9229 -2.2878
11 7 11 -2.9107 1.2298
11 7 12 1.3815 0.4868
11 7 13 0.4842 -1.6389
11 7 14 -1.7381 1.8460
11 7 15 2.1785 -1.5323
11 7 16 -2.0914 1.2308
11 7 17 1.7876 -1.0422
11 7 18 -1.4181 0.7214
11 8 0 1.4240 -0.9962
11 8 1 -2.2493 0.2783
11 8 2 1.7792 0.2698
11 8 3 -0.4610 -0.0897
11 8 4 -0.5567 -0.7641
11 8 5 0.4964 1.7529
11 8 6 0.3965 -2.4587
11 8 7 -1.1906 2.9246
11 8 8 1.1712 -3.3698
11 8 9 -0.4020 3.7032
11 8 10 -0.5113 -3.4925
11 8 11 1.0746 2.4650
11 8 12 -1.2624 -0.9498
11 8 13 1.3016 -0.2877
11 8 14 -1.2675 0.6860
11 8 15 1.0055 -0.3428
11 8 16 -0.4263 -0.1528
11 9 0 0.2553 -3.4597
11 9 1 1.8659 3.7239
11 9 2 -2.9850 -3.0904
11 9 3 2.6831 2.2418
11 9 4 -1.6947 -2.0211
11 9 5 1.0547 2.6059
11 9 6 -1.1667 -3.4432
11 9 7 1.5855 3.8674
11 9 8 -1.5479 -3.6467
11 9 9 0.6770 2.9677
11 9 10 0.7227 -2.0968
11 9 11 -1.9223 1.2174
11 9 12 2.3061 -0.5258
11 9 13 -1.7837 0.2536
11 10 0 -0.9807 -0.5521
11 10 1 1.1896 -0.4169
11 10 2 -1.4401 1.4749
11 10 3 1.9179 -2.1674
11 10 4 -2.6212 2.3145
11 10 5 3.3363 -2.0343
11 10 6 -3.6837 1.4679
11 10 7 3.3352 -0.6135
11 10 8 -2.3158 -0.4958
11 10 9 1.0918 1.5226
11 10 10 -0.2646 -1.9068
11 11 0 0.5750 1.7487
11 11 1 -0.9580 -1.6854
11 11 2 1.1480 1.7440
11 11 3 -1.1508 -1.8580
11 11 4 1.1020 1.6373
11 11 5 -1.0307 -0.9123
12 0 0 -4.4783 0.8688
12 0 1 1.6878 -0.7157
12 0 2 1.3139 0.4437
12 0 3 -2.0984 -0.1260
12 0 4 -0.0669 -0.1269
12 0 5 3.8145 0.2306
12 0 6 -6.8767 -0.1821
12 0 7 7.8214 0.0523
12 0 8 -6.8832 0.0760
12 0 9 5.3643 -0.1575
12 0 10 -4.3687 0.1800
12 0 11 4.0550 -0.1368
12 0 12 -3.8675 0.0292
12 0 13 3.2294 0.0986
12 0 14 -1.9614 -0.1582
12 0 15 0.2473 0.0856
12 0 16 1.5190 0.0760
12 0 17 -2.7896 -0.1778
12 0 18 3.0008 0.0806
12 0 19 -1.9655 0.2134
12 0 20 0.2281 -0.5403
12 0 21 1.1354 0.6953
12 0 22 -1.3070 -0.5879
12 1 0 4.7182 2.0619
12 1 1 -4.8334 -2.0224
12 1 2 1.7666 0.6825
12 1 3 2.5535 1.4970
12 1 4 -5.2947 -3.9562
12 1 5 5.1230 5.9261
12 1 6 -3.1550 -6.5044
12 1 7 1.6228 5.2125
12 1 8 -1.6881 -2.5536
12 1 9 2.5576 -0.1292
12 1 10 -2.5804 1.5264
12 1 11 1.0170 -1.2231
12 1 12 1.3001 -0.1738
12 1 13 -2.8769 1.6227
12 1 14 2.9475 -2.3291
12 1 15 -1.9931 2.0257
12 1 16 1.0903 -0.8779
12 1 17 -0.8993 -0.6847
12 1 18 1.2443 2.0857
12 1 19 -1.5011 -2.7752
12 1 20 1.2658 2.5024
12 1 21 -0.6656 -1.4989
12 1 22 0.1286 0.3571
12 2 0 1.0656 1.1788
12 2 1 0.4694 -0.9671
12 2 2 -1.5855 1.0117
12 2 3 2.4659 -1.4246
12 2 4 -3.1148 1.7808
12 2 5 2.8964 -1.5209
12 2 6 -1.1922 0.4651
12 2 7 -1.5444 1.0336
12 2 8 3.7376 -2.3731
12 2 9 -3.9998 3.1188
12 2 10 2.5240 -3.2229
12 2 11 -0.9992 2.9509
12 2 12 0.9892 -2.6322
12 2 13 -2.3884 2.4158
12 2 14 3.5408 -2.1818
12 2 15 -2.8898 1.6780
12 2 16 0.4782 -0.8025
12 2 17 2.1395 -0.2029
12 2 18 -3.3415 0.8688
12 2 19 2.7408 -0.8778
12 2 20 -1.2156 0.3633
12 2 21 -0.0769 0.1895
12 3 0 -9.2957 5.0391
12 3 1 6.3089 -4.4884
12 3 2 -0.6995 1.6718
12 3 3 -5.9555 2.3077
12 3 4 11.2584 -5.5431
12 3 5 -12.9456 6.3377
12 3 6 10.2885 -4.2626
12 3 7 -4.8415 0.4536
12 3 8 -0.4282 3.1021
12 3 9 3.1952 -4.7917
12 3 10 -3.3032 4.2780
12 3 11 2.4002 -2.5145
12 3 12 -2.1076 0.9470
12 3 13 2.5443 -0.4973
12 3 14 -2.5558 1.0286
12 3 15 1.2060 -1.6144
12 3 16 1.1058 1.3461
12 3 17 -2.9730 -0.0394
12 3 18 3.2736 -1.6735
12 3 19 -2.0833 2.8639
12 3 20 0.4408 -2.9728
12 3 21 0.6145 2.1221
12 4 0 0.8796 -3.0313
12 4 1 -0.8305 3.9673
12 4 2 0.8345 -1.8718
12 4 3 -0.3990 -2.0891
12 4 4 -0.5305 5.3555
12 4 5 1.4283 -6.1759
12 4 6 -1.6827 4.7884
12 4 7 1.1845 -2.7862
12 4 8 -0.4239 1.6266
12 4 9 0.0406 -1.7251
12 4 10 -0.2884 2.6159
12 4 11 0.8808 -3.5804
12 4 12 -1.2844 4.0475
12 4 13 1.1520 -3.6977
12 4 14 -0.5449 2.5642
12 4 15 -0.1789 -1.1407
12 4 16 0.6725 0.1885
12 4 17 -0.8535 -0.1827
12 4 18 0.9161 0.8706
12 4 19 -1.1064 -1.4631
12 4 20 1.4570 1.3437
12 5 0 2.3465 11.4381
12 5 1 -0.3818 -8.5070
12 5 2 -0.9026 5.0487
12 5 3 0.9211 -3.3130
12 5 4 -0.0461 3.7991
12 5 5 -0.8899 -5.0746
12 5 6 1.3616 5.2113
12 5 7 -1.4668 -3.4505
12 5 8 1.5910 0.6447
12 5 9 -1.8757 1.6800
12 5 10 2.0580 -2.5656
12 5 11 -1.7908 2.0911
12 5 12 1.0443 -0.9686
12 5 13 -0.1588 -0.0751
12 5 14 -0.4741 0.6009
12 5 15 0.7435 -0.4758
12 5 16 -0.8314 -0.1389
12 5 17 0.9384 0.8216
12 5 18 -1.0501 -1.1084
12 5 19 0.9938 0.8380
12 6 0 5.6343 -0.7354
12 6 1 -1.3298 1.3245
12 6 2 -4.8892 -1.8799
12 6 3 9.6421 2.1965
12 6 4 -10.5135 -2.1778
12 6 5 8.0735 1.6137
12 6 6 -5.1207 -0.4251
12 6 7 3.9345 -0.9577
12 6 8 -4.3098 1.7033
12 6 9 4.2465 -1.2593
12 6 10 -2.3579 -0.0420
12 6 11 -0.6135 1.1410
12 6 12 2.6411 -1.1201
12 6 13 -2.5138 -0.0072
12 6 14 0.9095 1.3255
12 6 15 0.5112 -1.8116
12 6 16 -0.7907 1.1460
12 6 17 0.3304 0.1454
12 6 18 -0.0720 -1.2239
12 7 0 -0.0315 -8.0043
12 7 1 -2.5449 6.1509
12 7 2 4.7377 -3.4972
12 7 3 -4.4032 0.2595
12 7 4 1.7244 2.3488
12 7 5 0.9550 -2.7676
12 7 6 -1.3946 0.5526
12 7 7 -0.5026 2.8843
12 7 8 2.8145 -5.1931
12 7 9 -3.5331 4.9408
12 7 10 2.2630 -2.6962
12 7 11 -0.1907 0.3679
12 7 12 -1.2649 0.5047
12 7 13 1.5888 0.1086
12 7 14 -1.1738 -1.0801
12 7 15 0.6014 1.3889
12 7 16 -0.1382 -0.9715
12 8 0 1.1336 0.3775
12 8 1 0.3397 -0.2539
12 8 2 -1.9927 0.2483
12 8 3 2.4339 0.5975
12 8 4 -1.1521 -2.3761
12 8 5 -1.0800 4.3340
12 8 6 2.8438 -5.4898
12 8 7 -3.1503 5.2503
12 8 8 2.0508 -3.6779
12 8 9 -0.3980 1.4270
12 8 10 -0.8755 0.5461
12 8 11 1.3141 -1.4376
12 8 12 -1.0089 1.0527
12 8 13 0.3344 0.0604
12 8 14 0.3276 -0.9955
12 9 0 -6.7089 0.9507
12 9 1 5.5230 -1.1544
12 9 2 -2.4095 0.8833
12 9 3 -0.6522 0.3248
12 9 4 2.0846 -1.9844
12 9 5 -1.7870 3.0245
12 9 6 0.8467 -2.7473
12 9 7 -0.3694 1.4132
12 9 8 0.5867 0.0631
12 9 9 -0.9306 -0.8972
12 9 10 0.7844 0.9279
12 9 11 -0.0983 -0.5043
12 9 12 -0.6362 0.0793
12 10 0 -1.9113 0.3568
12 10 1 1.7296 -0.2698
12 10 2 -1.6952 -0.1010
12 10 3 1.5482 0.6404
12 10 4 -1.1001 -1.1747
12 10 5 0.3146 1.6581
12 10 6 0.6851 -2.1248
12 10 7 -1.6068 2.4613
12 10 8 2.0712 -2.3457
13 0 0 5.8174 -0.4888
13 0 1 -10.3000 0.4937
13 0 2 10.0725 -0.3786
13 0 3 -5.8554 0.1923
13 0 4 0.6030 -0.0195
13 0 5 2.7017 -0.0717
13 0 6 -2.9513 0.0743
13 0 7 1.1791 -0.0355
13 0 8 0.7009 0.0024
13 0 9 -1.4298 0.0214
13 0 10 1.0387 -0.0567
13 0 11 -0.3762 0.0913
13 0 12 0.2046 -0.0679
13 0 13 -0.6328 -0.0456
13 0 14 1.1477 0.1710
13 0 15 -1.0296 -0.1391
13 0 16 -0.1634 -0.1592
13 0 17 2.2527 0.6216
13 0 18 -4.4051 -0.9517
13 0 19 5.5314 0.8742
13 0 20 -4.9915 -0.3732
13 0 21 3.1182 -0.2655
13 1 0 4.8985 2.4351
13 1 1 -1.7642 -2.7050
13 1 2 -1.3448 1.5521
13 1 3 2.1623 0.2804
13 1 4 -0.4822 -1.4762
13 1 5 -1.7983 0.8725
13 1 6 2.5576 1.5326
13 1 7 -1.3642 -4.3574
13 1 8 -0.3740 5.8452
13 1 9 0.9739 -5.2678
13 1 10 -0.0746 3.4139
13 1 11 -1.2194 -1.7699
13 1 12 1.5560 1.2792
13 1 13 -0.5766 -1.8296
13 1 14 -0.9328 2.7041
13 1 15 1.8957 -3.2923
13 1 16 -1.8590 3.3587
13 1 17 1.1904 -2.8812
13 1 18 -0.5806 1.9150
13 1 19 0.4328 -0.6806
[truncated: 36,122 more chars]
